# Supplementary material for: A human gut bacterial genome and culture collection for improved metagenomic analyses
Source: Nat Biotechnol. 2019 Feb 4;37(2):186–92. doi: 10.1038/s41587-018-0009-7 (PMC6785715; doi:10.1038/s41587-018-0009-7)
Supplement: Supplementary file 6 — Metagenomic samples included in analysis. [file 41587_2018_9_MOESM4_ESM.xlsx]

## Sheet: Supplementary Table 2
Supplementary Table 2: Metagenomic Samples Included In Analysis
Run Accession	Sample Accession	Sample Accession	Study Accession	Study Name	Sample Name	Collection Date	Host Status	Host Phenotype
DRR042264	SAMD00036349	DRS026550	DRP003048	Metagenomics of Japanese gut microbiomes	apr01S00
DRR042265	SAMD00036349	DRS026550	DRP003048	Metagenomics of Japanese gut microbiomes	apr01S00
DRR042272	SAMD00036354	DRS026555	DRP003048	Metagenomics of Japanese gut microbiomes	apr02S00
DRR042273	SAMD00036354	DRS026555	DRP003048	Metagenomics of Japanese gut microbiomes	apr02S00
DRR042280	SAMD00036359	DRS026560	DRP003048	Metagenomics of Japanese gut microbiomes	apr03S00
DRR042281	SAMD00036359	DRS026560	DRP003048	Metagenomics of Japanese gut microbiomes	apr03S00
DRR042288	SAMD00036364	DRS026565	DRP003048	Metagenomics of Japanese gut microbiomes	apr05S00
DRR042289	SAMD00036364	DRS026565	DRP003048	Metagenomics of Japanese gut microbiomes	apr05S00
DRR042304	SAMD00036372	DRS026573	DRP003048	Metagenomics of Japanese gut microbiomes	apr09S00
DRR042305	SAMD00036372	DRS026573	DRP003048	Metagenomics of Japanese gut microbiomes	apr09S00
DRR042312	SAMD00036377	DRS026578	DRP003048	Metagenomics of Japanese gut microbiomes	apr10S00
DRR042316	SAMD00036379	DRS026580	DRP003048	Metagenomics of Japanese gut microbiomes	apr11S00
DRR042320	SAMD00036381	DRS026582	DRP003048	Metagenomics of Japanese gut microbiomes	apr12S00
DRR042321	SAMD00036381	DRS026582	DRP003048	Metagenomics of Japanese gut microbiomes	apr12S00
DRR042328	SAMD00036386	DRS026587	DRP003048	Metagenomics of Japanese gut microbiomes	apr15S00
DRR042329	SAMD00036386	DRS026587	DRP003048	Metagenomics of Japanese gut microbiomes	apr15S00
DRR042332	SAMD00036388	DRS026589	DRP003048	Metagenomics of Japanese gut microbiomes	apr16S00
DRR042333	SAMD00036388	DRS026589	DRP003048	Metagenomics of Japanese gut microbiomes	apr16S00
DRR042340	SAMD00036393	DRS026594	DRP003048	Metagenomics of Japanese gut microbiomes	apr17S00
DRR042341	SAMD00036393	DRS026594	DRP003048	Metagenomics of Japanese gut microbiomes	apr17S00
DRR042348	SAMD00036398	DRS026599	DRP003048	Metagenomics of Japanese gut microbiomes	apr18S00
DRR042349	SAMD00036398	DRS026599	DRP003048	Metagenomics of Japanese gut microbiomes	apr18S00
DRR042352	SAMD00036400	DRS026601	DRP003048	Metagenomics of Japanese gut microbiomes	apr19S00
DRR042353	SAMD00036400	DRS026601	DRP003048	Metagenomics of Japanese gut microbiomes	apr19S00
DRR042356	SAMD00036402	DRS026603	DRP003048	Metagenomics of Japanese gut microbiomes	apr21S00
DRR042360	SAMD00036404	DRS026605	DRP003048	Metagenomics of Japanese gut microbiomes	apr22S00
DRR042361	SAMD00036404	DRS026605	DRP003048	Metagenomics of Japanese gut microbiomes	apr22S00
DRR042364	SAMD00036406	DRS026607	DRP003048	Metagenomics of Japanese gut microbiomes	apr23S00
DRR042365	SAMD00036406	DRS026607	DRP003048	Metagenomics of Japanese gut microbiomes	apr23S00
DRR042394	SAMD00036432	DRS026633	DRP003048	Metagenomics of Japanese gut microbiomes	apr37S00
DRR042398	SAMD00036434	DRS026635	DRP003048	Metagenomics of Japanese gut microbiomes	apr38S00
DRR042399	SAMD00036434	DRS026635	DRP003048	Metagenomics of Japanese gut microbiomes	apr38S00
DRR042402	SAMD00036436	DRS026637	DRP003048	Metagenomics of Japanese gut microbiomes	apr39S00
DRR042403	SAMD00036436	DRS026637	DRP003048	Metagenomics of Japanese gut microbiomes	apr39S00
DRR042410	SAMD00036441	DRS026642	DRP003048	Metagenomics of Japanese gut microbiomes	apr40S00
DRR042411	SAMD00036441	DRS026642	DRP003048	Metagenomics of Japanese gut microbiomes	apr40S00
DRR042420	SAMD00036192	DRS026393	DRP003048	Metagenomics of Japanese gut microbiomes	FAKO02
DRR042421	SAMD00036192	DRS026393	DRP003048	Metagenomics of Japanese gut microbiomes	FAKO02
DRR042424	SAMD00036193	DRS026394	DRP003048	Metagenomics of Japanese gut microbiomes	FAKO03
DRR042425	SAMD00036193	DRS026394	DRP003048	Metagenomics of Japanese gut microbiomes	FAKO03
DRR042428	SAMD00036194	DRS026395	DRP003048	Metagenomics of Japanese gut microbiomes	FAKO05
DRR042429	SAMD00036194	DRS026395	DRP003048	Metagenomics of Japanese gut microbiomes	FAKO05
DRR042436	SAMD00036197	DRS026398	DRP003048	Metagenomics of Japanese gut microbiomes	FAKO08
DRR042437	SAMD00036197	DRS026398	DRP003048	Metagenomics of Japanese gut microbiomes	FAKO08
DRR042452	SAMD00036204	DRS026405	DRP003048	Metagenomics of Japanese gut microbiomes	FAKO15
DRR042453	SAMD00036204	DRS026405	DRP003048	Metagenomics of Japanese gut microbiomes	FAKO15
DRR042462	SAMD00036208	DRS026409	DRP003048	Metagenomics of Japanese gut microbiomes	FAKO19
DRR042463	SAMD00036208	DRS026409	DRP003048	Metagenomics of Japanese gut microbiomes	FAKO19
DRR042468	SAMD00036210	DRS026411	DRP003048	Metagenomics of Japanese gut microbiomes	FAKO22
DRR042469	SAMD00036210	DRS026411	DRP003048	Metagenomics of Japanese gut microbiomes	FAKO22
DRR042472	SAMD00036211	DRS026412	DRP003048	Metagenomics of Japanese gut microbiomes	FAKO23
DRR042473	SAMD00036211	DRS026412	DRP003048	Metagenomics of Japanese gut microbiomes	FAKO23
DRR042482	SAMD00036215	DRS026416	DRP003048	Metagenomics of Japanese gut microbiomes	FAKO27
DRR042483	SAMD00036215	DRS026416	DRP003048	Metagenomics of Japanese gut microbiomes	FAKO27
DRR042488	SAMD00036217	DRS026418	DRP003048	Metagenomics of Japanese gut microbiomes	FAKO29
DRR042489	SAMD00036217	DRS026418	DRP003048	Metagenomics of Japanese gut microbiomes	FAKO29
DRR042591	SAMD00036296	DRS026497	DRP003048	Metagenomics of Japanese gut microbiomes	FTAG01
DRR042592	SAMD00036296	DRS026497	DRP003048	Metagenomics of Japanese gut microbiomes	FTAG01
ERR011087	SAMEA728920	ERS006534	ERP000108	A human gut microbial gene catalog established by deep metagenomic sequencing	This sample has been submitted by Beijing Genome Institute on 2010-03-16; human gut metagenome
ERR011088	SAMEA728920	ERS006534	ERP000108	A human gut microbial gene catalog established by deep metagenomic sequencing	This sample has been submitted by Beijing Genome Institute on 2010-03-16; human gut metagenome
ERR011089	SAMEA728635	ERS006553	ERP000108	A human gut microbial gene catalog established by deep metagenomic sequencing	This sample has been submitted by Beijing Genome Institute on 2010-03-16; human gut metagenome
ERR011090	SAMEA728635	ERS006553	ERP000108	A human gut microbial gene catalog established by deep metagenomic sequencing	This sample has been submitted by Beijing Genome Institute on 2010-03-16; human gut metagenome
ERR011091	SAMEA728635	ERS006553	ERP000108	A human gut microbial gene catalog established by deep metagenomic sequencing	This sample has been submitted by Beijing Genome Institute on 2010-03-16; human gut metagenome
ERR011092	SAMEA728854	ERS006586	ERP000108	A human gut microbial gene catalog established by deep metagenomic sequencing	This sample has been submitted by Beijing Genome Institute on 2010-03-16; human gut metagenome
ERR011093	SAMEA728854	ERS006586	ERP000108	A human gut microbial gene catalog established by deep metagenomic sequencing	This sample has been submitted by Beijing Genome Institute on 2010-03-16; human gut metagenome
ERR011094	SAMEA728854	ERS006586	ERP000108	A human gut microbial gene catalog established by deep metagenomic sequencing	This sample has been submitted by Beijing Genome Institute on 2010-03-16; human gut metagenome
ERR011095	SAMEA728867	ERS006589	ERP000108	A human gut microbial gene catalog established by deep metagenomic sequencing	This sample has been submitted by Beijing Genome Institute on 2010-03-16; human gut metagenome
ERR011096	SAMEA728867	ERS006589	ERP000108	A human gut microbial gene catalog established by deep metagenomic sequencing	This sample has been submitted by Beijing Genome Institute on 2010-03-16; human gut metagenome
ERR011097	SAMEA728745	ERS006560	ERP000108	A human gut microbial gene catalog established by deep metagenomic sequencing	This sample has been submitted by Beijing Genome Institute on 2010-03-16; human gut metagenome
ERR011098	SAMEA728745	ERS006560	ERP000108	A human gut microbial gene catalog established by deep metagenomic sequencing	This sample has been submitted by Beijing Genome Institute on 2010-03-16; human gut metagenome
ERR011099	SAMEA728680	ERS006497	ERP000108	A human gut microbial gene catalog established by deep metagenomic sequencing	This sample has been submitted by Beijing Genome Institute on 2010-03-16; human gut metagenome
ERR011100	SAMEA728680	ERS006497	ERP000108	A human gut microbial gene catalog established by deep metagenomic sequencing	This sample has been submitted by Beijing Genome Institute on 2010-03-16; human gut metagenome
ERR011101	SAMEA728680	ERS006497	ERP000108	A human gut microbial gene catalog established by deep metagenomic sequencing	This sample has been submitted by Beijing Genome Institute on 2010-03-16; human gut metagenome
ERR011102	SAMEA728680	ERS006497	ERP000108	A human gut microbial gene catalog established by deep metagenomic sequencing	This sample has been submitted by Beijing Genome Institute on 2010-03-16; human gut metagenome
ERR011103	SAMEA728680	ERS006497	ERP000108	A human gut microbial gene catalog established by deep metagenomic sequencing	This sample has been submitted by Beijing Genome Institute on 2010-03-16; human gut metagenome
ERR011104	SAMEA728680	ERS006497	ERP000108	A human gut microbial gene catalog established by deep metagenomic sequencing	This sample has been submitted by Beijing Genome Institute on 2010-03-16; human gut metagenome
ERR011105	SAMEA728938	ERS006601	ERP000108	A human gut microbial gene catalog established by deep metagenomic sequencing	This sample has been submitted by Beijing Genome Institute on 2010-03-16; human gut metagenome
ERR011106	SAMEA728938	ERS006601	ERP000108	A human gut microbial gene catalog established by deep metagenomic sequencing	This sample has been submitted by Beijing Genome Institute on 2010-03-16; human gut metagenome
ERR011107	SAMEA728663	ERS006498	ERP000108	A human gut microbial gene catalog established by deep metagenomic sequencing	This sample has been submitted by Beijing Genome Institute on 2010-03-16; human gut metagenome
ERR011108	SAMEA728663	ERS006498	ERP000108	A human gut microbial gene catalog established by deep metagenomic sequencing	This sample has been submitted by Beijing Genome Institute on 2010-03-16; human gut metagenome
ERR011109	SAMEA728690	ERS006491	ERP000108	A human gut microbial gene catalog established by deep metagenomic sequencing	This sample has been submitted by Beijing Genome Institute on 2010-03-16; human gut metagenome
ERR011110	SAMEA728690	ERS006491	ERP000108	A human gut microbial gene catalog established by deep metagenomic sequencing	This sample has been submitted by Beijing Genome Institute on 2010-03-16; human gut metagenome
ERR011111	SAMEA728690	ERS006491	ERP000108	A human gut microbial gene catalog established by deep metagenomic sequencing	This sample has been submitted by Beijing Genome Institute on 2010-03-16; human gut metagenome
ERR011112	SAMEA728638	ERS006552	ERP000108	A human gut microbial gene catalog established by deep metagenomic sequencing	This sample has been submitted by Beijing Genome Institute on 2010-03-16; human gut metagenome
ERR011113	SAMEA728638	ERS006552	ERP000108	A human gut microbial gene catalog established by deep metagenomic sequencing	This sample has been submitted by Beijing Genome Institute on 2010-03-16; human gut metagenome
ERR011114	SAMEA728667	ERS006540	ERP000108	A human gut microbial gene catalog established by deep metagenomic sequencing	This sample has been submitted by Beijing Genome Institute on 2010-03-16; human gut metagenome
ERR011115	SAMEA728667	ERS006540	ERP000108	A human gut microbial gene catalog established by deep metagenomic sequencing	This sample has been submitted by Beijing Genome Institute on 2010-03-16; human gut metagenome
ERR011116	SAMEA728667	ERS006540	ERP000108	A human gut microbial gene catalog established by deep metagenomic sequencing	This sample has been submitted by Beijing Genome Institute on 2010-03-16; human gut metagenome
ERR011117	SAMEA728672	ERS006494	ERP000108	A human gut microbial gene catalog established by deep metagenomic sequencing	This sample has been submitted by Beijing Genome Institute on 2010-03-16; human gut metagenome
ERR011118	SAMEA728672	ERS006494	ERP000108	A human gut microbial gene catalog established by deep metagenomic sequencing	This sample has been submitted by Beijing Genome Institute on 2010-03-16; human gut metagenome
ERR011119	SAMEA728672	ERS006494	ERP000108	A human gut microbial gene catalog established by deep metagenomic sequencing	This sample has been submitted by Beijing Genome Institute on 2010-03-16; human gut metagenome
ERR011120	SAMEA728672	ERS006494	ERP000108	A human gut microbial gene catalog established by deep metagenomic sequencing	This sample has been submitted by Beijing Genome Institute on 2010-03-16; human gut metagenome
ERR011121	SAMEA728672	ERS006494	ERP000108	A human gut microbial gene catalog established by deep metagenomic sequencing	This sample has been submitted by Beijing Genome Institute on 2010-03-16; human gut metagenome
ERR011122	SAMEA728672	ERS006494	ERP000108	A human gut microbial gene catalog established by deep metagenomic sequencing	This sample has been submitted by Beijing Genome Institute on 2010-03-16; human gut metagenome
ERR011123	SAMEA728672	ERS006494	ERP000108	A human gut microbial gene catalog established by deep metagenomic sequencing	This sample has been submitted by Beijing Genome Institute on 2010-03-16; human gut metagenome
ERR011124	SAMEA728942	ERS006600	ERP000108	A human gut microbial gene catalog established by deep metagenomic sequencing	This sample has been submitted by Beijing Genome Institute on 2010-03-16; human gut metagenome
ERR011125	SAMEA728942	ERS006600	ERP000108	A human gut microbial gene catalog established by deep metagenomic sequencing	This sample has been submitted by Beijing Genome Institute on 2010-03-16; human gut metagenome
ERR011126	SAMEA728658	ERS006544	ERP000108	A human gut microbial gene catalog established by deep metagenomic sequencing	This sample has been submitted by Beijing Genome Institute on 2010-03-16; human gut metagenome
ERR011127	SAMEA728658	ERS006544	ERP000108	A human gut microbial gene catalog established by deep metagenomic sequencing	This sample has been submitted by Beijing Genome Institute on 2010-03-16; human gut metagenome
ERR011128	SAMEA728658	ERS006544	ERP000108	A human gut microbial gene catalog established by deep metagenomic sequencing	This sample has been submitted by Beijing Genome Institute on 2010-03-16; human gut metagenome
ERR011129	SAMEA728692	ERS006548	ERP000108	A human gut microbial gene catalog established by deep metagenomic sequencing	This sample has been submitted by Beijing Genome Institute on 2010-03-16; human gut metagenome
ERR011130	SAMEA728692	ERS006548	ERP000108	A human gut microbial gene catalog established by deep metagenomic sequencing	This sample has been submitted by Beijing Genome Institute on 2010-03-16; human gut metagenome
ERR011131	SAMEA728617	ERS006557	ERP000108	A human gut microbial gene catalog established by deep metagenomic sequencing	This sample has been submitted by Beijing Genome Institute on 2010-03-16; human gut metagenome
ERR011132	SAMEA728617	ERS006557	ERP000108	A human gut microbial gene catalog established by deep metagenomic sequencing	This sample has been submitted by Beijing Genome Institute on 2010-03-16; human gut metagenome
ERR011133	SAMEA728617	ERS006557	ERP000108	A human gut microbial gene catalog established by deep metagenomic sequencing	This sample has been submitted by Beijing Genome Institute on 2010-03-16; human gut metagenome
ERR011134	SAMEA728897	ERS006505	ERP000108	A human gut microbial gene catalog established by deep metagenomic sequencing	This sample has been submitted by Beijing Genome Institute on 2010-03-16; human gut metagenome
ERR011135	SAMEA728897	ERS006505	ERP000108	A human gut microbial gene catalog established by deep metagenomic sequencing	This sample has been submitted by Beijing Genome Institute on 2010-03-16; human gut metagenome
ERR011136	SAMEA728646	ERS006558	ERP000108	A human gut microbial gene catalog established by deep metagenomic sequencing	This sample has been submitted by Beijing Genome Institute on 2010-03-16; human gut metagenome
ERR011137	SAMEA728646	ERS006558	ERP000108	A human gut microbial gene catalog established by deep metagenomic sequencing	This sample has been submitted by Beijing Genome Institute on 2010-03-16; human gut metagenome
ERR011138	SAMEA728913	ERS006537	ERP000108	A human gut microbial gene catalog established by deep metagenomic sequencing	This sample has been submitted by Beijing Genome Institute on 2010-03-16; human gut metagenome
ERR011139	SAMEA728913	ERS006537	ERP000108	A human gut microbial gene catalog established by deep metagenomic sequencing	This sample has been submitted by Beijing Genome Institute on 2010-03-16; human gut metagenome
ERR011140	SAMEA728774	ERS006597	ERP000108	A human gut microbial gene catalog established by deep metagenomic sequencing	This sample has been submitted by Beijing Genome Institute on 2010-03-16; human gut metagenome
ERR011141	SAMEA728774	ERS006597	ERP000108	A human gut microbial gene catalog established by deep metagenomic sequencing	This sample has been submitted by Beijing Genome Institute on 2010-03-16; human gut metagenome
ERR011142	SAMEA728839	ERS006499	ERP000108	A human gut microbial gene catalog established by deep metagenomic sequencing	This sample has been submitted by Beijing Genome Institute on 2010-03-16; human gut metagenome
ERR011143	SAMEA728839	ERS006499	ERP000108	A human gut microbial gene catalog established by deep metagenomic sequencing	This sample has been submitted by Beijing Genome Institute on 2010-03-16; human gut metagenome
ERR011144	SAMEA728878	ERS006503	ERP000108	A human gut microbial gene catalog established by deep metagenomic sequencing	This sample has been submitted by Beijing Genome Institute on 2010-03-16; human gut metagenome
ERR011145	SAMEA728878	ERS006503	ERP000108	A human gut microbial gene catalog established by deep metagenomic sequencing	This sample has been submitted by Beijing Genome Institute on 2010-03-16; human gut metagenome
ERR011146	SAMEA728714	ERS006570	ERP000108	A human gut microbial gene catalog established by deep metagenomic sequencing	This sample has been submitted by Beijing Genome Institute on 2010-03-16; human gut metagenome
ERR011147	SAMEA728714	ERS006570	ERP000108	A human gut microbial gene catalog established by deep metagenomic sequencing	This sample has been submitted by Beijing Genome Institute on 2010-03-16; human gut metagenome
ERR011148	SAMEA728862	ERS006585	ERP000108	A human gut microbial gene catalog established by deep metagenomic sequencing	This sample has been submitted by Beijing Genome Institute on 2010-03-16; human gut metagenome
ERR011149	SAMEA728862	ERS006585	ERP000108	A human gut microbial gene catalog established by deep metagenomic sequencing	This sample has been submitted by Beijing Genome Institute on 2010-03-16; human gut metagenome
ERR011150	SAMEA728950	ERS006488	ERP000108	A human gut microbial gene catalog established by deep metagenomic sequencing	This sample has been submitted by Beijing Genome Institute on 2010-03-16; human gut metagenome
ERR011151	SAMEA728950	ERS006488	ERP000108	A human gut microbial gene catalog established by deep metagenomic sequencing	This sample has been submitted by Beijing Genome Institute on 2010-03-16; human gut metagenome
ERR011152	SAMEA728712	ERS006571	ERP000108	A human gut microbial gene catalog established by deep metagenomic sequencing	This sample has been submitted by Beijing Genome Institute on 2010-03-16; human gut metagenome
ERR011153	SAMEA728712	ERS006571	ERP000108	A human gut microbial gene catalog established by deep metagenomic sequencing	This sample has been submitted by Beijing Genome Institute on 2010-03-16; human gut metagenome
ERR011154	SAMEA728777	ERS006596	ERP000108	A human gut microbial gene catalog established by deep metagenomic sequencing	This sample has been submitted by Beijing Genome Institute on 2010-03-16; human gut metagenome
ERR011155	SAMEA728777	ERS006596	ERP000108	A human gut microbial gene catalog established by deep metagenomic sequencing	This sample has been submitted by Beijing Genome Institute on 2010-03-16; human gut metagenome
ERR011156	SAMEA728923	ERS006533	ERP000108	A human gut microbial gene catalog established by deep metagenomic sequencing	This sample has been submitted by Beijing Genome Institute on 2010-03-16; human gut metagenome
ERR011157	SAMEA728923	ERS006533	ERP000108	A human gut microbial gene catalog established by deep metagenomic sequencing	This sample has been submitted by Beijing Genome Institute on 2010-03-16; human gut metagenome
ERR011158	SAMEA728589	ERS006527	ERP000108	A human gut microbial gene catalog established by deep metagenomic sequencing	This sample has been submitted by Beijing Genome Institute on 2010-03-16; human gut metagenome
ERR011159	SAMEA728589	ERS006527	ERP000108	A human gut microbial gene catalog established by deep metagenomic sequencing	This sample has been submitted by Beijing Genome Institute on 2010-03-16; human gut metagenome
ERR011160	SAMEA728685	ERS006490	ERP000108	A human gut microbial gene catalog established by deep metagenomic sequencing	This sample has been submitted by Beijing Genome Institute on 2010-03-16; human gut metagenome
ERR011161	SAMEA728685	ERS006490	ERP000108	A human gut microbial gene catalog established by deep metagenomic sequencing	This sample has been submitted by Beijing Genome Institute on 2010-03-16; human gut metagenome
ERR011162	SAMEA728905	ERS006504	ERP000108	A human gut microbial gene catalog established by deep metagenomic sequencing	This sample has been submitted by Beijing Genome Institute on 2010-03-16; human gut metagenome
ERR011163	SAMEA728905	ERS006504	ERP000108	A human gut microbial gene catalog established by deep metagenomic sequencing	This sample has been submitted by Beijing Genome Institute on 2010-03-16; human gut metagenome
ERR011164	SAMEA728728	ERS006568	ERP000108	A human gut microbial gene catalog established by deep metagenomic sequencing	This sample has been submitted by Beijing Genome Institute on 2010-03-16; human gut metagenome
ERR011165	SAMEA728728	ERS006568	ERP000108	A human gut microbial gene catalog established by deep metagenomic sequencing	This sample has been submitted by Beijing Genome Institute on 2010-03-16; human gut metagenome
ERR011166	SAMEA728910	ERS006538	ERP000108	A human gut microbial gene catalog established by deep metagenomic sequencing	This sample has been submitted by Beijing Genome Institute on 2010-03-16; human gut metagenome
ERR011167	SAMEA728910	ERS006538	ERP000108	A human gut microbial gene catalog established by deep metagenomic sequencing	This sample has been submitted by Beijing Genome Institute on 2010-03-16; human gut metagenome
ERR011168	SAMEA728946	ERS006489	ERP000108	A human gut microbial gene catalog established by deep metagenomic sequencing	This sample has been submitted by Beijing Genome Institute on 2010-03-16; human gut metagenome
ERR011169	SAMEA728946	ERS006489	ERP000108	A human gut microbial gene catalog established by deep metagenomic sequencing	This sample has been submitted by Beijing Genome Institute on 2010-03-16; human gut metagenome
ERR011170	SAMEA728622	ERS006556	ERP000108	A human gut microbial gene catalog established by deep metagenomic sequencing	This sample has been submitted by Beijing Genome Institute on 2010-03-16; human gut metagenome
ERR011171	SAMEA728622	ERS006556	ERP000108	A human gut microbial gene catalog established by deep metagenomic sequencing	This sample has been submitted by Beijing Genome Institute on 2010-03-16; human gut metagenome
ERR011172	SAMEA728799	ERS006604	ERP000108	A human gut microbial gene catalog established by deep metagenomic sequencing	This sample has been submitted by Beijing Genome Institute on 2010-03-16; human gut metagenome
ERR011173	SAMEA728799	ERS006604	ERP000108	A human gut microbial gene catalog established by deep metagenomic sequencing	This sample has been submitted by Beijing Genome Institute on 2010-03-16; human gut metagenome
ERR011174	SAMEA728929	ERS006531	ERP000108	A human gut microbial gene catalog established by deep metagenomic sequencing	This sample has been submitted by Beijing Genome Institute on 2010-03-16; human gut metagenome
ERR011175	SAMEA728929	ERS006531	ERP000108	A human gut microbial gene catalog established by deep metagenomic sequencing	This sample has been submitted by Beijing Genome Institute on 2010-03-16; human gut metagenome
ERR011176	SAMEA728848	ERS006580	ERP000108	A human gut microbial gene catalog established by deep metagenomic sequencing	This sample has been submitted by Beijing Genome Institute on 2010-03-16; human gut metagenome
ERR011177	SAMEA728848	ERS006580	ERP000108	A human gut microbial gene catalog established by deep metagenomic sequencing	This sample has been submitted by Beijing Genome Institute on 2010-03-16; human gut metagenome
ERR011178	SAMEA728655	ERS006547	ERP000108	A human gut microbial gene catalog established by deep metagenomic sequencing	This sample has been submitted by Beijing Genome Institute on 2010-03-16; human gut metagenome
ERR011179	SAMEA728655	ERS006547	ERP000108	A human gut microbial gene catalog established by deep metagenomic sequencing	This sample has been submitted by Beijing Genome Institute on 2010-03-16; human gut metagenome
ERR011180	SAMEA728812	ERS006608	ERP000108	A human gut microbial gene catalog established by deep metagenomic sequencing	This sample has been submitted by Beijing Genome Institute on 2010-03-16; human gut metagenome
ERR011181	SAMEA728812	ERS006608	ERP000108	A human gut microbial gene catalog established by deep metagenomic sequencing	This sample has been submitted by Beijing Genome Institute on 2010-03-16; human gut metagenome
ERR011182	SAMEA728925	ERS006532	ERP000108	A human gut microbial gene catalog established by deep metagenomic sequencing	This sample has been submitted by Beijing Genome Institute on 2010-03-16; human gut metagenome
ERR011183	SAMEA728925	ERS006532	ERP000108	A human gut microbial gene catalog established by deep metagenomic sequencing	This sample has been submitted by Beijing Genome Institute on 2010-03-16; human gut metagenome
ERR011184	SAMEA728802	ERS006607	ERP000108	A human gut microbial gene catalog established by deep metagenomic sequencing	This sample has been submitted by Beijing Genome Institute on 2010-03-16; human gut metagenome
ERR011185	SAMEA728802	ERS006607	ERP000108	A human gut microbial gene catalog established by deep metagenomic sequencing	This sample has been submitted by Beijing Genome Institute on 2010-03-16; human gut metagenome
ERR011186	SAMEA728582	ERS006525	ERP000108	A human gut microbial gene catalog established by deep metagenomic sequencing	This sample has been submitted by Beijing Genome Institute on 2010-03-16; human gut metagenome
ERR011187	SAMEA728582	ERS006525	ERP000108	A human gut microbial gene catalog established by deep metagenomic sequencing	This sample has been submitted by Beijing Genome Institute on 2010-03-16; human gut metagenome
ERR011188	SAMEA728890	ERS006507	ERP000108	A human gut microbial gene catalog established by deep metagenomic sequencing	This sample has been submitted by Beijing Genome Institute on 2010-03-16; human gut metagenome
ERR011189	SAMEA728890	ERS006507	ERP000108	A human gut microbial gene catalog established by deep metagenomic sequencing	This sample has been submitted by Beijing Genome Institute on 2010-03-16; human gut metagenome
ERR011190	SAMEA728831	ERS006516	ERP000108	A human gut microbial gene catalog established by deep metagenomic sequencing	This sample has been submitted by Beijing Genome Institute on 2010-03-16; human gut metagenome
ERR011191	SAMEA728831	ERS006516	ERP000108	A human gut microbial gene catalog established by deep metagenomic sequencing	This sample has been submitted by Beijing Genome Institute on 2010-03-16; human gut metagenome
ERR011192	SAMEA728766	ERS006592	ERP000108	A human gut microbial gene catalog established by deep metagenomic sequencing	This sample has been submitted by Beijing Genome Institute on 2010-03-16; human gut metagenome
ERR011193	SAMEA728766	ERS006592	ERP000108	A human gut microbial gene catalog established by deep metagenomic sequencing	This sample has been submitted by Beijing Genome Institute on 2010-03-16; human gut metagenome
ERR011194	SAMEA728884	ERS006501	ERP000108	A human gut microbial gene catalog established by deep metagenomic sequencing	This sample has been submitted by Beijing Genome Institute on 2010-03-16; human gut metagenome
ERR011195	SAMEA728884	ERS006501	ERP000108	A human gut microbial gene catalog established by deep metagenomic sequencing	This sample has been submitted by Beijing Genome Institute on 2010-03-16; human gut metagenome
ERR011196	SAMEA728599	ERS006529	ERP000108	A human gut microbial gene catalog established by deep metagenomic sequencing	This sample has been submitted by Beijing Genome Institute on 2010-03-16; human gut metagenome
ERR011197	SAMEA728599	ERS006529	ERP000108	A human gut microbial gene catalog established by deep metagenomic sequencing	This sample has been submitted by Beijing Genome Institute on 2010-03-16; human gut metagenome
ERR011198	SAMEA728700	ERS006579	ERP000108	A human gut microbial gene catalog established by deep metagenomic sequencing	This sample has been submitted by Beijing Genome Institute on 2010-03-16; human gut metagenome
ERR011199	SAMEA728700	ERS006579	ERP000108	A human gut microbial gene catalog established by deep metagenomic sequencing	This sample has been submitted by Beijing Genome Institute on 2010-03-16; human gut metagenome
ERR011200	SAMEA728703	ERS006578	ERP000108	A human gut microbial gene catalog established by deep metagenomic sequencing	This sample has been submitted by Beijing Genome Institute on 2010-03-16; human gut metagenome
ERR011201	SAMEA728703	ERS006578	ERP000108	A human gut microbial gene catalog established by deep metagenomic sequencing	This sample has been submitted by Beijing Genome Institute on 2010-03-16; human gut metagenome
ERR011202	SAMEA728881	ERS006500	ERP000108	A human gut microbial gene catalog established by deep metagenomic sequencing	This sample has been submitted by Beijing Genome Institute on 2010-03-16; human gut metagenome
ERR011203	SAMEA728881	ERS006500	ERP000108	A human gut microbial gene catalog established by deep metagenomic sequencing	This sample has been submitted by Beijing Genome Institute on 2010-03-16; human gut metagenome
ERR011204	SAMEA728674	ERS006495	ERP000108	A human gut microbial gene catalog established by deep metagenomic sequencing	This sample has been submitted by Beijing Genome Institute on 2010-03-16; human gut metagenome
ERR011205	SAMEA728674	ERS006495	ERP000108	A human gut microbial gene catalog established by deep metagenomic sequencing	This sample has been submitted by Beijing Genome Institute on 2010-03-16; human gut metagenome
ERR011206	SAMEA728627	ERS006551	ERP000108	A human gut microbial gene catalog established by deep metagenomic sequencing	This sample has been submitted by Beijing Genome Institute on 2010-03-16; human gut metagenome
ERR011207	SAMEA728627	ERS006551	ERP000108	A human gut microbial gene catalog established by deep metagenomic sequencing	This sample has been submitted by Beijing Genome Institute on 2010-03-16; human gut metagenome
ERR011208	SAMEA728630	ERS006550	ERP000108	A human gut microbial gene catalog established by deep metagenomic sequencing	This sample has been submitted by Beijing Genome Institute on 2010-03-16; human gut metagenome
ERR011209	SAMEA728630	ERS006550	ERP000108	A human gut microbial gene catalog established by deep metagenomic sequencing	This sample has been submitted by Beijing Genome Institute on 2010-03-16; human gut metagenome
ERR011210	SAMEA728814	ERS006513	ERP000108	A human gut microbial gene catalog established by deep metagenomic sequencing	This sample has been submitted by Beijing Genome Institute on 2010-03-16; human gut metagenome
ERR011211	SAMEA728814	ERS006513	ERP000108	A human gut microbial gene catalog established by deep metagenomic sequencing	This sample has been submitted by Beijing Genome Institute on 2010-03-16; human gut metagenome
ERR011212	SAMEA728737	ERS006565	ERP000108	A human gut microbial gene catalog established by deep metagenomic sequencing	This sample has been submitted by Beijing Genome Institute on 2010-03-16; human gut metagenome
ERR011213	SAMEA728737	ERS006565	ERP000108	A human gut microbial gene catalog established by deep metagenomic sequencing	This sample has been submitted by Beijing Genome Institute on 2010-03-16; human gut metagenome
ERR011215	SAMEA728734	ERS006564	ERP000108	A human gut microbial gene catalog established by deep metagenomic sequencing	This sample has been submitted by Beijing Genome Institute on 2010-03-16; human gut metagenome
ERR011216	SAMEA728851	ERS006581	ERP000108	A human gut microbial gene catalog established by deep metagenomic sequencing	This sample has been submitted by Beijing Genome Institute on 2010-03-16; human gut metagenome
ERR011218	SAMEA728752	ERS006562	ERP000108	A human gut microbial gene catalog established by deep metagenomic sequencing	This sample has been submitted by Beijing Genome Institute on 2010-03-16; human gut metagenome
ERR011220	SAMEA728887	ERS006506	ERP000108	A human gut microbial gene catalog established by deep metagenomic sequencing	This sample has been submitted by Beijing Genome Institute on 2010-03-16; human gut metagenome
ERR011221	SAMEA728887	ERS006506	ERP000108	A human gut microbial gene catalog established by deep metagenomic sequencing	This sample has been submitted by Beijing Genome Institute on 2010-03-16; human gut metagenome
ERR011222	SAMEA728870	ERS006508	ERP000108	A human gut microbial gene catalog established by deep metagenomic sequencing	This sample has been submitted by Beijing Genome Institute on 2010-03-16; human gut metagenome
ERR011223	SAMEA728870	ERS006508	ERP000108	A human gut microbial gene catalog established by deep metagenomic sequencing	This sample has been submitted by Beijing Genome Institute on 2010-03-16; human gut metagenome
ERR011224	SAMEA728865	ERS006588	ERP000108	A human gut microbial gene catalog established by deep metagenomic sequencing	This sample has been submitted by Beijing Genome Institute on 2010-03-16; human gut metagenome
ERR011225	SAMEA728865	ERS006588	ERP000108	A human gut microbial gene catalog established by deep metagenomic sequencing	This sample has been submitted by Beijing Genome Institute on 2010-03-16; human gut metagenome
ERR011226	SAMEA728916	ERS006536	ERP000108	A human gut microbial gene catalog established by deep metagenomic sequencing	This sample has been submitted by Beijing Genome Institute on 2010-03-16; human gut metagenome
ERR011227	SAMEA728916	ERS006536	ERP000108	A human gut microbial gene catalog established by deep metagenomic sequencing	This sample has been submitted by Beijing Genome Institute on 2010-03-16; human gut metagenome
ERR011230	SAMEA728594	ERS006528	ERP000108	A human gut microbial gene catalog established by deep metagenomic sequencing	This sample has been submitted by Beijing Genome Institute on 2010-03-16; human gut metagenome
ERR011231	SAMEA728594	ERS006528	ERP000108	A human gut microbial gene catalog established by deep metagenomic sequencing	This sample has been submitted by Beijing Genome Institute on 2010-03-16; human gut metagenome
ERR011232	SAMEA728918	ERS006535	ERP000108	A human gut microbial gene catalog established by deep metagenomic sequencing	This sample has been submitted by Beijing Genome Institute on 2010-03-16; human gut metagenome
ERR011233	SAMEA728918	ERS006535	ERP000108	A human gut microbial gene catalog established by deep metagenomic sequencing	This sample has been submitted by Beijing Genome Institute on 2010-03-16; human gut metagenome
ERR011234	SAMEA728933	ERS006530	ERP000108	A human gut microbial gene catalog established by deep metagenomic sequencing	This sample has been submitted by Beijing Genome Institute on 2010-03-16; human gut metagenome
ERR011235	SAMEA728933	ERS006530	ERP000108	A human gut microbial gene catalog established by deep metagenomic sequencing	This sample has been submitted by Beijing Genome Institute on 2010-03-16; human gut metagenome
ERR011236	SAMEA728749	ERS006561	ERP000108	A human gut microbial gene catalog established by deep metagenomic sequencing	This sample has been submitted by Beijing Genome Institute on 2010-03-16; human gut metagenome
ERR011237	SAMEA728749	ERS006561	ERP000108	A human gut microbial gene catalog established by deep metagenomic sequencing	This sample has been submitted by Beijing Genome Institute on 2010-03-16; human gut metagenome
ERR011238	SAMEA728749	ERS006561	ERP000108	A human gut microbial gene catalog established by deep metagenomic sequencing	This sample has been submitted by Beijing Genome Institute on 2010-03-16; human gut metagenome
ERR011241	SAMEA728760	ERS006590	ERP000108	A human gut microbial gene catalog established by deep metagenomic sequencing	This sample has been submitted by Beijing Genome Institute on 2010-03-16; human gut metagenome
ERR011242	SAMEA728760	ERS006590	ERP000108	A human gut microbial gene catalog established by deep metagenomic sequencing	This sample has been submitted by Beijing Genome Institute on 2010-03-16; human gut metagenome
ERR011243	SAMEA728602	ERS006487	ERP000108	A human gut microbial gene catalog established by deep metagenomic sequencing	This sample has been submitted by Beijing Genome Institute on 2010-03-16; human gut metagenome
ERR011244	SAMEA728602	ERS006487	ERP000108	A human gut microbial gene catalog established by deep metagenomic sequencing	This sample has been submitted by Beijing Genome Institute on 2010-03-16; human gut metagenome
ERR011245	SAMEA728835	ERS006542	ERP000108	A human gut microbial gene catalog established by deep metagenomic sequencing	This sample has been submitted by Beijing Genome Institute on 2010-03-16; human gut metagenome
ERR011246	SAMEA728835	ERS006542	ERP000108	A human gut microbial gene catalog established by deep metagenomic sequencing	This sample has been submitted by Beijing Genome Institute on 2010-03-16; human gut metagenome
ERR011247	SAMEA728829	ERS006517	ERP000108	A human gut microbial gene catalog established by deep metagenomic sequencing	This sample has been submitted by Beijing Genome Institute on 2010-03-16; human gut metagenome
ERR011248	SAMEA728829	ERS006517	ERP000108	A human gut microbial gene catalog established by deep metagenomic sequencing	This sample has been submitted by Beijing Genome Institute on 2010-03-16; human gut metagenome
ERR011250	SAMEA728902	ERS006493	ERP000108	A human gut microbial gene catalog established by deep metagenomic sequencing	This sample has been submitted by Beijing Genome Institute on 2010-03-16; human gut metagenome
ERR011252	SAMEA728731	ERS006569	ERP000108	A human gut microbial gene catalog established by deep metagenomic sequencing	This sample has been submitted by Beijing Genome Institute on 2010-03-16; human gut metagenome
ERR011255	SAMEA728607	ERS006486	ERP000108	A human gut microbial gene catalog established by deep metagenomic sequencing	This sample has been submitted by Beijing Genome Institute on 2010-03-16; human gut metagenome
ERR011256	SAMEA728607	ERS006486	ERP000108	A human gut microbial gene catalog established by deep metagenomic sequencing	This sample has been submitted by Beijing Genome Institute on 2010-03-16; human gut metagenome
ERR011257	SAMEA728706	ERS006573	ERP000108	A human gut microbial gene catalog established by deep metagenomic sequencing	This sample has been submitted by Beijing Genome Institute on 2010-03-16; human gut metagenome
ERR011258	SAMEA728706	ERS006573	ERP000108	A human gut microbial gene catalog established by deep metagenomic sequencing	This sample has been submitted by Beijing Genome Institute on 2010-03-16; human gut metagenome
ERR011260	SAMEA728859	ERS006584	ERP000108	A human gut microbial gene catalog established by deep metagenomic sequencing	This sample has been submitted by Beijing Genome Institute on 2010-03-16; human gut metagenome
ERR011261	SAMEA728785	ERS006519	ERP000108	A human gut microbial gene catalog established by deep metagenomic sequencing	This sample has been submitted by Beijing Genome Institute on 2010-03-16; human gut metagenome
ERR011265	SAMEA728826	ERS006514	ERP000108	A human gut microbial gene catalog established by deep metagenomic sequencing	This sample has been submitted by Beijing Genome Institute on 2010-03-16; human gut metagenome
ERR011267	SAMEA728670	ERS006541	ERP000108	A human gut microbial gene catalog established by deep metagenomic sequencing	This sample has been submitted by Beijing Genome Institute on 2010-03-16; human gut metagenome
ERR011268	SAMEA728670	ERS006541	ERP000108	A human gut microbial gene catalog established by deep metagenomic sequencing	This sample has been submitted by Beijing Genome Institute on 2010-03-16; human gut metagenome
ERR011269	SAMEA728808	ERS006511	ERP000108	A human gut microbial gene catalog established by deep metagenomic sequencing	This sample has been submitted by Beijing Genome Institute on 2010-03-16; human gut metagenome
ERR011270	SAMEA728808	ERS006511	ERP000108	A human gut microbial gene catalog established by deep metagenomic sequencing	This sample has been submitted by Beijing Genome Institute on 2010-03-16; human gut metagenome
ERR011273	SAMEA728652	ERS006546	ERP000108	A human gut microbial gene catalog established by deep metagenomic sequencing	This sample has been submitted by Beijing Genome Institute on 2010-03-16; human gut metagenome
ERR011274	SAMEA728652	ERS006546	ERP000108	A human gut microbial gene catalog established by deep metagenomic sequencing	This sample has been submitted by Beijing Genome Institute on 2010-03-16; human gut metagenome
ERR011275	SAMEA728755	ERS006563	ERP000108	A human gut microbial gene catalog established by deep metagenomic sequencing	This sample has been submitted by Beijing Genome Institute on 2010-03-16; human gut metagenome
ERR011276	SAMEA728755	ERS006563	ERP000108	A human gut microbial gene catalog established by deep metagenomic sequencing	This sample has been submitted by Beijing Genome Institute on 2010-03-16; human gut metagenome
ERR011277	SAMEA728743	ERS006567	ERP000108	A human gut microbial gene catalog established by deep metagenomic sequencing	This sample has been submitted by Beijing Genome Institute on 2010-03-16; human gut metagenome
ERR011278	SAMEA728743	ERS006567	ERP000108	A human gut microbial gene catalog established by deep metagenomic sequencing	This sample has been submitted by Beijing Genome Institute on 2010-03-16; human gut metagenome
ERR011279	SAMEA728574	ERS006523	ERP000108	A human gut microbial gene catalog established by deep metagenomic sequencing	This sample has been submitted by Beijing Genome Institute on 2010-03-16; human gut metagenome
ERR011280	SAMEA728574	ERS006523	ERP000108	A human gut microbial gene catalog established by deep metagenomic sequencing	This sample has been submitted by Beijing Genome Institute on 2010-03-16; human gut metagenome
ERR011281	SAMEA728561	ERS006520	ERP000108	A human gut microbial gene catalog established by deep metagenomic sequencing	This sample has been submitted by Beijing Genome Institute on 2010-03-16; human gut metagenome
ERR011282	SAMEA728561	ERS006520	ERP000108	A human gut microbial gene catalog established by deep metagenomic sequencing	This sample has been submitted by Beijing Genome Institute on 2010-03-16; human gut metagenome
ERR011283	SAMEA728665	ERS006543	ERP000108	A human gut microbial gene catalog established by deep metagenomic sequencing	This sample has been submitted by Beijing Genome Institute on 2010-03-16; human gut metagenome
ERR011284	SAMEA728665	ERS006543	ERP000108	A human gut microbial gene catalog established by deep metagenomic sequencing	This sample has been submitted by Beijing Genome Institute on 2010-03-16; human gut metagenome
ERR011285	SAMEA728758	ERS006591	ERP000108	A human gut microbial gene catalog established by deep metagenomic sequencing	This sample has been submitted by Beijing Genome Institute on 2010-03-16; human gut metagenome
ERR011286	SAMEA728758	ERS006591	ERP000108	A human gut microbial gene catalog established by deep metagenomic sequencing	This sample has been submitted by Beijing Genome Institute on 2010-03-16; human gut metagenome
ERR011287	SAMEA728570	ERS006522	ERP000108	A human gut microbial gene catalog established by deep metagenomic sequencing	This sample has been submitted by Beijing Genome Institute on 2010-03-16; human gut metagenome
ERR011288	SAMEA728570	ERS006522	ERP000108	A human gut microbial gene catalog established by deep metagenomic sequencing	This sample has been submitted by Beijing Genome Institute on 2010-03-16; human gut metagenome
ERR011289	SAMEA728817	ERS006512	ERP000108	A human gut microbial gene catalog established by deep metagenomic sequencing	This sample has been submitted by Beijing Genome Institute on 2010-03-16; human gut metagenome
ERR011290	SAMEA728817	ERS006512	ERP000108	A human gut microbial gene catalog established by deep metagenomic sequencing	This sample has been submitted by Beijing Genome Institute on 2010-03-16; human gut metagenome
ERR011291	SAMEA728843	ERS006582	ERP000108	A human gut microbial gene catalog established by deep metagenomic sequencing	This sample has been submitted by Beijing Genome Institute on 2010-03-16; human gut metagenome
ERR011292	SAMEA728843	ERS006582	ERP000108	A human gut microbial gene catalog established by deep metagenomic sequencing	This sample has been submitted by Beijing Genome Institute on 2010-03-16; human gut metagenome
ERR011294	SAMEA728565	ERS006521	ERP000108	A human gut microbial gene catalog established by deep metagenomic sequencing	This sample has been submitted by Beijing Genome Institute on 2010-03-16; human gut metagenome
ERR011295	SAMEA728797	ERS006605	ERP000108	A human gut microbial gene catalog established by deep metagenomic sequencing	This sample has been submitted by Beijing Genome Institute on 2010-03-16; human gut metagenome
ERR011296	SAMEA728797	ERS006605	ERP000108	A human gut microbial gene catalog established by deep metagenomic sequencing	This sample has been submitted by Beijing Genome Institute on 2010-03-16; human gut metagenome
ERR011297	SAMEA728876	ERS006502	ERP000108	A human gut microbial gene catalog established by deep metagenomic sequencing	This sample has been submitted by Beijing Genome Institute on 2010-03-16; human gut metagenome
ERR011298	SAMEA728876	ERS006502	ERP000108	A human gut microbial gene catalog established by deep metagenomic sequencing	This sample has been submitted by Beijing Genome Institute on 2010-03-16; human gut metagenome
ERR011299	SAMEA728720	ERS006576	ERP000108	A human gut microbial gene catalog established by deep metagenomic sequencing	This sample has been submitted by Beijing Genome Institute on 2010-03-16; human gut metagenome
ERR011300	SAMEA728720	ERS006576	ERP000108	A human gut microbial gene catalog established by deep metagenomic sequencing	This sample has been submitted by Beijing Genome Institute on 2010-03-16; human gut metagenome
ERR011301	SAMEA728873	ERS006509	ERP000108	A human gut microbial gene catalog established by deep metagenomic sequencing	This sample has been submitted by Beijing Genome Institute on 2010-03-16; human gut metagenome
ERR011302	SAMEA728873	ERS006509	ERP000108	A human gut microbial gene catalog established by deep metagenomic sequencing	This sample has been submitted by Beijing Genome Institute on 2010-03-16; human gut metagenome
ERR011303	SAMEA728791	ERS006603	ERP000108	A human gut microbial gene catalog established by deep metagenomic sequencing	This sample has been submitted by Beijing Genome Institute on 2010-03-16; human gut metagenome
ERR011304	SAMEA728791	ERS006603	ERP000108	A human gut microbial gene catalog established by deep metagenomic sequencing	This sample has been submitted by Beijing Genome Institute on 2010-03-16; human gut metagenome
ERR011305	SAMEA728740	ERS006566	ERP000108	A human gut microbial gene catalog established by deep metagenomic sequencing	This sample has been submitted by Beijing Genome Institute on 2010-03-16; human gut metagenome
ERR011306	SAMEA728740	ERS006566	ERP000108	A human gut microbial gene catalog established by deep metagenomic sequencing	This sample has been submitted by Beijing Genome Institute on 2010-03-16; human gut metagenome
ERR011307	SAMEA728709	ERS006572	ERP000108	A human gut microbial gene catalog established by deep metagenomic sequencing	This sample has been submitted by Beijing Genome Institute on 2010-03-16; human gut metagenome
ERR011308	SAMEA728709	ERS006572	ERP000108	A human gut microbial gene catalog established by deep metagenomic sequencing	This sample has been submitted by Beijing Genome Institute on 2010-03-16; human gut metagenome
ERR011309	SAMEA728643	ERS006559	ERP000108	A human gut microbial gene catalog established by deep metagenomic sequencing	This sample has been submitted by Beijing Genome Institute on 2010-03-16; human gut metagenome
ERR011313	SAMEA728845	ERS006583	ERP000108	A human gut microbial gene catalog established by deep metagenomic sequencing	This sample has been submitted by Beijing Genome Institute on 2010-03-16; human gut metagenome
ERR011314	SAMEA728845	ERS006583	ERP000108	A human gut microbial gene catalog established by deep metagenomic sequencing	This sample has been submitted by Beijing Genome Institute on 2010-03-16; human gut metagenome
ERR011315	SAMEA728586	ERS006526	ERP000108	A human gut microbial gene catalog established by deep metagenomic sequencing	This sample has been submitted by Beijing Genome Institute on 2010-03-16; human gut metagenome
ERR011316	SAMEA728586	ERS006526	ERP000108	A human gut microbial gene catalog established by deep metagenomic sequencing	This sample has been submitted by Beijing Genome Institute on 2010-03-16; human gut metagenome
ERR011317	SAMEA728908	ERS006539	ERP000108	A human gut microbial gene catalog established by deep metagenomic sequencing	This sample has been submitted by Beijing Genome Institute on 2010-03-16; human gut metagenome
ERR011318	SAMEA728908	ERS006539	ERP000108	A human gut microbial gene catalog established by deep metagenomic sequencing	This sample has been submitted by Beijing Genome Institute on 2010-03-16; human gut metagenome
ERR011319	SAMEA728780	ERS006599	ERP000108	A human gut microbial gene catalog established by deep metagenomic sequencing	This sample has been submitted by Beijing Genome Institute on 2010-03-16; human gut metagenome
ERR011320	SAMEA728780	ERS006599	ERP000108	A human gut microbial gene catalog established by deep metagenomic sequencing	This sample has been submitted by Beijing Genome Institute on 2010-03-16; human gut metagenome
ERR011321	SAMEA728769	ERS006595	ERP000108	A human gut microbial gene catalog established by deep metagenomic sequencing	This sample has been submitted by Beijing Genome Institute on 2010-03-16; human gut metagenome
ERR011322	SAMEA728769	ERS006595	ERP000108	A human gut microbial gene catalog established by deep metagenomic sequencing	This sample has been submitted by Beijing Genome Institute on 2010-03-16; human gut metagenome
ERR011325	SAMEA728578	ERS006524	ERP000108	A human gut microbial gene catalog established by deep metagenomic sequencing	This sample has been submitted by Beijing Genome Institute on 2010-03-16; human gut metagenome
ERR011326	SAMEA728578	ERS006524	ERP000108	A human gut microbial gene catalog established by deep metagenomic sequencing	This sample has been submitted by Beijing Genome Institute on 2010-03-16; human gut metagenome
ERR011327	SAMEA728717	ERS006577	ERP000108	A human gut microbial gene catalog established by deep metagenomic sequencing	This sample has been submitted by Beijing Genome Institute on 2010-03-16; human gut metagenome
ERR011328	SAMEA728717	ERS006577	ERP000108	A human gut microbial gene catalog established by deep metagenomic sequencing	This sample has been submitted by Beijing Genome Institute on 2010-03-16; human gut metagenome
ERR011329	SAMEA728821	ERS006515	ERP000108	A human gut microbial gene catalog established by deep metagenomic sequencing	This sample has been submitted by Beijing Genome Institute on 2010-03-16; human gut metagenome
ERR011330	SAMEA728821	ERS006515	ERP000108	A human gut microbial gene catalog established by deep metagenomic sequencing	This sample has been submitted by Beijing Genome Institute on 2010-03-16; human gut metagenome
ERR011332	SAMEA728805	ERS006606	ERP000108	A human gut microbial gene catalog established by deep metagenomic sequencing	This sample has been submitted by Beijing Genome Institute on 2010-03-16; human gut metagenome
ERR011333	SAMEA728649	ERS006485	ERP000108	A human gut microbial gene catalog established by deep metagenomic sequencing	This sample has been submitted by Beijing Genome Institute on 2010-03-16; human gut metagenome
ERR011334	SAMEA728649	ERS006485	ERP000108	A human gut microbial gene catalog established by deep metagenomic sequencing	This sample has been submitted by Beijing Genome Institute on 2010-03-16; human gut metagenome
ERR011335	SAMEA728783	ERS006598	ERP000108	A human gut microbial gene catalog established by deep metagenomic sequencing	This sample has been submitted by Beijing Genome Institute on 2010-03-16; human gut metagenome
ERR011336	SAMEA728783	ERS006598	ERP000108	A human gut microbial gene catalog established by deep metagenomic sequencing	This sample has been submitted by Beijing Genome Institute on 2010-03-16; human gut metagenome
ERR011337	SAMEA728856	ERS006587	ERP000108	A human gut microbial gene catalog established by deep metagenomic sequencing	This sample has been submitted by Beijing Genome Institute on 2010-03-16; human gut metagenome
ERR011338	SAMEA728856	ERS006587	ERP000108	A human gut microbial gene catalog established by deep metagenomic sequencing	This sample has been submitted by Beijing Genome Institute on 2010-03-16; human gut metagenome
ERR011339	SAMEA728661	ERS006545	ERP000108	A human gut microbial gene catalog established by deep metagenomic sequencing	This sample has been submitted by Beijing Genome Institute on 2010-03-16; human gut metagenome
ERR011340	SAMEA728661	ERS006545	ERP000108	A human gut microbial gene catalog established by deep metagenomic sequencing	This sample has been submitted by Beijing Genome Institute on 2010-03-16; human gut metagenome
ERR011341	SAMEA728788	ERS006518	ERP000108	A human gut microbial gene catalog established by deep metagenomic sequencing	This sample has been submitted by Beijing Genome Institute on 2010-03-16; human gut metagenome
ERR011342	SAMEA728788	ERS006518	ERP000108	A human gut microbial gene catalog established by deep metagenomic sequencing	This sample has been submitted by Beijing Genome Institute on 2010-03-16; human gut metagenome
ERR011345	SAMEA728894	ERS006510	ERP000108	A human gut microbial gene catalog established by deep metagenomic sequencing	This sample has been submitted by Beijing Genome Institute on 2010-03-16; human gut metagenome
ERR011346	SAMEA728894	ERS006510	ERP000108	A human gut microbial gene catalog established by deep metagenomic sequencing	This sample has been submitted by Beijing Genome Institute on 2010-03-16; human gut metagenome
ERR011348	SAMEA728772	ERS006594	ERP000108	A human gut microbial gene catalog established by deep metagenomic sequencing	This sample has been submitted by Beijing Genome Institute on 2010-03-16; human gut metagenome
ERR011349	SAMEA728899	ERS006492	ERP000108	A human gut microbial gene catalog established by deep metagenomic sequencing	This sample has been submitted by Beijing Genome Institute on 2010-03-16; human gut metagenome
ERR011350	SAMEA728899	ERS006492	ERP000108	A human gut microbial gene catalog established by deep metagenomic sequencing	This sample has been submitted by Beijing Genome Institute on 2010-03-16; human gut metagenome
ERR1018185	SAMEA3541469	ERS848618	ERP012177	Metagenomic analysis of fecal microbiome as a tool towards targeted non-invasive biomarkers for colorectal cancer	Stool sample from China	2012-01-01
ERR1018186	SAMEA3541470	ERS848619	ERP012177	Metagenomic analysis of fecal microbiome as a tool towards targeted non-invasive biomarkers for colorectal cancer	Stool sample from China	2012-01-01
ERR1018187	SAMEA3541471	ERS848620	ERP012177	Metagenomic analysis of fecal microbiome as a tool towards targeted non-invasive biomarkers for colorectal cancer	Stool sample from China	2012-01-01
ERR1018188	SAMEA3541472	ERS848621	ERP012177	Metagenomic analysis of fecal microbiome as a tool towards targeted non-invasive biomarkers for colorectal cancer	Stool sample from China	2012-01-01
ERR1018189	SAMEA3541473	ERS848622	ERP012177	Metagenomic analysis of fecal microbiome as a tool towards targeted non-invasive biomarkers for colorectal cancer	Stool sample from China	2012-01-01
ERR1018190	SAMEA3541474	ERS848623	ERP012177	Metagenomic analysis of fecal microbiome as a tool towards targeted non-invasive biomarkers for colorectal cancer	Stool sample from China	2012-01-01
ERR1018191	SAMEA3541475	ERS848624	ERP012177	Metagenomic analysis of fecal microbiome as a tool towards targeted non-invasive biomarkers for colorectal cancer	Stool sample from China	2012-01-01
ERR1018192	SAMEA3541476	ERS848625	ERP012177	Metagenomic analysis of fecal microbiome as a tool towards targeted non-invasive biomarkers for colorectal cancer	Stool sample from China	2012-01-01
ERR1018193	SAMEA3541477	ERS848626	ERP012177	Metagenomic analysis of fecal microbiome as a tool towards targeted non-invasive biomarkers for colorectal cancer	Stool sample from China	2012-01-01
ERR1018194	SAMEA3541478	ERS848627	ERP012177	Metagenomic analysis of fecal microbiome as a tool towards targeted non-invasive biomarkers for colorectal cancer	Stool sample from China	2012-01-01
ERR1018195	SAMEA3541479	ERS848628	ERP012177	Metagenomic analysis of fecal microbiome as a tool towards targeted non-invasive biomarkers for colorectal cancer	Stool sample from China	2012-01-01
ERR1018196	SAMEA3541480	ERS848629	ERP012177	Metagenomic analysis of fecal microbiome as a tool towards targeted non-invasive biomarkers for colorectal cancer	Stool sample from China	2012-01-01
ERR1018197	SAMEA3541481	ERS848630	ERP012177	Metagenomic analysis of fecal microbiome as a tool towards targeted non-invasive biomarkers for colorectal cancer	Stool sample from China	2012-01-01
ERR1018198	SAMEA3541482	ERS848631	ERP012177	Metagenomic analysis of fecal microbiome as a tool towards targeted non-invasive biomarkers for colorectal cancer	Stool sample from China	2012-01-01
ERR1018199	SAMEA3541483	ERS848632	ERP012177	Metagenomic analysis of fecal microbiome as a tool towards targeted non-invasive biomarkers for colorectal cancer	Stool sample from China	2012-01-01
ERR1018200	SAMEA3541484	ERS848633	ERP012177	Metagenomic analysis of fecal microbiome as a tool towards targeted non-invasive biomarkers for colorectal cancer	Stool sample from China	2012-01-01
ERR1018201	SAMEA3541485	ERS848634	ERP012177	Metagenomic analysis of fecal microbiome as a tool towards targeted non-invasive biomarkers for colorectal cancer	Stool sample from China	2012-01-01
ERR1018202	SAMEA3541486	ERS848635	ERP012177	Metagenomic analysis of fecal microbiome as a tool towards targeted non-invasive biomarkers for colorectal cancer	Stool sample from China	2012-01-01
ERR1018203	SAMEA3541487	ERS848636	ERP012177	Metagenomic analysis of fecal microbiome as a tool towards targeted non-invasive biomarkers for colorectal cancer	Stool sample from China	2012-01-01
ERR1018204	SAMEA3541488	ERS848637	ERP012177	Metagenomic analysis of fecal microbiome as a tool towards targeted non-invasive biomarkers for colorectal cancer	Stool sample from China	2012-01-01
ERR1018205	SAMEA3541489	ERS848638	ERP012177	Metagenomic analysis of fecal microbiome as a tool towards targeted non-invasive biomarkers for colorectal cancer	Stool sample from China	2012-01-01
ERR1018206	SAMEA3541490	ERS848639	ERP012177	Metagenomic analysis of fecal microbiome as a tool towards targeted non-invasive biomarkers for colorectal cancer	Stool sample from China	2012-01-01
ERR1018207	SAMEA3541491	ERS848640	ERP012177	Metagenomic analysis of fecal microbiome as a tool towards targeted non-invasive biomarkers for colorectal cancer	Stool sample from China	2012-01-01
ERR1018208	SAMEA3541492	ERS848641	ERP012177	Metagenomic analysis of fecal microbiome as a tool towards targeted non-invasive biomarkers for colorectal cancer	Stool sample from China	2012-01-01
ERR1018209	SAMEA3541493	ERS848642	ERP012177	Metagenomic analysis of fecal microbiome as a tool towards targeted non-invasive biomarkers for colorectal cancer	Stool sample from China	2012-01-01
ERR1018210	SAMEA3541494	ERS848643	ERP012177	Metagenomic analysis of fecal microbiome as a tool towards targeted non-invasive biomarkers for colorectal cancer	Stool sample from China	2012-01-01
ERR1018211	SAMEA3541495	ERS848644	ERP012177	Metagenomic analysis of fecal microbiome as a tool towards targeted non-invasive biomarkers for colorectal cancer	Stool sample from China	2012-01-01
ERR1018212	SAMEA3541496	ERS848645	ERP012177	Metagenomic analysis of fecal microbiome as a tool towards targeted non-invasive biomarkers for colorectal cancer	Stool sample from China	2012-01-01
ERR1018213	SAMEA3541497	ERS848646	ERP012177	Metagenomic analysis of fecal microbiome as a tool towards targeted non-invasive biomarkers for colorectal cancer	Stool sample from China	2012-01-01
ERR1018214	SAMEA3541498	ERS848647	ERP012177	Metagenomic analysis of fecal microbiome as a tool towards targeted non-invasive biomarkers for colorectal cancer	Stool sample from China	2012-01-01
ERR1018215	SAMEA3541499	ERS848648	ERP012177	Metagenomic analysis of fecal microbiome as a tool towards targeted non-invasive biomarkers for colorectal cancer	Stool sample from China	2012-01-01
ERR1018216	SAMEA3541500	ERS848649	ERP012177	Metagenomic analysis of fecal microbiome as a tool towards targeted non-invasive biomarkers for colorectal cancer	Stool sample from China	2012-01-01
ERR1018217	SAMEA3541501	ERS848650	ERP012177	Metagenomic analysis of fecal microbiome as a tool towards targeted non-invasive biomarkers for colorectal cancer	Stool sample from China	2012-01-01
ERR1018218	SAMEA3541502	ERS848651	ERP012177	Metagenomic analysis of fecal microbiome as a tool towards targeted non-invasive biomarkers for colorectal cancer	Stool sample from China	2012-01-01
ERR1018219	SAMEA3541503	ERS848652	ERP012177	Metagenomic analysis of fecal microbiome as a tool towards targeted non-invasive biomarkers for colorectal cancer	Stool sample from China	2012-01-01
ERR1018220	SAMEA3541504	ERS848653	ERP012177	Metagenomic analysis of fecal microbiome as a tool towards targeted non-invasive biomarkers for colorectal cancer	Stool sample from China	2012-01-01
ERR1018221	SAMEA3541505	ERS848654	ERP012177	Metagenomic analysis of fecal microbiome as a tool towards targeted non-invasive biomarkers for colorectal cancer	Stool sample from China	2012-01-01
ERR1018222	SAMEA3541506	ERS848655	ERP012177	Metagenomic analysis of fecal microbiome as a tool towards targeted non-invasive biomarkers for colorectal cancer	Stool sample from China	2012-01-01
ERR1018223	SAMEA3541507	ERS848656	ERP012177	Metagenomic analysis of fecal microbiome as a tool towards targeted non-invasive biomarkers for colorectal cancer	Stool sample from China	2012-01-01
ERR1018224	SAMEA3541508	ERS848657	ERP012177	Metagenomic analysis of fecal microbiome as a tool towards targeted non-invasive biomarkers for colorectal cancer	Stool sample from China	2012-01-01
ERR1018225	SAMEA3541509	ERS848658	ERP012177	Metagenomic analysis of fecal microbiome as a tool towards targeted non-invasive biomarkers for colorectal cancer	Stool sample from China	2012-01-01
ERR1018226	SAMEA3541510	ERS848659	ERP012177	Metagenomic analysis of fecal microbiome as a tool towards targeted non-invasive biomarkers for colorectal cancer	Stool sample from China	2012-01-01
ERR1018227	SAMEA3541511	ERS848660	ERP012177	Metagenomic analysis of fecal microbiome as a tool towards targeted non-invasive biomarkers for colorectal cancer	Stool sample from China	2012-01-01
ERR1018228	SAMEA3541512	ERS848661	ERP012177	Metagenomic analysis of fecal microbiome as a tool towards targeted non-invasive biomarkers for colorectal cancer	Stool sample from China	2012-01-01
ERR1018229	SAMEA3541513	ERS848662	ERP012177	Metagenomic analysis of fecal microbiome as a tool towards targeted non-invasive biomarkers for colorectal cancer	Stool sample from China	2012-01-01
ERR1018230	SAMEA3541514	ERS848663	ERP012177	Metagenomic analysis of fecal microbiome as a tool towards targeted non-invasive biomarkers for colorectal cancer	Stool sample from China	2012-01-01
ERR1018231	SAMEA3541515	ERS848664	ERP012177	Metagenomic analysis of fecal microbiome as a tool towards targeted non-invasive biomarkers for colorectal cancer	Stool sample from China	2012-01-01
ERR1018232	SAMEA3541516	ERS848665	ERP012177	Metagenomic analysis of fecal microbiome as a tool towards targeted non-invasive biomarkers for colorectal cancer	Stool sample from China	2012-01-01
ERR1018233	SAMEA3541517	ERS848666	ERP012177	Metagenomic analysis of fecal microbiome as a tool towards targeted non-invasive biomarkers for colorectal cancer	Stool sample from China	2012-01-01
ERR1018234	SAMEA3541518	ERS848667	ERP012177	Metagenomic analysis of fecal microbiome as a tool towards targeted non-invasive biomarkers for colorectal cancer	Stool sample from China	2012-01-01
ERR1018235	SAMEA3541519	ERS848668	ERP012177	Metagenomic analysis of fecal microbiome as a tool towards targeted non-invasive biomarkers for colorectal cancer	Stool sample from China	2012-01-01
ERR1018236	SAMEA3541520	ERS848669	ERP012177	Metagenomic analysis of fecal microbiome as a tool towards targeted non-invasive biomarkers for colorectal cancer	Stool sample from China	2012-01-01
ERR1018237	SAMEA3541521	ERS848670	ERP012177	Metagenomic analysis of fecal microbiome as a tool towards targeted non-invasive biomarkers for colorectal cancer	Stool sample from China	2012-01-01
ERR1018238	SAMEA3541522	ERS848671	ERP012177	Metagenomic analysis of fecal microbiome as a tool towards targeted non-invasive biomarkers for colorectal cancer	Stool sample from China	2012-01-01
ERR1018239	SAMEA3541523	ERS848672	ERP012177	Metagenomic analysis of fecal microbiome as a tool towards targeted non-invasive biomarkers for colorectal cancer	Stool sample from China	2012-01-01
ERR1018240	SAMEA3541524	ERS848673	ERP012177	Metagenomic analysis of fecal microbiome as a tool towards targeted non-invasive biomarkers for colorectal cancer	Stool sample from China	2012-01-01
ERR1018241	SAMEA3541525	ERS848674	ERP012177	Metagenomic analysis of fecal microbiome as a tool towards targeted non-invasive biomarkers for colorectal cancer	Stool sample from China	2012-01-01
ERR1018242	SAMEA3541526	ERS848675	ERP012177	Metagenomic analysis of fecal microbiome as a tool towards targeted non-invasive biomarkers for colorectal cancer	Stool sample from China	2012-01-01
ERR1018243	SAMEA3541527	ERS848676	ERP012177	Metagenomic analysis of fecal microbiome as a tool towards targeted non-invasive biomarkers for colorectal cancer	Stool sample from China	2012-01-01
ERR1018244	SAMEA3541528	ERS848677	ERP012177	Metagenomic analysis of fecal microbiome as a tool towards targeted non-invasive biomarkers for colorectal cancer	Stool sample from China	2012-01-01
ERR1018245	SAMEA3541529	ERS848678	ERP012177	Metagenomic analysis of fecal microbiome as a tool towards targeted non-invasive biomarkers for colorectal cancer	Stool sample from China	2012-01-01
ERR1018246	SAMEA3541530	ERS848679	ERP012177	Metagenomic analysis of fecal microbiome as a tool towards targeted non-invasive biomarkers for colorectal cancer	Stool sample from China	2012-01-01
ERR1018247	SAMEA3541531	ERS848680	ERP012177	Metagenomic analysis of fecal microbiome as a tool towards targeted non-invasive biomarkers for colorectal cancer	Stool sample from China	2012-01-01
ERR1018248	SAMEA3541532	ERS848681	ERP012177	Metagenomic analysis of fecal microbiome as a tool towards targeted non-invasive biomarkers for colorectal cancer	Stool sample from China	2012-01-01
ERR1018249	SAMEA3541533	ERS848682	ERP012177	Metagenomic analysis of fecal microbiome as a tool towards targeted non-invasive biomarkers for colorectal cancer	Stool sample from China	2012-01-01
ERR1018250	SAMEA3541534	ERS848683	ERP012177	Metagenomic analysis of fecal microbiome as a tool towards targeted non-invasive biomarkers for colorectal cancer	Stool sample from China	2012-01-01
ERR1018251	SAMEA3541535	ERS848684	ERP012177	Metagenomic analysis of fecal microbiome as a tool towards targeted non-invasive biomarkers for colorectal cancer	Stool sample from China	2012-01-01
ERR1018252	SAMEA3541536	ERS848685	ERP012177	Metagenomic analysis of fecal microbiome as a tool towards targeted non-invasive biomarkers for colorectal cancer	Stool sample from China	2012-01-01
ERR1018253	SAMEA3541537	ERS848686	ERP012177	Metagenomic analysis of fecal microbiome as a tool towards targeted non-invasive biomarkers for colorectal cancer	Stool sample from China	2012-01-01
ERR1018254	SAMEA3541538	ERS848687	ERP012177	Metagenomic analysis of fecal microbiome as a tool towards targeted non-invasive biomarkers for colorectal cancer	Stool sample from China	2012-01-01
ERR1018255	SAMEA3541539	ERS848688	ERP012177	Metagenomic analysis of fecal microbiome as a tool towards targeted non-invasive biomarkers for colorectal cancer	Stool sample from China	2012-01-01
ERR1018256	SAMEA3541540	ERS848689	ERP012177	Metagenomic analysis of fecal microbiome as a tool towards targeted non-invasive biomarkers for colorectal cancer	Stool sample from China	2012-01-01
ERR1018257	SAMEA3541541	ERS848690	ERP012177	Metagenomic analysis of fecal microbiome as a tool towards targeted non-invasive biomarkers for colorectal cancer	Stool sample from China	2012-01-01
ERR1018258	SAMEA3541542	ERS848691	ERP012177	Metagenomic analysis of fecal microbiome as a tool towards targeted non-invasive biomarkers for colorectal cancer	Stool sample from China	2012-01-01
ERR1018259	SAMEA3541543	ERS848692	ERP012177	Metagenomic analysis of fecal microbiome as a tool towards targeted non-invasive biomarkers for colorectal cancer	Stool sample from China	2012-01-01
ERR1018260	SAMEA3541544	ERS848693	ERP012177	Metagenomic analysis of fecal microbiome as a tool towards targeted non-invasive biomarkers for colorectal cancer	Stool sample from China	2012-01-01
ERR1018261	SAMEA3541545	ERS848694	ERP012177	Metagenomic analysis of fecal microbiome as a tool towards targeted non-invasive biomarkers for colorectal cancer	Stool sample from China	2012-01-01
ERR1018262	SAMEA3541546	ERS848695	ERP012177	Metagenomic analysis of fecal microbiome as a tool towards targeted non-invasive biomarkers for colorectal cancer	Stool sample from China	2012-01-01
ERR1018263	SAMEA3541547	ERS848696	ERP012177	Metagenomic analysis of fecal microbiome as a tool towards targeted non-invasive biomarkers for colorectal cancer	Stool sample from China	2012-01-01
ERR1018264	SAMEA3541548	ERS848697	ERP012177	Metagenomic analysis of fecal microbiome as a tool towards targeted non-invasive biomarkers for colorectal cancer	Stool sample from China	2012-01-01
ERR1018265	SAMEA3541549	ERS848698	ERP012177	Metagenomic analysis of fecal microbiome as a tool towards targeted non-invasive biomarkers for colorectal cancer	Stool sample from China	2012-01-01
ERR1018266	SAMEA3541550	ERS848699	ERP012177	Metagenomic analysis of fecal microbiome as a tool towards targeted non-invasive biomarkers for colorectal cancer	Stool sample from China	2012-01-01
ERR1018267	SAMEA3541551	ERS848700	ERP012177	Metagenomic analysis of fecal microbiome as a tool towards targeted non-invasive biomarkers for colorectal cancer	Stool sample from China	2012-01-01
ERR1018268	SAMEA3541552	ERS848701	ERP012177	Metagenomic analysis of fecal microbiome as a tool towards targeted non-invasive biomarkers for colorectal cancer	Stool sample from China	2012-01-01
ERR1018269	SAMEA3541553	ERS848702	ERP012177	Metagenomic analysis of fecal microbiome as a tool towards targeted non-invasive biomarkers for colorectal cancer	Stool sample from China	2012-01-01
ERR1018270	SAMEA3541554	ERS848703	ERP012177	Metagenomic analysis of fecal microbiome as a tool towards targeted non-invasive biomarkers for colorectal cancer	Stool sample from China	2012-01-01
ERR1018271	SAMEA3541555	ERS848704	ERP012177	Metagenomic analysis of fecal microbiome as a tool towards targeted non-invasive biomarkers for colorectal cancer	Stool sample from China	2012-01-01
ERR1018272	SAMEA3541556	ERS848705	ERP012177	Metagenomic analysis of fecal microbiome as a tool towards targeted non-invasive biomarkers for colorectal cancer	Stool sample from China	2012-01-01
ERR1018273	SAMEA3541557	ERS848706	ERP012177	Metagenomic analysis of fecal microbiome as a tool towards targeted non-invasive biomarkers for colorectal cancer	Stool sample from China	2012-01-01
ERR1018274	SAMEA3541558	ERS848707	ERP012177	Metagenomic analysis of fecal microbiome as a tool towards targeted non-invasive biomarkers for colorectal cancer	Stool sample from China	2012-01-01
ERR1018275	SAMEA3541559	ERS848708	ERP012177	Metagenomic analysis of fecal microbiome as a tool towards targeted non-invasive biomarkers for colorectal cancer	Stool sample from China	2012-01-01
ERR1018276	SAMEA3541560	ERS848709	ERP012177	Metagenomic analysis of fecal microbiome as a tool towards targeted non-invasive biomarkers for colorectal cancer	Stool sample from China	2012-01-01
ERR1018277	SAMEA3541561	ERS848710	ERP012177	Metagenomic analysis of fecal microbiome as a tool towards targeted non-invasive biomarkers for colorectal cancer	Stool sample from China	2012-01-01
ERR1018278	SAMEA3541562	ERS848711	ERP012177	Metagenomic analysis of fecal microbiome as a tool towards targeted non-invasive biomarkers for colorectal cancer	Stool sample from China	2012-01-01
ERR1018279	SAMEA3541563	ERS848712	ERP012177	Metagenomic analysis of fecal microbiome as a tool towards targeted non-invasive biomarkers for colorectal cancer	Stool sample from China	2012-01-01
ERR1018280	SAMEA3541564	ERS848713	ERP012177	Metagenomic analysis of fecal microbiome as a tool towards targeted non-invasive biomarkers for colorectal cancer	Stool sample from China	2012-01-01
ERR1018281	SAMEA3541565	ERS848714	ERP012177	Metagenomic analysis of fecal microbiome as a tool towards targeted non-invasive biomarkers for colorectal cancer	Stool sample from China	2012-01-01
ERR1018282	SAMEA3541566	ERS848715	ERP012177	Metagenomic analysis of fecal microbiome as a tool towards targeted non-invasive biomarkers for colorectal cancer	Stool sample from China	2012-01-01
ERR1018283	SAMEA3541567	ERS848716	ERP012177	Metagenomic analysis of fecal microbiome as a tool towards targeted non-invasive biomarkers for colorectal cancer	Stool sample from China	2012-01-01
ERR1018284	SAMEA3541568	ERS848717	ERP012177	Metagenomic analysis of fecal microbiome as a tool towards targeted non-invasive biomarkers for colorectal cancer	Stool sample from China	2012-01-01
ERR1018285	SAMEA3541569	ERS848718	ERP012177	Metagenomic analysis of fecal microbiome as a tool towards targeted non-invasive biomarkers for colorectal cancer	Stool sample from China	2012-01-01
ERR1018286	SAMEA3541570	ERS848719	ERP012177	Metagenomic analysis of fecal microbiome as a tool towards targeted non-invasive biomarkers for colorectal cancer	Stool sample from China	2012-01-01
ERR1018287	SAMEA3541571	ERS848720	ERP012177	Metagenomic analysis of fecal microbiome as a tool towards targeted non-invasive biomarkers for colorectal cancer	Stool sample from China	2012-01-01
ERR1018288	SAMEA3541572	ERS848721	ERP012177	Metagenomic analysis of fecal microbiome as a tool towards targeted non-invasive biomarkers for colorectal cancer	Stool sample from China	2012-01-01
ERR1018289	SAMEA3541573	ERS848722	ERP012177	Metagenomic analysis of fecal microbiome as a tool towards targeted non-invasive biomarkers for colorectal cancer	Stool sample from China	2012-01-01
ERR1018290	SAMEA3541574	ERS848723	ERP012177	Metagenomic analysis of fecal microbiome as a tool towards targeted non-invasive biomarkers for colorectal cancer	Stool sample from China	2012-01-01
ERR1018291	SAMEA3541575	ERS848724	ERP012177	Metagenomic analysis of fecal microbiome as a tool towards targeted non-invasive biomarkers for colorectal cancer	Stool sample from China	2012-01-01
ERR1018292	SAMEA3541576	ERS848725	ERP012177	Metagenomic analysis of fecal microbiome as a tool towards targeted non-invasive biomarkers for colorectal cancer	Stool sample from China	2012-01-01
ERR1018293	SAMEA3541577	ERS848726	ERP012177	Metagenomic analysis of fecal microbiome as a tool towards targeted non-invasive biomarkers for colorectal cancer	Stool sample from China	2012-01-01
ERR1018294	SAMEA3541578	ERS848727	ERP012177	Metagenomic analysis of fecal microbiome as a tool towards targeted non-invasive biomarkers for colorectal cancer	Stool sample from China	2012-01-01
ERR1018295	SAMEA3541579	ERS848728	ERP012177	Metagenomic analysis of fecal microbiome as a tool towards targeted non-invasive biomarkers for colorectal cancer	Stool sample from China	2012-01-01
ERR1018296	SAMEA3541580	ERS848729	ERP012177	Metagenomic analysis of fecal microbiome as a tool towards targeted non-invasive biomarkers for colorectal cancer	Stool sample from China	2012-01-01
ERR1018297	SAMEA3541581	ERS848730	ERP012177	Metagenomic analysis of fecal microbiome as a tool towards targeted non-invasive biomarkers for colorectal cancer	Stool sample from China	2012-01-01
ERR1018298	SAMEA3541582	ERS848731	ERP012177	Metagenomic analysis of fecal microbiome as a tool towards targeted non-invasive biomarkers for colorectal cancer	Stool sample from China	2012-01-01
ERR1018299	SAMEA3541583	ERS848732	ERP012177	Metagenomic analysis of fecal microbiome as a tool towards targeted non-invasive biomarkers for colorectal cancer	Stool sample from China	2012-01-01
ERR1018300	SAMEA3541584	ERS848733	ERP012177	Metagenomic analysis of fecal microbiome as a tool towards targeted non-invasive biomarkers for colorectal cancer	Stool sample from China	2012-01-01
ERR1018301	SAMEA3541585	ERS848734	ERP012177	Metagenomic analysis of fecal microbiome as a tool towards targeted non-invasive biomarkers for colorectal cancer	Stool sample from China	2012-01-01
ERR1018302	SAMEA3541586	ERS848735	ERP012177	Metagenomic analysis of fecal microbiome as a tool towards targeted non-invasive biomarkers for colorectal cancer	Stool sample from China	2012-01-01
ERR1018303	SAMEA3541587	ERS848736	ERP012177	Metagenomic analysis of fecal microbiome as a tool towards targeted non-invasive biomarkers for colorectal cancer	Stool sample from China	2012-01-01
ERR1018304	SAMEA3541588	ERS848737	ERP012177	Metagenomic analysis of fecal microbiome as a tool towards targeted non-invasive biomarkers for colorectal cancer	Stool sample from China	2012-01-01
ERR1018305	SAMEA3541589	ERS848738	ERP012177	Metagenomic analysis of fecal microbiome as a tool towards targeted non-invasive biomarkers for colorectal cancer	Stool sample from China	2012-01-01
ERR1018306	SAMEA3541590	ERS848739	ERP012177	Metagenomic analysis of fecal microbiome as a tool towards targeted non-invasive biomarkers for colorectal cancer	Stool sample from China	2012-01-01
ERR1018307	SAMEA3541591	ERS848740	ERP012177	Metagenomic analysis of fecal microbiome as a tool towards targeted non-invasive biomarkers for colorectal cancer	Stool sample from China	2012-01-01
ERR1018308	SAMEA3541592	ERS848741	ERP012177	Metagenomic analysis of fecal microbiome as a tool towards targeted non-invasive biomarkers for colorectal cancer	Stool sample from China	2012-01-01
ERR1018309	SAMEA3541593	ERS848742	ERP012177	Metagenomic analysis of fecal microbiome as a tool towards targeted non-invasive biomarkers for colorectal cancer	Stool sample from China	2012-01-01
ERR1018310	SAMEA3541594	ERS848743	ERP012177	Metagenomic analysis of fecal microbiome as a tool towards targeted non-invasive biomarkers for colorectal cancer	Stool sample from China	2012-01-01
ERR1018311	SAMEA3541595	ERS848744	ERP012177	Metagenomic analysis of fecal microbiome as a tool towards targeted non-invasive biomarkers for colorectal cancer	Stool sample from China	2012-01-01
ERR1018312	SAMEA3541596	ERS848745	ERP012177	Metagenomic analysis of fecal microbiome as a tool towards targeted non-invasive biomarkers for colorectal cancer	Stool sample from China	2012-01-01
ERR1190532	SAMEA3708458	ERS1015607	ERP013562	Gut microbial dysbiosis in young adults with obesity	Stool sample from China	2014-01-01
ERR1190533	SAMEA3708459	ERS1015608	ERP013562	Gut microbial dysbiosis in young adults with obesity	Stool sample from China	2014-01-01
ERR1190534	SAMEA3708460	ERS1015609	ERP013562	Gut microbial dysbiosis in young adults with obesity	Stool sample from China	2014-01-01
ERR1190535	SAMEA3708461	ERS1015610	ERP013562	Gut microbial dysbiosis in young adults with obesity	Stool sample from China	2014-01-01
ERR1190536	SAMEA3708462	ERS1015611	ERP013562	Gut microbial dysbiosis in young adults with obesity	Stool sample from China	2014-01-01
ERR1190537	SAMEA3708463	ERS1015612	ERP013562	Gut microbial dysbiosis in young adults with obesity	Stool sample from China	2014-01-01
ERR1190538	SAMEA3708464	ERS1015613	ERP013562	Gut microbial dysbiosis in young adults with obesity	Stool sample from China	2014-01-01
ERR1190539	SAMEA3708465	ERS1015614	ERP013562	Gut microbial dysbiosis in young adults with obesity	Stool sample from China	2014-01-01
ERR1190540	SAMEA3708466	ERS1015615	ERP013562	Gut microbial dysbiosis in young adults with obesity	Stool sample from China	2014-01-01
ERR1190541	SAMEA3708467	ERS1015616	ERP013562	Gut microbial dysbiosis in young adults with obesity	Stool sample from China	2014-01-01
ERR1190542	SAMEA3708468	ERS1015617	ERP013562	Gut microbial dysbiosis in young adults with obesity	Stool sample from China	2014-01-01
ERR1190543	SAMEA3708469	ERS1015618	ERP013562	Gut microbial dysbiosis in young adults with obesity	Stool sample from China	2014-01-01
ERR1190544	SAMEA3708470	ERS1015619	ERP013562	Gut microbial dysbiosis in young adults with obesity	Stool sample from China	2014-01-01
ERR1190545	SAMEA3708471	ERS1015620	ERP013562	Gut microbial dysbiosis in young adults with obesity	Stool sample from China	2014-01-01
ERR1190546	SAMEA3708472	ERS1015621	ERP013562	Gut microbial dysbiosis in young adults with obesity	Stool sample from China	2014-01-01
ERR1190547	SAMEA3708473	ERS1015622	ERP013562	Gut microbial dysbiosis in young adults with obesity	Stool sample from China	2014-01-01
ERR1190548	SAMEA3708474	ERS1015623	ERP013562	Gut microbial dysbiosis in young adults with obesity	Stool sample from China	2014-01-01
ERR1190549	SAMEA3708475	ERS1015624	ERP013562	Gut microbial dysbiosis in young adults with obesity	Stool sample from China	2014-01-01
ERR1190550	SAMEA3708476	ERS1015625	ERP013562	Gut microbial dysbiosis in young adults with obesity	Stool sample from China	2014-01-01
ERR1190551	SAMEA3708477	ERS1015626	ERP013562	Gut microbial dysbiosis in young adults with obesity	Stool sample from China	2014-01-01
ERR1190552	SAMEA3708478	ERS1015627	ERP013562	Gut microbial dysbiosis in young adults with obesity	Stool sample from China	2014-01-01
ERR1190553	SAMEA3708479	ERS1015628	ERP013562	Gut microbial dysbiosis in young adults with obesity	Stool sample from China	2014-01-01
ERR1190554	SAMEA3708480	ERS1015629	ERP013562	Gut microbial dysbiosis in young adults with obesity	Stool sample from China	2014-01-01
ERR1190555	SAMEA3708481	ERS1015630	ERP013562	Gut microbial dysbiosis in young adults with obesity	Stool sample from China	2014-01-01
ERR1190556	SAMEA3708482	ERS1015631	ERP013562	Gut microbial dysbiosis in young adults with obesity	Stool sample from China	2014-01-01
ERR1190557	SAMEA3708483	ERS1015632	ERP013562	Gut microbial dysbiosis in young adults with obesity	Stool sample from China	2014-01-01
ERR1190558	SAMEA3708484	ERS1015633	ERP013562	Gut microbial dysbiosis in young adults with obesity	Stool sample from China	2014-01-01
ERR1190559	SAMEA3708485	ERS1015634	ERP013562	Gut microbial dysbiosis in young adults with obesity	Stool sample from China	2014-01-01
ERR1190560	SAMEA3708486	ERS1015635	ERP013562	Gut microbial dysbiosis in young adults with obesity	Stool sample from China	2014-01-01
ERR1190561	SAMEA3708487	ERS1015636	ERP013562	Gut microbial dysbiosis in young adults with obesity	Stool sample from China	2014-01-01
ERR1190562	SAMEA3708488	ERS1015637	ERP013562	Gut microbial dysbiosis in young adults with obesity	Stool sample from China	2014-01-01
ERR1190563	SAMEA3708489	ERS1015638	ERP013562	Gut microbial dysbiosis in young adults with obesity	Stool sample from China	2014-01-01
ERR1190564	SAMEA3708490	ERS1015639	ERP013562	Gut microbial dysbiosis in young adults with obesity	Stool sample from China	2014-01-01
ERR1190565	SAMEA3708491	ERS1015640	ERP013562	Gut microbial dysbiosis in young adults with obesity	Stool sample from China	2014-01-01
ERR1190566	SAMEA3708492	ERS1015641	ERP013562	Gut microbial dysbiosis in young adults with obesity	Stool sample from China	2014-01-01
ERR1190567	SAMEA3708493	ERS1015642	ERP013562	Gut microbial dysbiosis in young adults with obesity	Stool sample from China	2014-01-01
ERR1190568	SAMEA3708494	ERS1015643	ERP013562	Gut microbial dysbiosis in young adults with obesity	Stool sample from China	2014-01-01
ERR1190569	SAMEA3708495	ERS1015644	ERP013562	Gut microbial dysbiosis in young adults with obesity	Stool sample from China	2014-01-01
ERR1190570	SAMEA3708496	ERS1015645	ERP013562	Gut microbial dysbiosis in young adults with obesity	Stool sample from China	2014-01-01
ERR1190571	SAMEA3708497	ERS1015646	ERP013562	Gut microbial dysbiosis in young adults with obesity	Stool sample from China	2014-01-01
ERR1190572	SAMEA3708498	ERS1015647	ERP013562	Gut microbial dysbiosis in young adults with obesity	Stool sample from China	2014-01-01
ERR1190573	SAMEA3708499	ERS1015648	ERP013562	Gut microbial dysbiosis in young adults with obesity	Stool sample from China	2014-01-01
ERR1190574	SAMEA3708500	ERS1015649	ERP013562	Gut microbial dysbiosis in young adults with obesity	Stool sample from China	2014-01-01
ERR1190575	SAMEA3708501	ERS1015650	ERP013562	Gut microbial dysbiosis in young adults with obesity	Stool sample from China	2014-01-01
ERR1190576	SAMEA3708502	ERS1015651	ERP013562	Gut microbial dysbiosis in young adults with obesity	Stool sample from China	2014-01-01
ERR1190577	SAMEA3708503	ERS1015652	ERP013562	Gut microbial dysbiosis in young adults with obesity	Stool sample from China	2014-01-01
ERR1190578	SAMEA3708504	ERS1015653	ERP013562	Gut microbial dysbiosis in young adults with obesity	Stool sample from China	2014-01-01
ERR1190579	SAMEA3708505	ERS1015654	ERP013562	Gut microbial dysbiosis in young adults with obesity	Stool sample from China	2014-01-01
ERR1190580	SAMEA3708506	ERS1015655	ERP013562	Gut microbial dysbiosis in young adults with obesity	Stool sample from China	2014-01-01
ERR1190581	SAMEA3708507	ERS1015656	ERP013562	Gut microbial dysbiosis in young adults with obesity	Stool sample from China	2014-01-01
ERR1190582	SAMEA3708508	ERS1015657	ERP013562	Gut microbial dysbiosis in young adults with obesity	Stool sample from China	2014-01-01
ERR1190584	SAMEA3708510	ERS1015659	ERP013562	Gut microbial dysbiosis in young adults with obesity	Stool sample from China	2014-01-01
ERR1190585	SAMEA3708511	ERS1015660	ERP013562	Gut microbial dysbiosis in young adults with obesity	Stool sample from China	2014-01-01
ERR1190586	SAMEA3708512	ERS1015661	ERP013562	Gut microbial dysbiosis in young adults with obesity	Stool sample from China	2014-01-01
ERR1190587	SAMEA3708513	ERS1015662	ERP013562	Gut microbial dysbiosis in young adults with obesity	Stool sample from China	2014-01-01
ERR1190588	SAMEA3708514	ERS1015663	ERP013562	Gut microbial dysbiosis in young adults with obesity	Stool sample from China	2014-01-01
ERR1190589	SAMEA3708515	ERS1015664	ERP013562	Gut microbial dysbiosis in young adults with obesity	Stool sample from China	2014-01-01
ERR1190590	SAMEA3708516	ERS1015665	ERP013562	Gut microbial dysbiosis in young adults with obesity	Stool sample from China	2014-01-01
ERR1190591	SAMEA3708517	ERS1015666	ERP013562	Gut microbial dysbiosis in young adults with obesity	Stool sample from China	2014-01-01
ERR1190592	SAMEA3708518	ERS1015667	ERP013562	Gut microbial dysbiosis in young adults with obesity	Stool sample from China	2014-01-01
ERR1190593	SAMEA3708519	ERS1015668	ERP013562	Gut microbial dysbiosis in young adults with obesity	Stool sample from China	2014-01-01
ERR1190594	SAMEA3708520	ERS1015669	ERP013562	Gut microbial dysbiosis in young adults with obesity	Stool sample from China	2014-01-01
ERR1190595	SAMEA3708521	ERS1015670	ERP013562	Gut microbial dysbiosis in young adults with obesity	Stool sample from China	2014-01-01
ERR1190596	SAMEA3708522	ERS1015671	ERP013562	Gut microbial dysbiosis in young adults with obesity	Stool sample from China	2014-01-01
ERR1190597	SAMEA3708523	ERS1015672	ERP013562	Gut microbial dysbiosis in young adults with obesity	Stool sample from China	2014-01-01
ERR1190598	SAMEA3708524	ERS1015673	ERP013562	Gut microbial dysbiosis in young adults with obesity	Stool sample from China	2014-01-01
ERR1190599	SAMEA3708525	ERS1015674	ERP013562	Gut microbial dysbiosis in young adults with obesity	Stool sample from China	2014-01-01
ERR1190600	SAMEA3708526	ERS1015675	ERP013562	Gut microbial dysbiosis in young adults with obesity	Stool sample from China	2014-01-01
ERR1190601	SAMEA3708527	ERS1015676	ERP013562	Gut microbial dysbiosis in young adults with obesity	Stool sample from China	2014-01-01
ERR1190602	SAMEA3708528	ERS1015677	ERP013562	Gut microbial dysbiosis in young adults with obesity	Stool sample from China	2014-01-01
ERR1190603	SAMEA3708529	ERS1015678	ERP013562	Gut microbial dysbiosis in young adults with obesity	Stool sample from China	2014-01-01
ERR1190604	SAMEA3708530	ERS1015679	ERP013562	Gut microbial dysbiosis in young adults with obesity	Stool sample from China	2014-01-01
ERR1190605	SAMEA3708531	ERS1015680	ERP013562	Gut microbial dysbiosis in young adults with obesity	Stool sample from China	2014-01-01
ERR1190606	SAMEA3708532	ERS1015681	ERP013562	Gut microbial dysbiosis in young adults with obesity	Stool sample from China	2014-01-01
ERR1190607	SAMEA3708533	ERS1015682	ERP013562	Gut microbial dysbiosis in young adults with obesity	Stool sample from China	2014-01-01
ERR1190608	SAMEA3708534	ERS1015683	ERP013562	Gut microbial dysbiosis in young adults with obesity	Stool sample from China	2014-01-01
ERR1190609	SAMEA3708535	ERS1015684	ERP013562	Gut microbial dysbiosis in young adults with obesity	Stool sample from China	2014-01-01
ERR1190610	SAMEA3708536	ERS1015685	ERP013562	Gut microbial dysbiosis in young adults with obesity	Stool sample from China	2014-01-01
ERR1190611	SAMEA3708537	ERS1015686	ERP013562	Gut microbial dysbiosis in young adults with obesity	Stool sample from China	2014-01-01
ERR1190612	SAMEA3708538	ERS1015687	ERP013562	Gut microbial dysbiosis in young adults with obesity	Stool sample from China	2014-01-01
ERR1190613	SAMEA3708539	ERS1015688	ERP013562	Gut microbial dysbiosis in young adults with obesity	Stool sample from China	2014-01-01
ERR1190614	SAMEA3708540	ERS1015689	ERP013562	Gut microbial dysbiosis in young adults with obesity	Stool sample from China	2014-01-01
ERR1190615	SAMEA3708541	ERS1015690	ERP013562	Gut microbial dysbiosis in young adults with obesity	Stool sample from China	2014-01-01
ERR1190616	SAMEA3708542	ERS1015691	ERP013562	Gut microbial dysbiosis in young adults with obesity	Stool sample from China	2014-01-01
ERR1190617	SAMEA3708543	ERS1015692	ERP013562	Gut microbial dysbiosis in young adults with obesity	Stool sample from China	2014-01-01
ERR1190618	SAMEA3708544	ERS1015693	ERP013562	Gut microbial dysbiosis in young adults with obesity	Stool sample from China	2014-01-01
ERR1190619	SAMEA3708545	ERS1015694	ERP013562	Gut microbial dysbiosis in young adults with obesity	Stool sample from China	2014-01-01
ERR1190620	SAMEA3708546	ERS1015695	ERP013562	Gut microbial dysbiosis in young adults with obesity	Stool sample from China	2014-01-01
ERR1190621	SAMEA3708547	ERS1015696	ERP013562	Gut microbial dysbiosis in young adults with obesity	Stool sample from China	2014-01-01
ERR1190622	SAMEA3708548	ERS1015697	ERP013562	Gut microbial dysbiosis in young adults with obesity	Stool sample from China	2014-01-01
ERR1190623	SAMEA3708549	ERS1015698	ERP013562	Gut microbial dysbiosis in young adults with obesity	Stool sample from China	2014-01-01
ERR1190624	SAMEA3708550	ERS1015699	ERP013562	Gut microbial dysbiosis in young adults with obesity	Stool sample from China	2014-01-01
ERR1190625	SAMEA3708551	ERS1015700	ERP013562	Gut microbial dysbiosis in young adults with obesity	Stool sample from China	2014-01-01
ERR1190626	SAMEA3708552	ERS1015701	ERP013562	Gut microbial dysbiosis in young adults with obesity	Stool sample from China	2014-01-01
ERR1190627	SAMEA3708553	ERS1015702	ERP013562	Gut microbial dysbiosis in young adults with obesity	Stool sample from China	2014-01-01
ERR1190628	SAMEA3708554	ERS1015703	ERP013562	Gut microbial dysbiosis in young adults with obesity	Stool sample from China	2014-01-01
ERR1190629	SAMEA3708555	ERS1015704	ERP013562	Gut microbial dysbiosis in young adults with obesity	Stool sample from China	2014-01-01
ERR1190630	SAMEA3708556	ERS1015705	ERP013562	Gut microbial dysbiosis in young adults with obesity	Stool sample from China	2014-01-01
ERR1190631	SAMEA3708557	ERS1015706	ERP013562	Gut microbial dysbiosis in young adults with obesity	Stool sample from China	2014-01-01
ERR1190632	SAMEA3708558	ERS1015707	ERP013562	Gut microbial dysbiosis in young adults with obesity	Stool sample from China	2014-01-01
ERR1190633	SAMEA3708559	ERS1015708	ERP013562	Gut microbial dysbiosis in young adults with obesity	Stool sample from China	2014-01-01
ERR1190634	SAMEA3708560	ERS1015709	ERP013562	Gut microbial dysbiosis in young adults with obesity	Stool sample from China	2014-01-01
ERR1190635	SAMEA3708561	ERS1015710	ERP013562	Gut microbial dysbiosis in young adults with obesity	Stool sample from China	2014-01-01
ERR1190636	SAMEA3708562	ERS1015711	ERP013562	Gut microbial dysbiosis in young adults with obesity	Stool sample from China	2014-01-01
ERR1190637	SAMEA3708563	ERS1015712	ERP013562	Gut microbial dysbiosis in young adults with obesity	Stool sample from China	2014-01-01
ERR1190638	SAMEA3708564	ERS1015713	ERP013562	Gut microbial dysbiosis in young adults with obesity	Stool sample from China	2014-01-01
ERR1190639	SAMEA3708565	ERS1015714	ERP013562	Gut microbial dysbiosis in young adults with obesity	Stool sample from China	2014-01-01
ERR1190640	SAMEA3708566	ERS1015715	ERP013562	Gut microbial dysbiosis in young adults with obesity	Stool sample from China	2014-01-01
ERR1190641	SAMEA3708567	ERS1015716	ERP013562	Gut microbial dysbiosis in young adults with obesity	Stool sample from China	2014-01-01
ERR1190642	SAMEA3708568	ERS1015717	ERP013562	Gut microbial dysbiosis in young adults with obesity	Stool sample from China	2014-01-01
ERR1190643	SAMEA3708569	ERS1015718	ERP013562	Gut microbial dysbiosis in young adults with obesity	Stool sample from China	2014-01-01
ERR1190644	SAMEA3708570	ERS1015719	ERP013562	Gut microbial dysbiosis in young adults with obesity	Stool sample from China	2014-01-01
ERR1190645	SAMEA3708571	ERS1015720	ERP013562	Gut microbial dysbiosis in young adults with obesity	Stool sample from China	2014-01-01
ERR1190646	SAMEA3708572	ERS1015721	ERP013562	Gut microbial dysbiosis in young adults with obesity	Stool sample from China	2014-01-01
ERR1190647	SAMEA3708573	ERS1015722	ERP013562	Gut microbial dysbiosis in young adults with obesity	Stool sample from China	2014-01-01
ERR1190648	SAMEA3708574	ERS1015723	ERP013562	Gut microbial dysbiosis in young adults with obesity	Stool sample from China	2014-01-01
ERR1190649	SAMEA3708575	ERS1015724	ERP013562	Gut microbial dysbiosis in young adults with obesity	Stool sample from China	2014-01-01
ERR1190650	SAMEA3708576	ERS1015725	ERP013562	Gut microbial dysbiosis in young adults with obesity	Stool sample from China	2014-01-01
ERR1190651	SAMEA3708577	ERS1015726	ERP013562	Gut microbial dysbiosis in young adults with obesity	Stool sample from China	2014-01-01
ERR1190652	SAMEA3708578	ERS1015727	ERP013562	Gut microbial dysbiosis in young adults with obesity	Stool sample from China	2014-01-01
ERR1190653	SAMEA3708579	ERS1015728	ERP013562	Gut microbial dysbiosis in young adults with obesity	Stool sample from China	2014-01-01
ERR1190654	SAMEA3708580	ERS1015729	ERP013562	Gut microbial dysbiosis in young adults with obesity	Stool sample from China	2014-01-01
ERR1190655	SAMEA3708581	ERS1015730	ERP013562	Gut microbial dysbiosis in young adults with obesity	Stool sample from China	2014-01-01
ERR1190656	SAMEA3708582	ERS1015731	ERP013562	Gut microbial dysbiosis in young adults with obesity	Stool sample from China	2014-01-01
ERR1190657	SAMEA3708583	ERS1015732	ERP013562	Gut microbial dysbiosis in young adults with obesity	Stool sample from China	2014-01-01
ERR1190658	SAMEA3708584	ERS1015733	ERP013562	Gut microbial dysbiosis in young adults with obesity	Stool sample from China	2014-01-01
ERR1190659	SAMEA3708585	ERS1015734	ERP013562	Gut microbial dysbiosis in young adults with obesity	Stool sample from China	2014-01-01
ERR1190660	SAMEA3708586	ERS1015735	ERP013562	Gut microbial dysbiosis in young adults with obesity	Stool sample from China	2014-01-01
ERR1190661	SAMEA3708587	ERS1015736	ERP013562	Gut microbial dysbiosis in young adults with obesity	Stool sample from China	2014-01-01
ERR1190662	SAMEA3708588	ERS1015737	ERP013562	Gut microbial dysbiosis in young adults with obesity	Stool sample from China	2014-01-01
ERR1190663	SAMEA3708589	ERS1015738	ERP013562	Gut microbial dysbiosis in young adults with obesity	Stool sample from China	2014-01-01
ERR1190666	SAMEA3708592	ERS1015741	ERP013562	Gut microbial dysbiosis in young adults with obesity	Stool sample from China	2014-01-01
ERR1190668	SAMEA3708594	ERS1015743	ERP013562	Gut microbial dysbiosis in young adults with obesity	Stool sample from China	2014-01-01
ERR1190680	SAMEA3708606	ERS1015755	ERP013562	Gut microbial dysbiosis in young adults with obesity	Stool sample from China	2014-01-01
ERR1190681	SAMEA3708607	ERS1015756	ERP013562	Gut microbial dysbiosis in young adults with obesity	Stool sample from China	2014-01-01
ERR1190686	SAMEA3708612	ERS1015761	ERP013562	Gut microbial dysbiosis in young adults with obesity	Stool sample from China	2014-01-01
ERR1190692	SAMEA3708618	ERS1015767	ERP013562	Gut microbial dysbiosis in young adults with obesity	Stool sample from China	2014-01-01
ERR1190697	SAMEA3708623	ERS1015772	ERP013562	Gut microbial dysbiosis in young adults with obesity	Stool sample from China	2014-01-01
ERR1190703	SAMEA3708629	ERS1015778	ERP013562	Gut microbial dysbiosis in young adults with obesity	Stool sample from China	2014-01-01
ERR1190713	SAMEA3708639	ERS1015788	ERP013562	Gut microbial dysbiosis in young adults with obesity	Stool sample from China	2014-01-01
ERR1190714	SAMEA3708640	ERS1015789	ERP013562	Gut microbial dysbiosis in young adults with obesity	Stool sample from China	2014-01-01
ERR1190715	SAMEA3708641	ERS1015790	ERP013562	Gut microbial dysbiosis in young adults with obesity	Stool sample from China	2014-01-01
ERR1190718	SAMEA3708644	ERS1015793	ERP013562	Gut microbial dysbiosis in young adults with obesity	Stool sample from China	2014-01-01
ERR1190721	SAMEA3708647	ERS1015796	ERP013562	Gut microbial dysbiosis in young adults with obesity	Stool sample from China	2014-01-01
ERR1190731	SAMEA3708657	ERS1015806	ERP013562	Gut microbial dysbiosis in young adults with obesity	Stool sample from China	2014-01-01
ERR1190754	SAMEA3708680	ERS1015829	ERP013562	Gut microbial dysbiosis in young adults with obesity	Stool sample from China	2014-01-01
ERR1190768	SAMEA3708694	ERS1015843	ERP013562	Gut microbial dysbiosis in young adults with obesity	Stool sample from China	2014-01-01
ERR1190789	SAMEA3708715	ERS1015864	ERP013563	Gut microbiome-dependent stratification of patients for anti-diabetic treatment	Stool sample from China	2014-01-01
ERR1190790	SAMEA3708716	ERS1015865	ERP013563	Gut microbiome-dependent stratification of patients for anti-diabetic treatment	Stool sample from China	2014-01-01
ERR1190791	SAMEA3708717	ERS1015866	ERP013563	Gut microbiome-dependent stratification of patients for anti-diabetic treatment	Stool sample from China	2014-01-01
ERR1190792	SAMEA3708718	ERS1015867	ERP013563	Gut microbiome-dependent stratification of patients for anti-diabetic treatment	Stool sample from China	2014-01-01
ERR1190793	SAMEA3708719	ERS1015868	ERP013563	Gut microbiome-dependent stratification of patients for anti-diabetic treatment	Stool sample from China	2014-01-01
ERR1190794	SAMEA3708720	ERS1015869	ERP013563	Gut microbiome-dependent stratification of patients for anti-diabetic treatment	Stool sample from China	2014-01-01
ERR1190795	SAMEA3708721	ERS1015870	ERP013563	Gut microbiome-dependent stratification of patients for anti-diabetic treatment	Stool sample from China	2014-01-01
ERR1190796	SAMEA3708722	ERS1015871	ERP013563	Gut microbiome-dependent stratification of patients for anti-diabetic treatment	Stool sample from China	2014-01-01
ERR1190797	SAMEA3708723	ERS1015872	ERP013563	Gut microbiome-dependent stratification of patients for anti-diabetic treatment	Stool sample from China	2014-01-01
ERR1190798	SAMEA3708724	ERS1015873	ERP013563	Gut microbiome-dependent stratification of patients for anti-diabetic treatment	Stool sample from China	2014-01-01
ERR1190800	SAMEA3708726	ERS1015875	ERP013563	Gut microbiome-dependent stratification of patients for anti-diabetic treatment	Stool sample from China	2014-01-01
ERR1190801	SAMEA3708727	ERS1015876	ERP013563	Gut microbiome-dependent stratification of patients for anti-diabetic treatment	Stool sample from China	2014-01-01
ERR1190805	SAMEA3708731	ERS1015880	ERP013563	Gut microbiome-dependent stratification of patients for anti-diabetic treatment	Stool sample from China	2014-01-01
ERR1190806	SAMEA3708732	ERS1015881	ERP013563	Gut microbiome-dependent stratification of patients for anti-diabetic treatment	Stool sample from China	2014-01-01
ERR1190807	SAMEA3708733	ERS1015882	ERP013563	Gut microbiome-dependent stratification of patients for anti-diabetic treatment	Stool sample from China	2014-01-01
ERR1190809	SAMEA3708735	ERS1015884	ERP013563	Gut microbiome-dependent stratification of patients for anti-diabetic treatment	Stool sample from China	2014-01-01
ERR1190810	SAMEA3708736	ERS1015885	ERP013563	Gut microbiome-dependent stratification of patients for anti-diabetic treatment	Stool sample from China	2014-01-01
ERR1190811	SAMEA3708737	ERS1015886	ERP013563	Gut microbiome-dependent stratification of patients for anti-diabetic treatment	Stool sample from China	2014-01-01
ERR1190812	SAMEA3708738	ERS1015887	ERP013563	Gut microbiome-dependent stratification of patients for anti-diabetic treatment	Stool sample from China	2014-01-01
ERR1190814	SAMEA3708740	ERS1015889	ERP013563	Gut microbiome-dependent stratification of patients for anti-diabetic treatment	Stool sample from China	2014-01-01
ERR1190815	SAMEA3708741	ERS1015890	ERP013563	Gut microbiome-dependent stratification of patients for anti-diabetic treatment	Stool sample from China	2014-01-01
ERR1190816	SAMEA3708742	ERS1015891	ERP013563	Gut microbiome-dependent stratification of patients for anti-diabetic treatment	Stool sample from China	2014-01-01
ERR1190817	SAMEA3708743	ERS1015892	ERP013563	Gut microbiome-dependent stratification of patients for anti-diabetic treatment	Stool sample from China	2014-01-01
ERR1190818	SAMEA3708744	ERS1015893	ERP013563	Gut microbiome-dependent stratification of patients for anti-diabetic treatment	Stool sample from China	2014-01-01
ERR1190819	SAMEA3708745	ERS1015894	ERP013563	Gut microbiome-dependent stratification of patients for anti-diabetic treatment	Stool sample from China	2014-01-01
ERR1190820	SAMEA3708746	ERS1015895	ERP013563	Gut microbiome-dependent stratification of patients for anti-diabetic treatment	Stool sample from China	2014-01-01
ERR1190821	SAMEA3708747	ERS1015896	ERP013563	Gut microbiome-dependent stratification of patients for anti-diabetic treatment	Stool sample from China	2014-01-01
ERR1190822	SAMEA3708748	ERS1015897	ERP013563	Gut microbiome-dependent stratification of patients for anti-diabetic treatment	Stool sample from China	2014-01-01
ERR1190823	SAMEA3708749	ERS1015898	ERP013563	Gut microbiome-dependent stratification of patients for anti-diabetic treatment	Stool sample from China	2014-01-01
ERR1190824	SAMEA3708750	ERS1015899	ERP013563	Gut microbiome-dependent stratification of patients for anti-diabetic treatment	Stool sample from China	2014-01-01
ERR1190826	SAMEA3708752	ERS1015901	ERP013563	Gut microbiome-dependent stratification of patients for anti-diabetic treatment	Stool sample from China	2014-01-01
ERR1190827	SAMEA3708753	ERS1015902	ERP013563	Gut microbiome-dependent stratification of patients for anti-diabetic treatment	Stool sample from China	2014-01-01
ERR1190828	SAMEA3708754	ERS1015903	ERP013563	Gut microbiome-dependent stratification of patients for anti-diabetic treatment	Stool sample from China	2014-01-01
ERR1190829	SAMEA3708755	ERS1015904	ERP013563	Gut microbiome-dependent stratification of patients for anti-diabetic treatment	Stool sample from China	2014-01-01
ERR1190830	SAMEA3708756	ERS1015905	ERP013563	Gut microbiome-dependent stratification of patients for anti-diabetic treatment	Stool sample from China	2014-01-01
ERR1190831	SAMEA3708757	ERS1015906	ERP013563	Gut microbiome-dependent stratification of patients for anti-diabetic treatment	Stool sample from China	2014-01-01
ERR1190832	SAMEA3708758	ERS1015907	ERP013563	Gut microbiome-dependent stratification of patients for anti-diabetic treatment	Stool sample from China	2014-01-01
ERR1190833	SAMEA3708759	ERS1015908	ERP013563	Gut microbiome-dependent stratification of patients for anti-diabetic treatment	Stool sample from China	2014-01-01
ERR1190834	SAMEA3708760	ERS1015909	ERP013563	Gut microbiome-dependent stratification of patients for anti-diabetic treatment	Stool sample from China	2014-01-01
ERR1190835	SAMEA3708761	ERS1015910	ERP013563	Gut microbiome-dependent stratification of patients for anti-diabetic treatment	Stool sample from China	2014-01-01
ERR1190836	SAMEA3708762	ERS1015911	ERP013563	Gut microbiome-dependent stratification of patients for anti-diabetic treatment	Stool sample from China	2014-01-01
ERR1190837	SAMEA3708763	ERS1015912	ERP013563	Gut microbiome-dependent stratification of patients for anti-diabetic treatment	Stool sample from China	2014-01-01
ERR1190838	SAMEA3708764	ERS1015913	ERP013563	Gut microbiome-dependent stratification of patients for anti-diabetic treatment	Stool sample from China	2014-01-01
ERR1190839	SAMEA3708765	ERS1015914	ERP013563	Gut microbiome-dependent stratification of patients for anti-diabetic treatment	Stool sample from China	2014-01-01
ERR1190840	SAMEA3708766	ERS1015915	ERP013563	Gut microbiome-dependent stratification of patients for anti-diabetic treatment	Stool sample from China	2014-01-01
ERR1190841	SAMEA3708767	ERS1015916	ERP013563	Gut microbiome-dependent stratification of patients for anti-diabetic treatment	Stool sample from China	2014-01-01
ERR1190842	SAMEA3708768	ERS1015917	ERP013563	Gut microbiome-dependent stratification of patients for anti-diabetic treatment	Stool sample from China	2014-01-01
ERR1190843	SAMEA3708769	ERS1015918	ERP013563	Gut microbiome-dependent stratification of patients for anti-diabetic treatment	Stool sample from China	2014-01-01
ERR1190844	SAMEA3708770	ERS1015919	ERP013563	Gut microbiome-dependent stratification of patients for anti-diabetic treatment	Stool sample from China	2014-01-01
ERR1190845	SAMEA3708771	ERS1015920	ERP013563	Gut microbiome-dependent stratification of patients for anti-diabetic treatment	Stool sample from China	2014-01-01
ERR1190846	SAMEA3708772	ERS1015921	ERP013563	Gut microbiome-dependent stratification of patients for anti-diabetic treatment	Stool sample from China	2014-01-01
ERR1190847	SAMEA3708773	ERS1015922	ERP013563	Gut microbiome-dependent stratification of patients for anti-diabetic treatment	Stool sample from China	2014-01-01
ERR1190848	SAMEA3708774	ERS1015923	ERP013563	Gut microbiome-dependent stratification of patients for anti-diabetic treatment	Stool sample from China	2014-01-01
ERR1190849	SAMEA3708775	ERS1015924	ERP013563	Gut microbiome-dependent stratification of patients for anti-diabetic treatment	Stool sample from China	2014-01-01
ERR1190850	SAMEA3708776	ERS1015925	ERP013563	Gut microbiome-dependent stratification of patients for anti-diabetic treatment	Stool sample from China	2014-01-01
ERR1190851	SAMEA3708777	ERS1015926	ERP013563	Gut microbiome-dependent stratification of patients for anti-diabetic treatment	Stool sample from China	2014-01-01
ERR1190852	SAMEA3708778	ERS1015927	ERP013563	Gut microbiome-dependent stratification of patients for anti-diabetic treatment	Stool sample from China	2014-01-01
ERR1190853	SAMEA3708779	ERS1015928	ERP013563	Gut microbiome-dependent stratification of patients for anti-diabetic treatment	Stool sample from China	2014-01-01
ERR1190854	SAMEA3708780	ERS1015929	ERP013563	Gut microbiome-dependent stratification of patients for anti-diabetic treatment	Stool sample from China	2014-01-01
ERR1190855	SAMEA3708781	ERS1015930	ERP013563	Gut microbiome-dependent stratification of patients for anti-diabetic treatment	Stool sample from China	2014-01-01
ERR1190856	SAMEA3708782	ERS1015931	ERP013563	Gut microbiome-dependent stratification of patients for anti-diabetic treatment	Stool sample from China	2014-01-01
ERR1190857	SAMEA3708783	ERS1015932	ERP013563	Gut microbiome-dependent stratification of patients for anti-diabetic treatment	Stool sample from China	2014-01-01
ERR1190858	SAMEA3708784	ERS1015933	ERP013563	Gut microbiome-dependent stratification of patients for anti-diabetic treatment	Stool sample from China	2014-01-01
ERR1190859	SAMEA3708785	ERS1015934	ERP013563	Gut microbiome-dependent stratification of patients for anti-diabetic treatment	Stool sample from China	2014-01-01
ERR1190860	SAMEA3708786	ERS1015935	ERP013563	Gut microbiome-dependent stratification of patients for anti-diabetic treatment	Stool sample from China	2014-01-01
ERR1190861	SAMEA3708787	ERS1015936	ERP013563	Gut microbiome-dependent stratification of patients for anti-diabetic treatment	Stool sample from China	2014-01-01
ERR1190862	SAMEA3708788	ERS1015937	ERP013563	Gut microbiome-dependent stratification of patients for anti-diabetic treatment	Stool sample from China	2014-01-01
ERR1190863	SAMEA3708789	ERS1015938	ERP013563	Gut microbiome-dependent stratification of patients for anti-diabetic treatment	Stool sample from China	2014-01-01
ERR1190864	SAMEA3708790	ERS1015939	ERP013563	Gut microbiome-dependent stratification of patients for anti-diabetic treatment	Stool sample from China	2014-01-01
ERR1190866	SAMEA3708792	ERS1015941	ERP013563	Gut microbiome-dependent stratification of patients for anti-diabetic treatment	Stool sample from China	2014-01-01
ERR1190868	SAMEA3708794	ERS1015943	ERP013563	Gut microbiome-dependent stratification of patients for anti-diabetic treatment	Stool sample from China	2014-01-01
ERR1190869	SAMEA3708795	ERS1015944	ERP013563	Gut microbiome-dependent stratification of patients for anti-diabetic treatment	Stool sample from China	2014-01-01
ERR1190870	SAMEA3708796	ERS1015945	ERP013563	Gut microbiome-dependent stratification of patients for anti-diabetic treatment	Stool sample from China	2014-01-01
ERR1190873	SAMEA3708799	ERS1015948	ERP013563	Gut microbiome-dependent stratification of patients for anti-diabetic treatment	Stool sample from China	2014-01-01
ERR1190874	SAMEA3708800	ERS1015949	ERP013563	Gut microbiome-dependent stratification of patients for anti-diabetic treatment	Stool sample from China	2014-01-01
ERR1190875	SAMEA3708801	ERS1015950	ERP013563	Gut microbiome-dependent stratification of patients for anti-diabetic treatment	Stool sample from China	2014-01-01
ERR1190877	SAMEA3708803	ERS1015952	ERP013563	Gut microbiome-dependent stratification of patients for anti-diabetic treatment	Stool sample from China	2014-01-01
ERR1190878	SAMEA3708804	ERS1015953	ERP013563	Gut microbiome-dependent stratification of patients for anti-diabetic treatment	Stool sample from China	2014-01-01
ERR1190881	SAMEA3708807	ERS1015956	ERP013563	Gut microbiome-dependent stratification of patients for anti-diabetic treatment	Stool sample from China	2014-01-01
ERR1190882	SAMEA3708808	ERS1015957	ERP013563	Gut microbiome-dependent stratification of patients for anti-diabetic treatment	Stool sample from China	2014-01-01
ERR1190884	SAMEA3708810	ERS1015959	ERP013563	Gut microbiome-dependent stratification of patients for anti-diabetic treatment	Stool sample from China	2014-01-01
ERR1190885	SAMEA3708811	ERS1015960	ERP013563	Gut microbiome-dependent stratification of patients for anti-diabetic treatment	Stool sample from China	2014-01-01
ERR1190886	SAMEA3708812	ERS1015961	ERP013563	Gut microbiome-dependent stratification of patients for anti-diabetic treatment	Stool sample from China	2014-01-01
ERR1190887	SAMEA3708813	ERS1015962	ERP013563	Gut microbiome-dependent stratification of patients for anti-diabetic treatment	Stool sample from China	2014-01-01
ERR1190888	SAMEA3708814	ERS1015963	ERP013563	Gut microbiome-dependent stratification of patients for anti-diabetic treatment	Stool sample from China	2014-01-01
ERR1190889	SAMEA3708815	ERS1015964	ERP013563	Gut microbiome-dependent stratification of patients for anti-diabetic treatment	Stool sample from China	2014-01-01
ERR1190890	SAMEA3708816	ERS1015965	ERP013563	Gut microbiome-dependent stratification of patients for anti-diabetic treatment	Stool sample from China	2014-01-01
ERR1190891	SAMEA3708817	ERS1015966	ERP013563	Gut microbiome-dependent stratification of patients for anti-diabetic treatment	Stool sample from China	2014-01-01
ERR1190892	SAMEA3708818	ERS1015967	ERP013563	Gut microbiome-dependent stratification of patients for anti-diabetic treatment	Stool sample from China	2014-01-01
ERR1190893	SAMEA3708819	ERS1015968	ERP013563	Gut microbiome-dependent stratification of patients for anti-diabetic treatment	Stool sample from China	2014-01-01
ERR1190894	SAMEA3708820	ERS1015969	ERP013563	Gut microbiome-dependent stratification of patients for anti-diabetic treatment	Stool sample from China	2014-01-01
ERR1190895	SAMEA3708821	ERS1015970	ERP013563	Gut microbiome-dependent stratification of patients for anti-diabetic treatment	Stool sample from China	2014-01-01
ERR1190896	SAMEA3708822	ERS1015971	ERP013563	Gut microbiome-dependent stratification of patients for anti-diabetic treatment	Stool sample from China	2014-01-01
ERR1190897	SAMEA3708823	ERS1015972	ERP013563	Gut microbiome-dependent stratification of patients for anti-diabetic treatment	Stool sample from China	2014-01-01
ERR1190898	SAMEA3708824	ERS1015973	ERP013563	Gut microbiome-dependent stratification of patients for anti-diabetic treatment	Stool sample from China	2014-01-01
ERR1190899	SAMEA3708825	ERS1015974	ERP013563	Gut microbiome-dependent stratification of patients for anti-diabetic treatment	Stool sample from China	2014-01-01
ERR1190900	SAMEA3708826	ERS1015975	ERP013563	Gut microbiome-dependent stratification of patients for anti-diabetic treatment	Stool sample from China	2014-01-01
ERR1190901	SAMEA3708827	ERS1015976	ERP013563	Gut microbiome-dependent stratification of patients for anti-diabetic treatment	Stool sample from China	2014-01-01
ERR1190902	SAMEA3708828	ERS1015977	ERP013563	Gut microbiome-dependent stratification of patients for anti-diabetic treatment	Stool sample from China	2014-01-01
ERR1190903	SAMEA3708829	ERS1015978	ERP013563	Gut microbiome-dependent stratification of patients for anti-diabetic treatment	Stool sample from China	2014-01-01
ERR1190904	SAMEA3708830	ERS1015979	ERP013563	Gut microbiome-dependent stratification of patients for anti-diabetic treatment	Stool sample from China	2014-01-01
ERR1190905	SAMEA3708831	ERS1015980	ERP013563	Gut microbiome-dependent stratification of patients for anti-diabetic treatment	Stool sample from China	2014-01-01
ERR1190906	SAMEA3708832	ERS1015981	ERP013563	Gut microbiome-dependent stratification of patients for anti-diabetic treatment	Stool sample from China	2014-01-01
ERR1190907	SAMEA3708833	ERS1015982	ERP013563	Gut microbiome-dependent stratification of patients for anti-diabetic treatment	Stool sample from China	2014-01-01
ERR1190908	SAMEA3708834	ERS1015983	ERP013563	Gut microbiome-dependent stratification of patients for anti-diabetic treatment	Stool sample from China	2014-01-01
ERR1190909	SAMEA3708835	ERS1015984	ERP013563	Gut microbiome-dependent stratification of patients for anti-diabetic treatment	Stool sample from China	2014-01-01
ERR1190910	SAMEA3708836	ERS1015985	ERP013563	Gut microbiome-dependent stratification of patients for anti-diabetic treatment	Stool sample from China	2014-01-01
ERR1190911	SAMEA3708837	ERS1015986	ERP013563	Gut microbiome-dependent stratification of patients for anti-diabetic treatment	Stool sample from China	2014-01-01
ERR1190912	SAMEA3708838	ERS1015987	ERP013563	Gut microbiome-dependent stratification of patients for anti-diabetic treatment	Stool sample from China	2014-01-01
ERR1190913	SAMEA3708839	ERS1015988	ERP013563	Gut microbiome-dependent stratification of patients for anti-diabetic treatment	Stool sample from China	2014-01-01
ERR1190914	SAMEA3708840	ERS1015989	ERP013563	Gut microbiome-dependent stratification of patients for anti-diabetic treatment	Stool sample from China	2014-01-01
ERR1190915	SAMEA3708841	ERS1015990	ERP013563	Gut microbiome-dependent stratification of patients for anti-diabetic treatment	Stool sample from China	2014-01-01
ERR1190916	SAMEA3708842	ERS1015991	ERP013563	Gut microbiome-dependent stratification of patients for anti-diabetic treatment	Stool sample from China	2014-01-01
ERR1190917	SAMEA3708843	ERS1015992	ERP013563	Gut microbiome-dependent stratification of patients for anti-diabetic treatment	Stool sample from China	2014-01-01
ERR1190918	SAMEA3708844	ERS1015993	ERP013563	Gut microbiome-dependent stratification of patients for anti-diabetic treatment	Stool sample from China	2014-01-01
ERR1190919	SAMEA3708845	ERS1015994	ERP013563	Gut microbiome-dependent stratification of patients for anti-diabetic treatment	Stool sample from China	2014-01-01
ERR1190920	SAMEA3708846	ERS1015995	ERP013563	Gut microbiome-dependent stratification of patients for anti-diabetic treatment	Stool sample from China	2014-01-01
ERR1190921	SAMEA3708847	ERS1015996	ERP013563	Gut microbiome-dependent stratification of patients for anti-diabetic treatment	Stool sample from China	2014-01-01
ERR1190922	SAMEA3708848	ERS1015997	ERP013563	Gut microbiome-dependent stratification of patients for anti-diabetic treatment	Stool sample from China	2014-01-01
ERR1190923	SAMEA3708849	ERS1015998	ERP013563	Gut microbiome-dependent stratification of patients for anti-diabetic treatment	Stool sample from China	2014-01-01
ERR1190924	SAMEA3708850	ERS1015999	ERP013563	Gut microbiome-dependent stratification of patients for anti-diabetic treatment	Stool sample from China	2014-01-01
ERR1190925	SAMEA3708851	ERS1016000	ERP013563	Gut microbiome-dependent stratification of patients for anti-diabetic treatment	Stool sample from China	2014-01-01
ERR1190926	SAMEA3708852	ERS1016001	ERP013563	Gut microbiome-dependent stratification of patients for anti-diabetic treatment	Stool sample from China	2014-01-01
ERR1190927	SAMEA3708853	ERS1016002	ERP013563	Gut microbiome-dependent stratification of patients for anti-diabetic treatment	Stool sample from China	2014-01-01
ERR1190928	SAMEA3708854	ERS1016003	ERP013563	Gut microbiome-dependent stratification of patients for anti-diabetic treatment	Stool sample from China	2014-01-01
ERR1190929	SAMEA3708855	ERS1016004	ERP013563	Gut microbiome-dependent stratification of patients for anti-diabetic treatment	Stool sample from China	2014-01-01
ERR1190930	SAMEA3708856	ERS1016005	ERP013563	Gut microbiome-dependent stratification of patients for anti-diabetic treatment	Stool sample from China	2014-01-01
ERR1190931	SAMEA3708857	ERS1016006	ERP013563	Gut microbiome-dependent stratification of patients for anti-diabetic treatment	Stool sample from China	2014-01-01
ERR1190932	SAMEA3708858	ERS1016007	ERP013563	Gut microbiome-dependent stratification of patients for anti-diabetic treatment	Stool sample from China	2014-01-01
ERR1190933	SAMEA3708859	ERS1016008	ERP013563	Gut microbiome-dependent stratification of patients for anti-diabetic treatment	Stool sample from China	2014-01-01
ERR1190934	SAMEA3708860	ERS1016009	ERP013563	Gut microbiome-dependent stratification of patients for anti-diabetic treatment	Stool sample from China	2014-01-01
ERR1190935	SAMEA3708861	ERS1016010	ERP013563	Gut microbiome-dependent stratification of patients for anti-diabetic treatment	Stool sample from China	2014-01-01
ERR1190936	SAMEA3708862	ERS1016011	ERP013563	Gut microbiome-dependent stratification of patients for anti-diabetic treatment	Stool sample from China	2014-01-01
ERR1190937	SAMEA3708863	ERS1016012	ERP013563	Gut microbiome-dependent stratification of patients for anti-diabetic treatment	Stool sample from China	2014-01-01
ERR1190938	SAMEA3708864	ERS1016013	ERP013563	Gut microbiome-dependent stratification of patients for anti-diabetic treatment	Stool sample from China	2014-01-01
ERR1190939	SAMEA3708865	ERS1016014	ERP013563	Gut microbiome-dependent stratification of patients for anti-diabetic treatment	Stool sample from China	2014-01-01
ERR1190940	SAMEA3708866	ERS1016015	ERP013563	Gut microbiome-dependent stratification of patients for anti-diabetic treatment	Stool sample from China	2014-01-01
ERR1190941	SAMEA3708867	ERS1016016	ERP013563	Gut microbiome-dependent stratification of patients for anti-diabetic treatment	Stool sample from China	2014-01-01
ERR1190942	SAMEA3708868	ERS1016017	ERP013563	Gut microbiome-dependent stratification of patients for anti-diabetic treatment	Stool sample from China	2014-01-01
ERR1190943	SAMEA3708869	ERS1016018	ERP013563	Gut microbiome-dependent stratification of patients for anti-diabetic treatment	Stool sample from China	2014-01-01
ERR1190944	SAMEA3708870	ERS1016019	ERP013563	Gut microbiome-dependent stratification of patients for anti-diabetic treatment	Stool sample from China	2014-01-01
ERR1190945	SAMEA3708871	ERS1016020	ERP013563	Gut microbiome-dependent stratification of patients for anti-diabetic treatment	Stool sample from China	2014-01-01
ERR1190946	SAMEA3708872	ERS1016021	ERP013563	Gut microbiome-dependent stratification of patients for anti-diabetic treatment	Stool sample from China	2014-01-01
ERR1190947	SAMEA3708873	ERS1016022	ERP013563	Gut microbiome-dependent stratification of patients for anti-diabetic treatment	Stool sample from China	2014-01-01
ERR1190948	SAMEA3708874	ERS1016023	ERP013563	Gut microbiome-dependent stratification of patients for anti-diabetic treatment	Stool sample from China	2014-01-01
ERR1190949	SAMEA3708875	ERS1016024	ERP013563	Gut microbiome-dependent stratification of patients for anti-diabetic treatment	Stool sample from China	2014-01-01
ERR1190950	SAMEA3708876	ERS1016025	ERP013563	Gut microbiome-dependent stratification of patients for anti-diabetic treatment	Stool sample from China	2014-01-01
ERR1190951	SAMEA3708877	ERS1016026	ERP013563	Gut microbiome-dependent stratification of patients for anti-diabetic treatment	Stool sample from China	2014-01-01
ERR1190952	SAMEA3708878	ERS1016027	ERP013563	Gut microbiome-dependent stratification of patients for anti-diabetic treatment	Stool sample from China	2014-01-01
ERR1190953	SAMEA3708879	ERS1016028	ERP013563	Gut microbiome-dependent stratification of patients for anti-diabetic treatment	Stool sample from China	2014-01-01
ERR1190954	SAMEA3708880	ERS1016029	ERP013563	Gut microbiome-dependent stratification of patients for anti-diabetic treatment	Stool sample from China	2014-01-01
ERR1190955	SAMEA3708881	ERS1016030	ERP013563	Gut microbiome-dependent stratification of patients for anti-diabetic treatment	Stool sample from China	2014-01-01
ERR1190956	SAMEA3708882	ERS1016031	ERP013563	Gut microbiome-dependent stratification of patients for anti-diabetic treatment	Stool sample from China	2014-01-01
ERR1190957	SAMEA3708883	ERS1016032	ERP013563	Gut microbiome-dependent stratification of patients for anti-diabetic treatment	Stool sample from China	2014-01-01
ERR1190958	SAMEA3708884	ERS1016033	ERP013563	Gut microbiome-dependent stratification of patients for anti-diabetic treatment	Stool sample from China	2014-01-01
ERR1190959	SAMEA3708885	ERS1016034	ERP013563	Gut microbiome-dependent stratification of patients for anti-diabetic treatment	Stool sample from China	2014-01-01
ERR1190960	SAMEA3708886	ERS1016035	ERP013563	Gut microbiome-dependent stratification of patients for anti-diabetic treatment	Stool sample from China	2014-01-01
ERR1190961	SAMEA3708887	ERS1016036	ERP013563	Gut microbiome-dependent stratification of patients for anti-diabetic treatment	Stool sample from China	2014-01-01
ERR1190962	SAMEA3708888	ERS1016037	ERP013563	Gut microbiome-dependent stratification of patients for anti-diabetic treatment	Stool sample from China	2014-01-01
ERR1190963	SAMEA3708889	ERS1016038	ERP013563	Gut microbiome-dependent stratification of patients for anti-diabetic treatment	Stool sample from China	2014-01-01
ERR1190964	SAMEA3708890	ERS1016039	ERP013563	Gut microbiome-dependent stratification of patients for anti-diabetic treatment	Stool sample from China	2014-01-01
ERR1190965	SAMEA3708891	ERS1016040	ERP013563	Gut microbiome-dependent stratification of patients for anti-diabetic treatment	Stool sample from China	2014-01-01
ERR1190966	SAMEA3708892	ERS1016041	ERP013563	Gut microbiome-dependent stratification of patients for anti-diabetic treatment	Stool sample from China	2014-01-01
ERR1190967	SAMEA3708893	ERS1016042	ERP013563	Gut microbiome-dependent stratification of patients for anti-diabetic treatment	Stool sample from China	2014-01-01
ERR1190969	SAMEA3708895	ERS1016044	ERP013563	Gut microbiome-dependent stratification of patients for anti-diabetic treatment	Stool sample from China	2014-01-01
ERR1190970	SAMEA3708896	ERS1016045	ERP013563	Gut microbiome-dependent stratification of patients for anti-diabetic treatment	Stool sample from China	2014-01-01
ERR1190971	SAMEA3708897	ERS1016046	ERP013563	Gut microbiome-dependent stratification of patients for anti-diabetic treatment	Stool sample from China	2014-01-01
ERR1190972	SAMEA3708898	ERS1016047	ERP013563	Gut microbiome-dependent stratification of patients for anti-diabetic treatment	Stool sample from China	2014-01-01
ERR1190973	SAMEA3708899	ERS1016048	ERP013563	Gut microbiome-dependent stratification of patients for anti-diabetic treatment	Stool sample from China	2014-01-01
ERR1190974	SAMEA3708900	ERS1016049	ERP013563	Gut microbiome-dependent stratification of patients for anti-diabetic treatment	Stool sample from China	2014-01-01
ERR1190975	SAMEA3708901	ERS1016050	ERP013563	Gut microbiome-dependent stratification of patients for anti-diabetic treatment	Stool sample from China	2014-01-01
ERR1190976	SAMEA3708902	ERS1016051	ERP013563	Gut microbiome-dependent stratification of patients for anti-diabetic treatment	Stool sample from China	2014-01-01
ERR1293497	SAMEA3879500	ERS1066634	ERP013933	Reproducibility of associations between the human gut microbiome and colorectal cancer assessed in a patient population from Washington, DC, USA	stool sample	1985-01-01
ERR1293498	SAMEA3879500	ERS1066634	ERP013933	Reproducibility of associations between the human gut microbiome and colorectal cancer assessed in a patient population from Washington, DC, USA	stool sample	1985-01-01
ERR1293499	SAMEA3879500	ERS1066634	ERP013933	Reproducibility of associations between the human gut microbiome and colorectal cancer assessed in a patient population from Washington, DC, USA	stool sample	1985-01-01
ERR1293500	SAMEA3879500	ERS1066634	ERP013933	Reproducibility of associations between the human gut microbiome and colorectal cancer assessed in a patient population from Washington, DC, USA	stool sample	1985-01-01
ERR1293501	SAMEA3879501	ERS1066635	ERP013933	Reproducibility of associations between the human gut microbiome and colorectal cancer assessed in a patient population from Washington, DC, USA	stool sample	1985-01-01
ERR1293502	SAMEA3879501	ERS1066635	ERP013933	Reproducibility of associations between the human gut microbiome and colorectal cancer assessed in a patient population from Washington, DC, USA	stool sample	1985-01-01
ERR1293503	SAMEA3879501	ERS1066635	ERP013933	Reproducibility of associations between the human gut microbiome and colorectal cancer assessed in a patient population from Washington, DC, USA	stool sample	1985-01-01
ERR1293504	SAMEA3879501	ERS1066635	ERP013933	Reproducibility of associations between the human gut microbiome and colorectal cancer assessed in a patient population from Washington, DC, USA	stool sample	1985-01-01
ERR1293505	SAMEA3879502	ERS1066636	ERP013933	Reproducibility of associations between the human gut microbiome and colorectal cancer assessed in a patient population from Washington, DC, USA	stool sample	1985-01-01
ERR1293506	SAMEA3879502	ERS1066636	ERP013933	Reproducibility of associations between the human gut microbiome and colorectal cancer assessed in a patient population from Washington, DC, USA	stool sample	1985-01-01
ERR1293507	SAMEA3879502	ERS1066636	ERP013933	Reproducibility of associations between the human gut microbiome and colorectal cancer assessed in a patient population from Washington, DC, USA	stool sample	1985-01-01
ERR1293508	SAMEA3879502	ERS1066636	ERP013933	Reproducibility of associations between the human gut microbiome and colorectal cancer assessed in a patient population from Washington, DC, USA	stool sample	1985-01-01
ERR1293509	SAMEA3879503	ERS1066637	ERP013933	Reproducibility of associations between the human gut microbiome and colorectal cancer assessed in a patient population from Washington, DC, USA	stool sample	1985-01-01
ERR1293510	SAMEA3879503	ERS1066637	ERP013933	Reproducibility of associations between the human gut microbiome and colorectal cancer assessed in a patient population from Washington, DC, USA	stool sample	1985-01-01
ERR1293511	SAMEA3879503	ERS1066637	ERP013933	Reproducibility of associations between the human gut microbiome and colorectal cancer assessed in a patient population from Washington, DC, USA	stool sample	1985-01-01
ERR1293512	SAMEA3879503	ERS1066637	ERP013933	Reproducibility of associations between the human gut microbiome and colorectal cancer assessed in a patient population from Washington, DC, USA	stool sample	1985-01-01
ERR1293513	SAMEA3879504	ERS1066638	ERP013933	Reproducibility of associations between the human gut microbiome and colorectal cancer assessed in a patient population from Washington, DC, USA	stool sample	1985-01-01
ERR1293514	SAMEA3879504	ERS1066638	ERP013933	Reproducibility of associations between the human gut microbiome and colorectal cancer assessed in a patient population from Washington, DC, USA	stool sample	1985-01-01
ERR1293515	SAMEA3879504	ERS1066638	ERP013933	Reproducibility of associations between the human gut microbiome and colorectal cancer assessed in a patient population from Washington, DC, USA	stool sample	1985-01-01
ERR1293516	SAMEA3879504	ERS1066638	ERP013933	Reproducibility of associations between the human gut microbiome and colorectal cancer assessed in a patient population from Washington, DC, USA	stool sample	1985-01-01
ERR1293517	SAMEA3879505	ERS1066639	ERP013933	Reproducibility of associations between the human gut microbiome and colorectal cancer assessed in a patient population from Washington, DC, USA	stool sample	1985-01-01
ERR1293518	SAMEA3879505	ERS1066639	ERP013933	Reproducibility of associations between the human gut microbiome and colorectal cancer assessed in a patient population from Washington, DC, USA	stool sample	1985-01-01
ERR1293519	SAMEA3879505	ERS1066639	ERP013933	Reproducibility of associations between the human gut microbiome and colorectal cancer assessed in a patient population from Washington, DC, USA	stool sample	1985-01-01
ERR1293520	SAMEA3879505	ERS1066639	ERP013933	Reproducibility of associations between the human gut microbiome and colorectal cancer assessed in a patient population from Washington, DC, USA	stool sample	1985-01-01
ERR1293521	SAMEA3879506	ERS1066640	ERP013933	Reproducibility of associations between the human gut microbiome and colorectal cancer assessed in a patient population from Washington, DC, USA	stool sample	1985-01-01
ERR1293522	SAMEA3879506	ERS1066640	ERP013933	Reproducibility of associations between the human gut microbiome and colorectal cancer assessed in a patient population from Washington, DC, USA	stool sample	1985-01-01
ERR1293523	SAMEA3879506	ERS1066640	ERP013933	Reproducibility of associations between the human gut microbiome and colorectal cancer assessed in a patient population from Washington, DC, USA	stool sample	1985-01-01
ERR1293524	SAMEA3879506	ERS1066640	ERP013933	Reproducibility of associations between the human gut microbiome and colorectal cancer assessed in a patient population from Washington, DC, USA	stool sample	1985-01-01
ERR1293525	SAMEA3879507	ERS1066641	ERP013933	Reproducibility of associations between the human gut microbiome and colorectal cancer assessed in a patient population from Washington, DC, USA	stool sample	1985-01-01
ERR1293526	SAMEA3879507	ERS1066641	ERP013933	Reproducibility of associations between the human gut microbiome and colorectal cancer assessed in a patient population from Washington, DC, USA	stool sample	1985-01-01
ERR1293527	SAMEA3879507	ERS1066641	ERP013933	Reproducibility of associations between the human gut microbiome and colorectal cancer assessed in a patient population from Washington, DC, USA	stool sample	1985-01-01
ERR1293528	SAMEA3879507	ERS1066641	ERP013933	Reproducibility of associations between the human gut microbiome and colorectal cancer assessed in a patient population from Washington, DC, USA	stool sample	1985-01-01
ERR1293529	SAMEA3879508	ERS1066642	ERP013933	Reproducibility of associations between the human gut microbiome and colorectal cancer assessed in a patient population from Washington, DC, USA	stool sample	1985-01-01
ERR1293530	SAMEA3879508	ERS1066642	ERP013933	Reproducibility of associations between the human gut microbiome and colorectal cancer assessed in a patient population from Washington, DC, USA	stool sample	1985-01-01
ERR1293531	SAMEA3879508	ERS1066642	ERP013933	Reproducibility of associations between the human gut microbiome and colorectal cancer assessed in a patient population from Washington, DC, USA	stool sample	1985-01-01
ERR1293532	SAMEA3879508	ERS1066642	ERP013933	Reproducibility of associations between the human gut microbiome and colorectal cancer assessed in a patient population from Washington, DC, USA	stool sample	1985-01-01
ERR1293533	SAMEA3879509	ERS1066643	ERP013933	Reproducibility of associations between the human gut microbiome and colorectal cancer assessed in a patient population from Washington, DC, USA	stool sample	1985-01-01
ERR1293534	SAMEA3879509	ERS1066643	ERP013933	Reproducibility of associations between the human gut microbiome and colorectal cancer assessed in a patient population from Washington, DC, USA	stool sample	1985-01-01
ERR1293535	SAMEA3879509	ERS1066643	ERP013933	Reproducibility of associations between the human gut microbiome and colorectal cancer assessed in a patient population from Washington, DC, USA	stool sample	1985-01-01
ERR1293536	SAMEA3879509	ERS1066643	ERP013933	Reproducibility of associations between the human gut microbiome and colorectal cancer assessed in a patient population from Washington, DC, USA	stool sample	1985-01-01
ERR1293537	SAMEA3879510	ERS1066644	ERP013933	Reproducibility of associations between the human gut microbiome and colorectal cancer assessed in a patient population from Washington, DC, USA	stool sample	1985-01-01
ERR1293538	SAMEA3879510	ERS1066644	ERP013933	Reproducibility of associations between the human gut microbiome and colorectal cancer assessed in a patient population from Washington, DC, USA	stool sample	1985-01-01
ERR1293539	SAMEA3879510	ERS1066644	ERP013933	Reproducibility of associations between the human gut microbiome and colorectal cancer assessed in a patient population from Washington, DC, USA	stool sample	1985-01-01
ERR1293540	SAMEA3879510	ERS1066644	ERP013933	Reproducibility of associations between the human gut microbiome and colorectal cancer assessed in a patient population from Washington, DC, USA	stool sample	1985-01-01
ERR1293541	SAMEA3879511	ERS1066645	ERP013933	Reproducibility of associations between the human gut microbiome and colorectal cancer assessed in a patient population from Washington, DC, USA	stool sample	1985-01-01
ERR1293542	SAMEA3879511	ERS1066645	ERP013933	Reproducibility of associations between the human gut microbiome and colorectal cancer assessed in a patient population from Washington, DC, USA	stool sample	1985-01-01
ERR1293543	SAMEA3879511	ERS1066645	ERP013933	Reproducibility of associations between the human gut microbiome and colorectal cancer assessed in a patient population from Washington, DC, USA	stool sample	1985-01-01
ERR1293544	SAMEA3879511	ERS1066645	ERP013933	Reproducibility of associations between the human gut microbiome and colorectal cancer assessed in a patient population from Washington, DC, USA	stool sample	1985-01-01
ERR1293545	SAMEA3879512	ERS1066646	ERP013933	Reproducibility of associations between the human gut microbiome and colorectal cancer assessed in a patient population from Washington, DC, USA	stool sample	1985-01-01
ERR1293546	SAMEA3879512	ERS1066646	ERP013933	Reproducibility of associations between the human gut microbiome and colorectal cancer assessed in a patient population from Washington, DC, USA	stool sample	1985-01-01
ERR1293547	SAMEA3879512	ERS1066646	ERP013933	Reproducibility of associations between the human gut microbiome and colorectal cancer assessed in a patient population from Washington, DC, USA	stool sample	1985-01-01
ERR1293548	SAMEA3879512	ERS1066646	ERP013933	Reproducibility of associations between the human gut microbiome and colorectal cancer assessed in a patient population from Washington, DC, USA	stool sample	1985-01-01
ERR1293549	SAMEA3879513	ERS1066647	ERP013933	Reproducibility of associations between the human gut microbiome and colorectal cancer assessed in a patient population from Washington, DC, USA	stool sample	1985-01-01
ERR1293550	SAMEA3879513	ERS1066647	ERP013933	Reproducibility of associations between the human gut microbiome and colorectal cancer assessed in a patient population from Washington, DC, USA	stool sample	1985-01-01
ERR1293551	SAMEA3879513	ERS1066647	ERP013933	Reproducibility of associations between the human gut microbiome and colorectal cancer assessed in a patient population from Washington, DC, USA	stool sample	1985-01-01
ERR1293552	SAMEA3879513	ERS1066647	ERP013933	Reproducibility of associations between the human gut microbiome and colorectal cancer assessed in a patient population from Washington, DC, USA	stool sample	1985-01-01
ERR1293553	SAMEA3879514	ERS1066648	ERP013933	Reproducibility of associations between the human gut microbiome and colorectal cancer assessed in a patient population from Washington, DC, USA	stool sample	1985-01-01
ERR1293554	SAMEA3879514	ERS1066648	ERP013933	Reproducibility of associations between the human gut microbiome and colorectal cancer assessed in a patient population from Washington, DC, USA	stool sample	1985-01-01
ERR1293555	SAMEA3879514	ERS1066648	ERP013933	Reproducibility of associations between the human gut microbiome and colorectal cancer assessed in a patient population from Washington, DC, USA	stool sample	1985-01-01
ERR1293556	SAMEA3879514	ERS1066648	ERP013933	Reproducibility of associations between the human gut microbiome and colorectal cancer assessed in a patient population from Washington, DC, USA	stool sample	1985-01-01
ERR1293557	SAMEA3879515	ERS1066649	ERP013933	Reproducibility of associations between the human gut microbiome and colorectal cancer assessed in a patient population from Washington, DC, USA	stool sample	1985-01-01
ERR1293558	SAMEA3879515	ERS1066649	ERP013933	Reproducibility of associations between the human gut microbiome and colorectal cancer assessed in a patient population from Washington, DC, USA	stool sample	1985-01-01
ERR1293559	SAMEA3879515	ERS1066649	ERP013933	Reproducibility of associations between the human gut microbiome and colorectal cancer assessed in a patient population from Washington, DC, USA	stool sample	1985-01-01
ERR1293560	SAMEA3879515	ERS1066649	ERP013933	Reproducibility of associations between the human gut microbiome and colorectal cancer assessed in a patient population from Washington, DC, USA	stool sample	1985-01-01
ERR1293561	SAMEA3879516	ERS1066650	ERP013933	Reproducibility of associations between the human gut microbiome and colorectal cancer assessed in a patient population from Washington, DC, USA	stool sample	1985-01-01
ERR1293562	SAMEA3879516	ERS1066650	ERP013933	Reproducibility of associations between the human gut microbiome and colorectal cancer assessed in a patient population from Washington, DC, USA	stool sample	1985-01-01
ERR1293563	SAMEA3879516	ERS1066650	ERP013933	Reproducibility of associations between the human gut microbiome and colorectal cancer assessed in a patient population from Washington, DC, USA	stool sample	1985-01-01
ERR1293564	SAMEA3879516	ERS1066650	ERP013933	Reproducibility of associations between the human gut microbiome and colorectal cancer assessed in a patient population from Washington, DC, USA	stool sample	1985-01-01
ERR1293565	SAMEA3879517	ERS1066651	ERP013933	Reproducibility of associations between the human gut microbiome and colorectal cancer assessed in a patient population from Washington, DC, USA	stool sample	1985-01-01
ERR1293566	SAMEA3879517	ERS1066651	ERP013933	Reproducibility of associations between the human gut microbiome and colorectal cancer assessed in a patient population from Washington, DC, USA	stool sample	1985-01-01
ERR1293567	SAMEA3879517	ERS1066651	ERP013933	Reproducibility of associations between the human gut microbiome and colorectal cancer assessed in a patient population from Washington, DC, USA	stool sample	1985-01-01
ERR1293568	SAMEA3879517	ERS1066651	ERP013933	Reproducibility of associations between the human gut microbiome and colorectal cancer assessed in a patient population from Washington, DC, USA	stool sample	1985-01-01
ERR1293569	SAMEA3879518	ERS1066652	ERP013933	Reproducibility of associations between the human gut microbiome and colorectal cancer assessed in a patient population from Washington, DC, USA	stool sample	1985-01-01
ERR1293570	SAMEA3879518	ERS1066652	ERP013933	Reproducibility of associations between the human gut microbiome and colorectal cancer assessed in a patient population from Washington, DC, USA	stool sample	1985-01-01
ERR1293571	SAMEA3879518	ERS1066652	ERP013933	Reproducibility of associations between the human gut microbiome and colorectal cancer assessed in a patient population from Washington, DC, USA	stool sample	1985-01-01
ERR1293572	SAMEA3879518	ERS1066652	ERP013933	Reproducibility of associations between the human gut microbiome and colorectal cancer assessed in a patient population from Washington, DC, USA	stool sample	1985-01-01
ERR1293573	SAMEA3879519	ERS1066653	ERP013933	Reproducibility of associations between the human gut microbiome and colorectal cancer assessed in a patient population from Washington, DC, USA	stool sample	1985-01-01
ERR1293574	SAMEA3879519	ERS1066653	ERP013933	Reproducibility of associations between the human gut microbiome and colorectal cancer assessed in a patient population from Washington, DC, USA	stool sample	1985-01-01
ERR1293575	SAMEA3879519	ERS1066653	ERP013933	Reproducibility of associations between the human gut microbiome and colorectal cancer assessed in a patient population from Washington, DC, USA	stool sample	1985-01-01
ERR1293576	SAMEA3879519	ERS1066653	ERP013933	Reproducibility of associations between the human gut microbiome and colorectal cancer assessed in a patient population from Washington, DC, USA	stool sample	1985-01-01
ERR1293577	SAMEA3879520	ERS1066654	ERP013933	Reproducibility of associations between the human gut microbiome and colorectal cancer assessed in a patient population from Washington, DC, USA	stool sample	1985-01-01
ERR1293578	SAMEA3879520	ERS1066654	ERP013933	Reproducibility of associations between the human gut microbiome and colorectal cancer assessed in a patient population from Washington, DC, USA	stool sample	1985-01-01
ERR1293579	SAMEA3879520	ERS1066654	ERP013933	Reproducibility of associations between the human gut microbiome and colorectal cancer assessed in a patient population from Washington, DC, USA	stool sample	1985-01-01
ERR1293580	SAMEA3879520	ERS1066654	ERP013933	Reproducibility of associations between the human gut microbiome and colorectal cancer assessed in a patient population from Washington, DC, USA	stool sample	1985-01-01
ERR1293581	SAMEA3879521	ERS1066655	ERP013933	Reproducibility of associations between the human gut microbiome and colorectal cancer assessed in a patient population from Washington, DC, USA	stool sample	1985-01-01
ERR1293582	SAMEA3879521	ERS1066655	ERP013933	Reproducibility of associations between the human gut microbiome and colorectal cancer assessed in a patient population from Washington, DC, USA	stool sample	1985-01-01
ERR1293583	SAMEA3879521	ERS1066655	ERP013933	Reproducibility of associations between the human gut microbiome and colorectal cancer assessed in a patient population from Washington, DC, USA	stool sample	1985-01-01
ERR1293584	SAMEA3879521	ERS1066655	ERP013933	Reproducibility of associations between the human gut microbiome and colorectal cancer assessed in a patient population from Washington, DC, USA	stool sample	1985-01-01
ERR1293585	SAMEA3879522	ERS1066656	ERP013933	Reproducibility of associations between the human gut microbiome and colorectal cancer assessed in a patient population from Washington, DC, USA	stool sample	1985-01-01
ERR1293586	SAMEA3879522	ERS1066656	ERP013933	Reproducibility of associations between the human gut microbiome and colorectal cancer assessed in a patient population from Washington, DC, USA	stool sample	1985-01-01
ERR1293587	SAMEA3879522	ERS1066656	ERP013933	Reproducibility of associations between the human gut microbiome and colorectal cancer assessed in a patient population from Washington, DC, USA	stool sample	1985-01-01
ERR1293588	SAMEA3879522	ERS1066656	ERP013933	Reproducibility of associations between the human gut microbiome and colorectal cancer assessed in a patient population from Washington, DC, USA	stool sample	1985-01-01
ERR1293589	SAMEA3879523	ERS1066657	ERP013933	Reproducibility of associations between the human gut microbiome and colorectal cancer assessed in a patient population from Washington, DC, USA	stool sample	1985-01-01
ERR1293590	SAMEA3879523	ERS1066657	ERP013933	Reproducibility of associations between the human gut microbiome and colorectal cancer assessed in a patient population from Washington, DC, USA	stool sample	1985-01-01
ERR1293591	SAMEA3879523	ERS1066657	ERP013933	Reproducibility of associations between the human gut microbiome and colorectal cancer assessed in a patient population from Washington, DC, USA	stool sample	1985-01-01
ERR1293592	SAMEA3879523	ERS1066657	ERP013933	Reproducibility of associations between the human gut microbiome and colorectal cancer assessed in a patient population from Washington, DC, USA	stool sample	1985-01-01
ERR1293593	SAMEA3879524	ERS1066658	ERP013933	Reproducibility of associations between the human gut microbiome and colorectal cancer assessed in a patient population from Washington, DC, USA	stool sample	1985-01-01
ERR1293594	SAMEA3879524	ERS1066658	ERP013933	Reproducibility of associations between the human gut microbiome and colorectal cancer assessed in a patient population from Washington, DC, USA	stool sample	1985-01-01
ERR1293595	SAMEA3879524	ERS1066658	ERP013933	Reproducibility of associations between the human gut microbiome and colorectal cancer assessed in a patient population from Washington, DC, USA	stool sample	1985-01-01
ERR1293596	SAMEA3879524	ERS1066658	ERP013933	Reproducibility of associations between the human gut microbiome and colorectal cancer assessed in a patient population from Washington, DC, USA	stool sample	1985-01-01
ERR1293597	SAMEA3879525	ERS1066659	ERP013933	Reproducibility of associations between the human gut microbiome and colorectal cancer assessed in a patient population from Washington, DC, USA	stool sample	1985-01-01
ERR1293598	SAMEA3879525	ERS1066659	ERP013933	Reproducibility of associations between the human gut microbiome and colorectal cancer assessed in a patient population from Washington, DC, USA	stool sample	1985-01-01
ERR1293599	SAMEA3879525	ERS1066659	ERP013933	Reproducibility of associations between the human gut microbiome and colorectal cancer assessed in a patient population from Washington, DC, USA	stool sample	1985-01-01
ERR1293600	SAMEA3879525	ERS1066659	ERP013933	Reproducibility of associations between the human gut microbiome and colorectal cancer assessed in a patient population from Washington, DC, USA	stool sample	1985-01-01
ERR1293601	SAMEA3879526	ERS1066660	ERP013933	Reproducibility of associations between the human gut microbiome and colorectal cancer assessed in a patient population from Washington, DC, USA	stool sample	1985-01-01
ERR1293602	SAMEA3879526	ERS1066660	ERP013933	Reproducibility of associations between the human gut microbiome and colorectal cancer assessed in a patient population from Washington, DC, USA	stool sample	1985-01-01
ERR1293603	SAMEA3879526	ERS1066660	ERP013933	Reproducibility of associations between the human gut microbiome and colorectal cancer assessed in a patient population from Washington, DC, USA	stool sample	1985-01-01
ERR1293604	SAMEA3879526	ERS1066660	ERP013933	Reproducibility of associations between the human gut microbiome and colorectal cancer assessed in a patient population from Washington, DC, USA	stool sample	1985-01-01
ERR1293605	SAMEA3879527	ERS1066661	ERP013933	Reproducibility of associations between the human gut microbiome and colorectal cancer assessed in a patient population from Washington, DC, USA	stool sample	1985-01-01
ERR1293606	SAMEA3879527	ERS1066661	ERP013933	Reproducibility of associations between the human gut microbiome and colorectal cancer assessed in a patient population from Washington, DC, USA	stool sample	1985-01-01
ERR1293607	SAMEA3879527	ERS1066661	ERP013933	Reproducibility of associations between the human gut microbiome and colorectal cancer assessed in a patient population from Washington, DC, USA	stool sample	1985-01-01
ERR1293608	SAMEA3879527	ERS1066661	ERP013933	Reproducibility of associations between the human gut microbiome and colorectal cancer assessed in a patient population from Washington, DC, USA	stool sample	1985-01-01
ERR1293609	SAMEA3879528	ERS1066662	ERP013933	Reproducibility of associations between the human gut microbiome and colorectal cancer assessed in a patient population from Washington, DC, USA	stool sample	1985-01-01
ERR1293610	SAMEA3879528	ERS1066662	ERP013933	Reproducibility of associations between the human gut microbiome and colorectal cancer assessed in a patient population from Washington, DC, USA	stool sample	1985-01-01
ERR1293611	SAMEA3879528	ERS1066662	ERP013933	Reproducibility of associations between the human gut microbiome and colorectal cancer assessed in a patient population from Washington, DC, USA	stool sample	1985-01-01
ERR1293612	SAMEA3879528	ERS1066662	ERP013933	Reproducibility of associations between the human gut microbiome and colorectal cancer assessed in a patient population from Washington, DC, USA	stool sample	1985-01-01
ERR1293613	SAMEA3879529	ERS1066663	ERP013933	Reproducibility of associations between the human gut microbiome and colorectal cancer assessed in a patient population from Washington, DC, USA	stool sample	1985-01-01
ERR1293614	SAMEA3879529	ERS1066663	ERP013933	Reproducibility of associations between the human gut microbiome and colorectal cancer assessed in a patient population from Washington, DC, USA	stool sample	1985-01-01
ERR1293615	SAMEA3879529	ERS1066663	ERP013933	Reproducibility of associations between the human gut microbiome and colorectal cancer assessed in a patient population from Washington, DC, USA	stool sample	1985-01-01
ERR1293616	SAMEA3879529	ERS1066663	ERP013933	Reproducibility of associations between the human gut microbiome and colorectal cancer assessed in a patient population from Washington, DC, USA	stool sample	1985-01-01
ERR1293617	SAMEA3879529	ERS1066663	ERP013933	Reproducibility of associations between the human gut microbiome and colorectal cancer assessed in a patient population from Washington, DC, USA	stool sample	1985-01-01
ERR1293618	SAMEA3879530	ERS1066664	ERP013933	Reproducibility of associations between the human gut microbiome and colorectal cancer assessed in a patient population from Washington, DC, USA	stool sample	1985-01-01
ERR1293619	SAMEA3879530	ERS1066664	ERP013933	Reproducibility of associations between the human gut microbiome and colorectal cancer assessed in a patient population from Washington, DC, USA	stool sample	1985-01-01
ERR1293620	SAMEA3879530	ERS1066664	ERP013933	Reproducibility of associations between the human gut microbiome and colorectal cancer assessed in a patient population from Washington, DC, USA	stool sample	1985-01-01
ERR1293621	SAMEA3879530	ERS1066664	ERP013933	Reproducibility of associations between the human gut microbiome and colorectal cancer assessed in a patient population from Washington, DC, USA	stool sample	1985-01-01
ERR1293622	SAMEA3879531	ERS1066665	ERP013933	Reproducibility of associations between the human gut microbiome and colorectal cancer assessed in a patient population from Washington, DC, USA	stool sample	1985-01-01
ERR1293623	SAMEA3879531	ERS1066665	ERP013933	Reproducibility of associations between the human gut microbiome and colorectal cancer assessed in a patient population from Washington, DC, USA	stool sample	1985-01-01
ERR1293624	SAMEA3879531	ERS1066665	ERP013933	Reproducibility of associations between the human gut microbiome and colorectal cancer assessed in a patient population from Washington, DC, USA	stool sample	1985-01-01
ERR1293625	SAMEA3879531	ERS1066665	ERP013933	Reproducibility of associations between the human gut microbiome and colorectal cancer assessed in a patient population from Washington, DC, USA	stool sample	1985-01-01
ERR1293626	SAMEA3879532	ERS1066666	ERP013933	Reproducibility of associations between the human gut microbiome and colorectal cancer assessed in a patient population from Washington, DC, USA	stool sample	1985-01-01
ERR1293627	SAMEA3879532	ERS1066666	ERP013933	Reproducibility of associations between the human gut microbiome and colorectal cancer assessed in a patient population from Washington, DC, USA	stool sample	1985-01-01
ERR1293628	SAMEA3879532	ERS1066666	ERP013933	Reproducibility of associations between the human gut microbiome and colorectal cancer assessed in a patient population from Washington, DC, USA	stool sample	1985-01-01
ERR1293629	SAMEA3879532	ERS1066666	ERP013933	Reproducibility of associations between the human gut microbiome and colorectal cancer assessed in a patient population from Washington, DC, USA	stool sample	1985-01-01
ERR1293630	SAMEA3879533	ERS1066667	ERP013933	Reproducibility of associations between the human gut microbiome and colorectal cancer assessed in a patient population from Washington, DC, USA	stool sample	1985-01-01
ERR1293631	SAMEA3879533	ERS1066667	ERP013933	Reproducibility of associations between the human gut microbiome and colorectal cancer assessed in a patient population from Washington, DC, USA	stool sample	1985-01-01
ERR1293632	SAMEA3879533	ERS1066667	ERP013933	Reproducibility of associations between the human gut microbiome and colorectal cancer assessed in a patient population from Washington, DC, USA	stool sample	1985-01-01
ERR1293633	SAMEA3879533	ERS1066667	ERP013933	Reproducibility of associations between the human gut microbiome and colorectal cancer assessed in a patient population from Washington, DC, USA	stool sample	1985-01-01
ERR1293634	SAMEA3879534	ERS1066668	ERP013933	Reproducibility of associations between the human gut microbiome and colorectal cancer assessed in a patient population from Washington, DC, USA	stool sample	1985-01-01
ERR1293635	SAMEA3879534	ERS1066668	ERP013933	Reproducibility of associations between the human gut microbiome and colorectal cancer assessed in a patient population from Washington, DC, USA	stool sample	1985-01-01
ERR1293636	SAMEA3879534	ERS1066668	ERP013933	Reproducibility of associations between the human gut microbiome and colorectal cancer assessed in a patient population from Washington, DC, USA	stool sample	1985-01-01
ERR1293637	SAMEA3879534	ERS1066668	ERP013933	Reproducibility of associations between the human gut microbiome and colorectal cancer assessed in a patient population from Washington, DC, USA	stool sample	1985-01-01
ERR1293638	SAMEA3879535	ERS1066669	ERP013933	Reproducibility of associations between the human gut microbiome and colorectal cancer assessed in a patient population from Washington, DC, USA	stool sample	1985-01-01
ERR1293639	SAMEA3879535	ERS1066669	ERP013933	Reproducibility of associations between the human gut microbiome and colorectal cancer assessed in a patient population from Washington, DC, USA	stool sample	1985-01-01
ERR1293640	SAMEA3879535	ERS1066669	ERP013933	Reproducibility of associations between the human gut microbiome and colorectal cancer assessed in a patient population from Washington, DC, USA	stool sample	1985-01-01
ERR1293641	SAMEA3879535	ERS1066669	ERP013933	Reproducibility of associations between the human gut microbiome and colorectal cancer assessed in a patient population from Washington, DC, USA	stool sample	1985-01-01
ERR1293642	SAMEA3879536	ERS1066670	ERP013933	Reproducibility of associations between the human gut microbiome and colorectal cancer assessed in a patient population from Washington, DC, USA	stool sample	1985-01-01
ERR1293643	SAMEA3879536	ERS1066670	ERP013933	Reproducibility of associations between the human gut microbiome and colorectal cancer assessed in a patient population from Washington, DC, USA	stool sample	1985-01-01
ERR1293644	SAMEA3879536	ERS1066670	ERP013933	Reproducibility of associations between the human gut microbiome and colorectal cancer assessed in a patient population from Washington, DC, USA	stool sample	1985-01-01
ERR1293645	SAMEA3879536	ERS1066670	ERP013933	Reproducibility of associations between the human gut microbiome and colorectal cancer assessed in a patient population from Washington, DC, USA	stool sample	1985-01-01
ERR1293646	SAMEA3879537	ERS1066671	ERP013933	Reproducibility of associations between the human gut microbiome and colorectal cancer assessed in a patient population from Washington, DC, USA	stool sample	1985-01-01
ERR1293647	SAMEA3879537	ERS1066671	ERP013933	Reproducibility of associations between the human gut microbiome and colorectal cancer assessed in a patient population from Washington, DC, USA	stool sample	1985-01-01
ERR1293648	SAMEA3879537	ERS1066671	ERP013933	Reproducibility of associations between the human gut microbiome and colorectal cancer assessed in a patient population from Washington, DC, USA	stool sample	1985-01-01
ERR1293649	SAMEA3879537	ERS1066671	ERP013933	Reproducibility of associations between the human gut microbiome and colorectal cancer assessed in a patient population from Washington, DC, USA	stool sample	1985-01-01
ERR1293650	SAMEA3879538	ERS1066672	ERP013933	Reproducibility of associations between the human gut microbiome and colorectal cancer assessed in a patient population from Washington, DC, USA	stool sample	1985-01-01
ERR1293651	SAMEA3879538	ERS1066672	ERP013933	Reproducibility of associations between the human gut microbiome and colorectal cancer assessed in a patient population from Washington, DC, USA	stool sample	1985-01-01
ERR1293652	SAMEA3879538	ERS1066672	ERP013933	Reproducibility of associations between the human gut microbiome and colorectal cancer assessed in a patient population from Washington, DC, USA	stool sample	1985-01-01
ERR1293653	SAMEA3879538	ERS1066672	ERP013933	Reproducibility of associations between the human gut microbiome and colorectal cancer assessed in a patient population from Washington, DC, USA	stool sample	1985-01-01
ERR1293654	SAMEA3879539	ERS1066673	ERP013933	Reproducibility of associations between the human gut microbiome and colorectal cancer assessed in a patient population from Washington, DC, USA	stool sample	1985-01-01
ERR1293655	SAMEA3879539	ERS1066673	ERP013933	Reproducibility of associations between the human gut microbiome and colorectal cancer assessed in a patient population from Washington, DC, USA	stool sample	1985-01-01
ERR1293656	SAMEA3879539	ERS1066673	ERP013933	Reproducibility of associations between the human gut microbiome and colorectal cancer assessed in a patient population from Washington, DC, USA	stool sample	1985-01-01
ERR1293657	SAMEA3879539	ERS1066673	ERP013933	Reproducibility of associations between the human gut microbiome and colorectal cancer assessed in a patient population from Washington, DC, USA	stool sample	1985-01-01
ERR1293658	SAMEA3879540	ERS1066674	ERP013933	Reproducibility of associations between the human gut microbiome and colorectal cancer assessed in a patient population from Washington, DC, USA	stool sample	1985-01-01
ERR1293659	SAMEA3879540	ERS1066674	ERP013933	Reproducibility of associations between the human gut microbiome and colorectal cancer assessed in a patient population from Washington, DC, USA	stool sample	1985-01-01
ERR1293660	SAMEA3879540	ERS1066674	ERP013933	Reproducibility of associations between the human gut microbiome and colorectal cancer assessed in a patient population from Washington, DC, USA	stool sample	1985-01-01
ERR1293661	SAMEA3879540	ERS1066674	ERP013933	Reproducibility of associations between the human gut microbiome and colorectal cancer assessed in a patient population from Washington, DC, USA	stool sample	1985-01-01
ERR1293662	SAMEA3879541	ERS1066675	ERP013933	Reproducibility of associations between the human gut microbiome and colorectal cancer assessed in a patient population from Washington, DC, USA	stool sample	1985-01-01
ERR1293663	SAMEA3879541	ERS1066675	ERP013933	Reproducibility of associations between the human gut microbiome and colorectal cancer assessed in a patient population from Washington, DC, USA	stool sample	1985-01-01
ERR1293664	SAMEA3879541	ERS1066675	ERP013933	Reproducibility of associations between the human gut microbiome and colorectal cancer assessed in a patient population from Washington, DC, USA	stool sample	1985-01-01
ERR1293665	SAMEA3879541	ERS1066675	ERP013933	Reproducibility of associations between the human gut microbiome and colorectal cancer assessed in a patient population from Washington, DC, USA	stool sample	1985-01-01
ERR1293666	SAMEA3879542	ERS1066676	ERP013933	Reproducibility of associations between the human gut microbiome and colorectal cancer assessed in a patient population from Washington, DC, USA	stool sample	1985-01-01
ERR1293667	SAMEA3879542	ERS1066676	ERP013933	Reproducibility of associations between the human gut microbiome and colorectal cancer assessed in a patient population from Washington, DC, USA	stool sample	1985-01-01
ERR1293668	SAMEA3879542	ERS1066676	ERP013933	Reproducibility of associations between the human gut microbiome and colorectal cancer assessed in a patient population from Washington, DC, USA	stool sample	1985-01-01
ERR1293669	SAMEA3879542	ERS1066676	ERP013933	Reproducibility of associations between the human gut microbiome and colorectal cancer assessed in a patient population from Washington, DC, USA	stool sample	1985-01-01
ERR1293670	SAMEA3879543	ERS1066677	ERP013933	Reproducibility of associations between the human gut microbiome and colorectal cancer assessed in a patient population from Washington, DC, USA	stool sample	1985-01-01
ERR1293671	SAMEA3879543	ERS1066677	ERP013933	Reproducibility of associations between the human gut microbiome and colorectal cancer assessed in a patient population from Washington, DC, USA	stool sample	1985-01-01
ERR1293672	SAMEA3879543	ERS1066677	ERP013933	Reproducibility of associations between the human gut microbiome and colorectal cancer assessed in a patient population from Washington, DC, USA	stool sample	1985-01-01
ERR1293673	SAMEA3879543	ERS1066677	ERP013933	Reproducibility of associations between the human gut microbiome and colorectal cancer assessed in a patient population from Washington, DC, USA	stool sample	1985-01-01
ERR1293674	SAMEA3879544	ERS1066678	ERP013933	Reproducibility of associations between the human gut microbiome and colorectal cancer assessed in a patient population from Washington, DC, USA	stool sample	1985-01-01
ERR1293675	SAMEA3879544	ERS1066678	ERP013933	Reproducibility of associations between the human gut microbiome and colorectal cancer assessed in a patient population from Washington, DC, USA	stool sample	1985-01-01
ERR1293676	SAMEA3879544	ERS1066678	ERP013933	Reproducibility of associations between the human gut microbiome and colorectal cancer assessed in a patient population from Washington, DC, USA	stool sample	1985-01-01
ERR1293677	SAMEA3879544	ERS1066678	ERP013933	Reproducibility of associations between the human gut microbiome and colorectal cancer assessed in a patient population from Washington, DC, USA	stool sample	1985-01-01
ERR1293678	SAMEA3879545	ERS1066679	ERP013933	Reproducibility of associations between the human gut microbiome and colorectal cancer assessed in a patient population from Washington, DC, USA	stool sample	1985-01-01
ERR1293679	SAMEA3879545	ERS1066679	ERP013933	Reproducibility of associations between the human gut microbiome and colorectal cancer assessed in a patient population from Washington, DC, USA	stool sample	1985-01-01
ERR1293680	SAMEA3879545	ERS1066679	ERP013933	Reproducibility of associations between the human gut microbiome and colorectal cancer assessed in a patient population from Washington, DC, USA	stool sample	1985-01-01
ERR1293681	SAMEA3879545	ERS1066679	ERP013933	Reproducibility of associations between the human gut microbiome and colorectal cancer assessed in a patient population from Washington, DC, USA	stool sample	1985-01-01
ERR1293682	SAMEA3879546	ERS1066680	ERP013933	Reproducibility of associations between the human gut microbiome and colorectal cancer assessed in a patient population from Washington, DC, USA	stool sample	1985-01-01
ERR1293683	SAMEA3879546	ERS1066680	ERP013933	Reproducibility of associations between the human gut microbiome and colorectal cancer assessed in a patient population from Washington, DC, USA	stool sample	1985-01-01
ERR1293684	SAMEA3879546	ERS1066680	ERP013933	Reproducibility of associations between the human gut microbiome and colorectal cancer assessed in a patient population from Washington, DC, USA	stool sample	1985-01-01
ERR1293685	SAMEA3879546	ERS1066680	ERP013933	Reproducibility of associations between the human gut microbiome and colorectal cancer assessed in a patient population from Washington, DC, USA	stool sample	1985-01-01
ERR1293686	SAMEA3879547	ERS1066681	ERP013933	Reproducibility of associations between the human gut microbiome and colorectal cancer assessed in a patient population from Washington, DC, USA	stool sample	1985-01-01
ERR1293687	SAMEA3879547	ERS1066681	ERP013933	Reproducibility of associations between the human gut microbiome and colorectal cancer assessed in a patient population from Washington, DC, USA	stool sample	1985-01-01
ERR1293688	SAMEA3879547	ERS1066681	ERP013933	Reproducibility of associations between the human gut microbiome and colorectal cancer assessed in a patient population from Washington, DC, USA	stool sample	1985-01-01
ERR1293689	SAMEA3879547	ERS1066681	ERP013933	Reproducibility of associations between the human gut microbiome and colorectal cancer assessed in a patient population from Washington, DC, USA	stool sample	1985-01-01
ERR1293690	SAMEA3879548	ERS1066682	ERP013933	Reproducibility of associations between the human gut microbiome and colorectal cancer assessed in a patient population from Washington, DC, USA	stool sample	1985-01-01
ERR1293691	SAMEA3879548	ERS1066682	ERP013933	Reproducibility of associations between the human gut microbiome and colorectal cancer assessed in a patient population from Washington, DC, USA	stool sample	1985-01-01
ERR1293692	SAMEA3879548	ERS1066682	ERP013933	Reproducibility of associations between the human gut microbiome and colorectal cancer assessed in a patient population from Washington, DC, USA	stool sample	1985-01-01
ERR1293693	SAMEA3879548	ERS1066682	ERP013933	Reproducibility of associations between the human gut microbiome and colorectal cancer assessed in a patient population from Washington, DC, USA	stool sample	1985-01-01
ERR1293694	SAMEA3879549	ERS1066683	ERP013933	Reproducibility of associations between the human gut microbiome and colorectal cancer assessed in a patient population from Washington, DC, USA	stool sample	1985-01-01
ERR1293695	SAMEA3879549	ERS1066683	ERP013933	Reproducibility of associations between the human gut microbiome and colorectal cancer assessed in a patient population from Washington, DC, USA	stool sample	1985-01-01
ERR1293696	SAMEA3879549	ERS1066683	ERP013933	Reproducibility of associations between the human gut microbiome and colorectal cancer assessed in a patient population from Washington, DC, USA	stool sample	1985-01-01
ERR1293697	SAMEA3879549	ERS1066683	ERP013933	Reproducibility of associations between the human gut microbiome and colorectal cancer assessed in a patient population from Washington, DC, USA	stool sample	1985-01-01
ERR1293698	SAMEA3879550	ERS1066684	ERP013933	Reproducibility of associations between the human gut microbiome and colorectal cancer assessed in a patient population from Washington, DC, USA	stool sample	1985-01-01
ERR1293699	SAMEA3879550	ERS1066684	ERP013933	Reproducibility of associations between the human gut microbiome and colorectal cancer assessed in a patient population from Washington, DC, USA	stool sample	1985-01-01
ERR1293700	SAMEA3879550	ERS1066684	ERP013933	Reproducibility of associations between the human gut microbiome and colorectal cancer assessed in a patient population from Washington, DC, USA	stool sample	1985-01-01
ERR1293701	SAMEA3879550	ERS1066684	ERP013933	Reproducibility of associations between the human gut microbiome and colorectal cancer assessed in a patient population from Washington, DC, USA	stool sample	1985-01-01
ERR1293702	SAMEA3879551	ERS1066685	ERP013933	Reproducibility of associations between the human gut microbiome and colorectal cancer assessed in a patient population from Washington, DC, USA	stool sample	1985-01-01
ERR1293703	SAMEA3879551	ERS1066685	ERP013933	Reproducibility of associations between the human gut microbiome and colorectal cancer assessed in a patient population from Washington, DC, USA	stool sample	1985-01-01
ERR1293704	SAMEA3879551	ERS1066685	ERP013933	Reproducibility of associations between the human gut microbiome and colorectal cancer assessed in a patient population from Washington, DC, USA	stool sample	1985-01-01
ERR1293705	SAMEA3879551	ERS1066685	ERP013933	Reproducibility of associations between the human gut microbiome and colorectal cancer assessed in a patient population from Washington, DC, USA	stool sample	1985-01-01
ERR1293706	SAMEA3879552	ERS1066686	ERP013933	Reproducibility of associations between the human gut microbiome and colorectal cancer assessed in a patient population from Washington, DC, USA	stool sample	1985-01-01
ERR1293707	SAMEA3879552	ERS1066686	ERP013933	Reproducibility of associations between the human gut microbiome and colorectal cancer assessed in a patient population from Washington, DC, USA	stool sample	1985-01-01
ERR1293708	SAMEA3879552	ERS1066686	ERP013933	Reproducibility of associations between the human gut microbiome and colorectal cancer assessed in a patient population from Washington, DC, USA	stool sample	1985-01-01
ERR1293709	SAMEA3879552	ERS1066686	ERP013933	Reproducibility of associations between the human gut microbiome and colorectal cancer assessed in a patient population from Washington, DC, USA	stool sample	1985-01-01
ERR1293710	SAMEA3879553	ERS1066687	ERP013933	Reproducibility of associations between the human gut microbiome and colorectal cancer assessed in a patient population from Washington, DC, USA	stool sample	1985-01-01
ERR1293711	SAMEA3879553	ERS1066687	ERP013933	Reproducibility of associations between the human gut microbiome and colorectal cancer assessed in a patient population from Washington, DC, USA	stool sample	1985-01-01
ERR1293712	SAMEA3879553	ERS1066687	ERP013933	Reproducibility of associations between the human gut microbiome and colorectal cancer assessed in a patient population from Washington, DC, USA	stool sample	1985-01-01
ERR1293713	SAMEA3879553	ERS1066687	ERP013933	Reproducibility of associations between the human gut microbiome and colorectal cancer assessed in a patient population from Washington, DC, USA	stool sample	1985-01-01
ERR1293714	SAMEA3879554	ERS1066688	ERP013933	Reproducibility of associations between the human gut microbiome and colorectal cancer assessed in a patient population from Washington, DC, USA	stool sample	1985-01-01
ERR1293715	SAMEA3879554	ERS1066688	ERP013933	Reproducibility of associations between the human gut microbiome and colorectal cancer assessed in a patient population from Washington, DC, USA	stool sample	1985-01-01
ERR1293716	SAMEA3879554	ERS1066688	ERP013933	Reproducibility of associations between the human gut microbiome and colorectal cancer assessed in a patient population from Washington, DC, USA	stool sample	1985-01-01
ERR1293717	SAMEA3879554	ERS1066688	ERP013933	Reproducibility of associations between the human gut microbiome and colorectal cancer assessed in a patient population from Washington, DC, USA	stool sample	1985-01-01
ERR1293718	SAMEA3879555	ERS1066689	ERP013933	Reproducibility of associations between the human gut microbiome and colorectal cancer assessed in a patient population from Washington, DC, USA	stool sample	1985-01-01
ERR1293719	SAMEA3879555	ERS1066689	ERP013933	Reproducibility of associations between the human gut microbiome and colorectal cancer assessed in a patient population from Washington, DC, USA	stool sample	1985-01-01
ERR1293720	SAMEA3879555	ERS1066689	ERP013933	Reproducibility of associations between the human gut microbiome and colorectal cancer assessed in a patient population from Washington, DC, USA	stool sample	1985-01-01
ERR1293721	SAMEA3879555	ERS1066689	ERP013933	Reproducibility of associations between the human gut microbiome and colorectal cancer assessed in a patient population from Washington, DC, USA	stool sample	1985-01-01
ERR1293722	SAMEA3879556	ERS1066690	ERP013933	Reproducibility of associations between the human gut microbiome and colorectal cancer assessed in a patient population from Washington, DC, USA	stool sample	1985-01-01
ERR1293723	SAMEA3879556	ERS1066690	ERP013933	Reproducibility of associations between the human gut microbiome and colorectal cancer assessed in a patient population from Washington, DC, USA	stool sample	1985-01-01
ERR1293724	SAMEA3879556	ERS1066690	ERP013933	Reproducibility of associations between the human gut microbiome and colorectal cancer assessed in a patient population from Washington, DC, USA	stool sample	1985-01-01
ERR1293725	SAMEA3879556	ERS1066690	ERP013933	Reproducibility of associations between the human gut microbiome and colorectal cancer assessed in a patient population from Washington, DC, USA	stool sample	1985-01-01
ERR1293726	SAMEA3879557	ERS1066691	ERP013933	Reproducibility of associations between the human gut microbiome and colorectal cancer assessed in a patient population from Washington, DC, USA	stool sample	1985-01-01
ERR1293727	SAMEA3879557	ERS1066691	ERP013933	Reproducibility of associations between the human gut microbiome and colorectal cancer assessed in a patient population from Washington, DC, USA	stool sample	1985-01-01
ERR1293728	SAMEA3879557	ERS1066691	ERP013933	Reproducibility of associations between the human gut microbiome and colorectal cancer assessed in a patient population from Washington, DC, USA	stool sample	1985-01-01
ERR1293729	SAMEA3879557	ERS1066691	ERP013933	Reproducibility of associations between the human gut microbiome and colorectal cancer assessed in a patient population from Washington, DC, USA	stool sample	1985-01-01
ERR1293730	SAMEA3879558	ERS1066692	ERP013933	Reproducibility of associations between the human gut microbiome and colorectal cancer assessed in a patient population from Washington, DC, USA	stool sample	1985-01-01
ERR1293731	SAMEA3879558	ERS1066692	ERP013933	Reproducibility of associations between the human gut microbiome and colorectal cancer assessed in a patient population from Washington, DC, USA	stool sample	1985-01-01
ERR1293732	SAMEA3879558	ERS1066692	ERP013933	Reproducibility of associations between the human gut microbiome and colorectal cancer assessed in a patient population from Washington, DC, USA	stool sample	1985-01-01
ERR1293733	SAMEA3879558	ERS1066692	ERP013933	Reproducibility of associations between the human gut microbiome and colorectal cancer assessed in a patient population from Washington, DC, USA	stool sample	1985-01-01
ERR1293734	SAMEA3879559	ERS1066693	ERP013933	Reproducibility of associations between the human gut microbiome and colorectal cancer assessed in a patient population from Washington, DC, USA	stool sample	1985-01-01
ERR1293735	SAMEA3879559	ERS1066693	ERP013933	Reproducibility of associations between the human gut microbiome and colorectal cancer assessed in a patient population from Washington, DC, USA	stool sample	1985-01-01
ERR1293736	SAMEA3879559	ERS1066693	ERP013933	Reproducibility of associations between the human gut microbiome and colorectal cancer assessed in a patient population from Washington, DC, USA	stool sample	1985-01-01
ERR1293737	SAMEA3879559	ERS1066693	ERP013933	Reproducibility of associations between the human gut microbiome and colorectal cancer assessed in a patient population from Washington, DC, USA	stool sample	1985-01-01
ERR1293738	SAMEA3879560	ERS1066694	ERP013933	Reproducibility of associations between the human gut microbiome and colorectal cancer assessed in a patient population from Washington, DC, USA	stool sample	1985-01-01
ERR1293739	SAMEA3879560	ERS1066694	ERP013933	Reproducibility of associations between the human gut microbiome and colorectal cancer assessed in a patient population from Washington, DC, USA	stool sample	1985-01-01
ERR1293740	SAMEA3879560	ERS1066694	ERP013933	Reproducibility of associations between the human gut microbiome and colorectal cancer assessed in a patient population from Washington, DC, USA	stool sample	1985-01-01
ERR1293741	SAMEA3879560	ERS1066694	ERP013933	Reproducibility of associations between the human gut microbiome and colorectal cancer assessed in a patient population from Washington, DC, USA	stool sample	1985-01-01
ERR1293742	SAMEA3879561	ERS1066695	ERP013933	Reproducibility of associations between the human gut microbiome and colorectal cancer assessed in a patient population from Washington, DC, USA	stool sample	1985-01-01
ERR1293743	SAMEA3879561	ERS1066695	ERP013933	Reproducibility of associations between the human gut microbiome and colorectal cancer assessed in a patient population from Washington, DC, USA	stool sample	1985-01-01
ERR1293744	SAMEA3879561	ERS1066695	ERP013933	Reproducibility of associations between the human gut microbiome and colorectal cancer assessed in a patient population from Washington, DC, USA	stool sample	1985-01-01
ERR1293745	SAMEA3879561	ERS1066695	ERP013933	Reproducibility of associations between the human gut microbiome and colorectal cancer assessed in a patient population from Washington, DC, USA	stool sample	1985-01-01
ERR1293746	SAMEA3879562	ERS1066696	ERP013933	Reproducibility of associations between the human gut microbiome and colorectal cancer assessed in a patient population from Washington, DC, USA	stool sample	1985-01-01
ERR1293747	SAMEA3879562	ERS1066696	ERP013933	Reproducibility of associations between the human gut microbiome and colorectal cancer assessed in a patient population from Washington, DC, USA	stool sample	1985-01-01
ERR1293748	SAMEA3879562	ERS1066696	ERP013933	Reproducibility of associations between the human gut microbiome and colorectal cancer assessed in a patient population from Washington, DC, USA	stool sample	1985-01-01
ERR1293749	SAMEA3879562	ERS1066696	ERP013933	Reproducibility of associations between the human gut microbiome and colorectal cancer assessed in a patient population from Washington, DC, USA	stool sample	1985-01-01
ERR1293750	SAMEA3879563	ERS1066697	ERP013933	Reproducibility of associations between the human gut microbiome and colorectal cancer assessed in a patient population from Washington, DC, USA	stool sample	1985-01-01
ERR1293751	SAMEA3879563	ERS1066697	ERP013933	Reproducibility of associations between the human gut microbiome and colorectal cancer assessed in a patient population from Washington, DC, USA	stool sample	1985-01-01
ERR1293752	SAMEA3879563	ERS1066697	ERP013933	Reproducibility of associations between the human gut microbiome and colorectal cancer assessed in a patient population from Washington, DC, USA	stool sample	1985-01-01
ERR1293753	SAMEA3879563	ERS1066697	ERP013933	Reproducibility of associations between the human gut microbiome and colorectal cancer assessed in a patient population from Washington, DC, USA	stool sample	1985-01-01
ERR1293754	SAMEA3879564	ERS1066698	ERP013933	Reproducibility of associations between the human gut microbiome and colorectal cancer assessed in a patient population from Washington, DC, USA	stool sample	1985-01-01
ERR1293755	SAMEA3879564	ERS1066698	ERP013933	Reproducibility of associations between the human gut microbiome and colorectal cancer assessed in a patient population from Washington, DC, USA	stool sample	1985-01-01
ERR1293756	SAMEA3879564	ERS1066698	ERP013933	Reproducibility of associations between the human gut microbiome and colorectal cancer assessed in a patient population from Washington, DC, USA	stool sample	1985-01-01
ERR1293757	SAMEA3879564	ERS1066698	ERP013933	Reproducibility of associations between the human gut microbiome and colorectal cancer assessed in a patient population from Washington, DC, USA	stool sample	1985-01-01
ERR1293758	SAMEA3879565	ERS1066699	ERP013933	Reproducibility of associations between the human gut microbiome and colorectal cancer assessed in a patient population from Washington, DC, USA	stool sample	1985-01-01
ERR1293759	SAMEA3879565	ERS1066699	ERP013933	Reproducibility of associations between the human gut microbiome and colorectal cancer assessed in a patient population from Washington, DC, USA	stool sample	1985-01-01
ERR1293760	SAMEA3879565	ERS1066699	ERP013933	Reproducibility of associations between the human gut microbiome and colorectal cancer assessed in a patient population from Washington, DC, USA	stool sample	1985-01-01
ERR1293761	SAMEA3879565	ERS1066699	ERP013933	Reproducibility of associations between the human gut microbiome and colorectal cancer assessed in a patient population from Washington, DC, USA	stool sample	1985-01-01
ERR1293762	SAMEA3879566	ERS1066700	ERP013933	Reproducibility of associations between the human gut microbiome and colorectal cancer assessed in a patient population from Washington, DC, USA	stool sample	1985-01-01
ERR1293763	SAMEA3879566	ERS1066700	ERP013933	Reproducibility of associations between the human gut microbiome and colorectal cancer assessed in a patient population from Washington, DC, USA	stool sample	1985-01-01
ERR1293764	SAMEA3879566	ERS1066700	ERP013933	Reproducibility of associations between the human gut microbiome and colorectal cancer assessed in a patient population from Washington, DC, USA	stool sample	1985-01-01
ERR1293765	SAMEA3879566	ERS1066700	ERP013933	Reproducibility of associations between the human gut microbiome and colorectal cancer assessed in a patient population from Washington, DC, USA	stool sample	1985-01-01
ERR1293766	SAMEA3879567	ERS1066701	ERP013933	Reproducibility of associations between the human gut microbiome and colorectal cancer assessed in a patient population from Washington, DC, USA	stool sample	1985-01-01
ERR1293767	SAMEA3879567	ERS1066701	ERP013933	Reproducibility of associations between the human gut microbiome and colorectal cancer assessed in a patient population from Washington, DC, USA	stool sample	1985-01-01
ERR1293768	SAMEA3879567	ERS1066701	ERP013933	Reproducibility of associations between the human gut microbiome and colorectal cancer assessed in a patient population from Washington, DC, USA	stool sample	1985-01-01
ERR1293769	SAMEA3879567	ERS1066701	ERP013933	Reproducibility of associations between the human gut microbiome and colorectal cancer assessed in a patient population from Washington, DC, USA	stool sample	1985-01-01
ERR1293770	SAMEA3879568	ERS1066702	ERP013933	Reproducibility of associations between the human gut microbiome and colorectal cancer assessed in a patient population from Washington, DC, USA	stool sample	1985-01-01
ERR1293771	SAMEA3879568	ERS1066702	ERP013933	Reproducibility of associations between the human gut microbiome and colorectal cancer assessed in a patient population from Washington, DC, USA	stool sample	1985-01-01
ERR1293772	SAMEA3879568	ERS1066702	ERP013933	Reproducibility of associations between the human gut microbiome and colorectal cancer assessed in a patient population from Washington, DC, USA	stool sample	1985-01-01
ERR1293773	SAMEA3879568	ERS1066702	ERP013933	Reproducibility of associations between the human gut microbiome and colorectal cancer assessed in a patient population from Washington, DC, USA	stool sample	1985-01-01
ERR1293774	SAMEA3879569	ERS1066703	ERP013933	Reproducibility of associations between the human gut microbiome and colorectal cancer assessed in a patient population from Washington, DC, USA	stool sample	1985-01-01
ERR1293775	SAMEA3879569	ERS1066703	ERP013933	Reproducibility of associations between the human gut microbiome and colorectal cancer assessed in a patient population from Washington, DC, USA	stool sample	1985-01-01
ERR1293776	SAMEA3879569	ERS1066703	ERP013933	Reproducibility of associations between the human gut microbiome and colorectal cancer assessed in a patient population from Washington, DC, USA	stool sample	1985-01-01
ERR1293777	SAMEA3879569	ERS1066703	ERP013933	Reproducibility of associations between the human gut microbiome and colorectal cancer assessed in a patient population from Washington, DC, USA	stool sample	1985-01-01
ERR1293778	SAMEA3879570	ERS1066704	ERP013933	Reproducibility of associations between the human gut microbiome and colorectal cancer assessed in a patient population from Washington, DC, USA	stool sample	1985-01-01
ERR1293779	SAMEA3879570	ERS1066704	ERP013933	Reproducibility of associations between the human gut microbiome and colorectal cancer assessed in a patient population from Washington, DC, USA	stool sample	1985-01-01
ERR1293780	SAMEA3879570	ERS1066704	ERP013933	Reproducibility of associations between the human gut microbiome and colorectal cancer assessed in a patient population from Washington, DC, USA	stool sample	1985-01-01
ERR1293781	SAMEA3879570	ERS1066704	ERP013933	Reproducibility of associations between the human gut microbiome and colorectal cancer assessed in a patient population from Washington, DC, USA	stool sample	1985-01-01
ERR1293782	SAMEA3879571	ERS1066705	ERP013933	Reproducibility of associations between the human gut microbiome and colorectal cancer assessed in a patient population from Washington, DC, USA	stool sample	1985-01-01
ERR1293783	SAMEA3879571	ERS1066705	ERP013933	Reproducibility of associations between the human gut microbiome and colorectal cancer assessed in a patient population from Washington, DC, USA	stool sample	1985-01-01
ERR1293784	SAMEA3879571	ERS1066705	ERP013933	Reproducibility of associations between the human gut microbiome and colorectal cancer assessed in a patient population from Washington, DC, USA	stool sample	1985-01-01
ERR1293785	SAMEA3879571	ERS1066705	ERP013933	Reproducibility of associations between the human gut microbiome and colorectal cancer assessed in a patient population from Washington, DC, USA	stool sample	1985-01-01
ERR1293786	SAMEA3879572	ERS1066706	ERP013933	Reproducibility of associations between the human gut microbiome and colorectal cancer assessed in a patient population from Washington, DC, USA	stool sample	1985-01-01
ERR1293787	SAMEA3879572	ERS1066706	ERP013933	Reproducibility of associations between the human gut microbiome and colorectal cancer assessed in a patient population from Washington, DC, USA	stool sample	1985-01-01
ERR1293788	SAMEA3879572	ERS1066706	ERP013933	Reproducibility of associations between the human gut microbiome and colorectal cancer assessed in a patient population from Washington, DC, USA	stool sample	1985-01-01
ERR1293789	SAMEA3879572	ERS1066706	ERP013933	Reproducibility of associations between the human gut microbiome and colorectal cancer assessed in a patient population from Washington, DC, USA	stool sample	1985-01-01
ERR1293790	SAMEA3879573	ERS1066707	ERP013933	Reproducibility of associations between the human gut microbiome and colorectal cancer assessed in a patient population from Washington, DC, USA	stool sample	1985-01-01
ERR1293791	SAMEA3879573	ERS1066707	ERP013933	Reproducibility of associations between the human gut microbiome and colorectal cancer assessed in a patient population from Washington, DC, USA	stool sample	1985-01-01
ERR1293792	SAMEA3879573	ERS1066707	ERP013933	Reproducibility of associations between the human gut microbiome and colorectal cancer assessed in a patient population from Washington, DC, USA	stool sample	1985-01-01
ERR1293793	SAMEA3879573	ERS1066707	ERP013933	Reproducibility of associations between the human gut microbiome and colorectal cancer assessed in a patient population from Washington, DC, USA	stool sample	1985-01-01
ERR1293794	SAMEA3879574	ERS1066708	ERP013933	Reproducibility of associations between the human gut microbiome and colorectal cancer assessed in a patient population from Washington, DC, USA	stool sample	1985-01-01
ERR1293795	SAMEA3879574	ERS1066708	ERP013933	Reproducibility of associations between the human gut microbiome and colorectal cancer assessed in a patient population from Washington, DC, USA	stool sample	1985-01-01
ERR1293796	SAMEA3879574	ERS1066708	ERP013933	Reproducibility of associations between the human gut microbiome and colorectal cancer assessed in a patient population from Washington, DC, USA	stool sample	1985-01-01
ERR1293797	SAMEA3879574	ERS1066708	ERP013933	Reproducibility of associations between the human gut microbiome and colorectal cancer assessed in a patient population from Washington, DC, USA	stool sample	1985-01-01
ERR1293798	SAMEA3879575	ERS1066709	ERP013933	Reproducibility of associations between the human gut microbiome and colorectal cancer assessed in a patient population from Washington, DC, USA	stool sample	1985-01-01
ERR1293799	SAMEA3879575	ERS1066709	ERP013933	Reproducibility of associations between the human gut microbiome and colorectal cancer assessed in a patient population from Washington, DC, USA	stool sample	1985-01-01
ERR1293800	SAMEA3879575	ERS1066709	ERP013933	Reproducibility of associations between the human gut microbiome and colorectal cancer assessed in a patient population from Washington, DC, USA	stool sample	1985-01-01
ERR1293801	SAMEA3879575	ERS1066709	ERP013933	Reproducibility of associations between the human gut microbiome and colorectal cancer assessed in a patient population from Washington, DC, USA	stool sample	1985-01-01
ERR1293802	SAMEA3879576	ERS1066710	ERP013933	Reproducibility of associations between the human gut microbiome and colorectal cancer assessed in a patient population from Washington, DC, USA	stool sample	1985-01-01
ERR1293803	SAMEA3879576	ERS1066710	ERP013933	Reproducibility of associations between the human gut microbiome and colorectal cancer assessed in a patient population from Washington, DC, USA	stool sample	1985-01-01
ERR1293804	SAMEA3879576	ERS1066710	ERP013933	Reproducibility of associations between the human gut microbiome and colorectal cancer assessed in a patient population from Washington, DC, USA	stool sample	1985-01-01
ERR1293805	SAMEA3879576	ERS1066710	ERP013933	Reproducibility of associations between the human gut microbiome and colorectal cancer assessed in a patient population from Washington, DC, USA	stool sample	1985-01-01
ERR1293806	SAMEA3879577	ERS1066711	ERP013933	Reproducibility of associations between the human gut microbiome and colorectal cancer assessed in a patient population from Washington, DC, USA	stool sample	1985-01-01
ERR1293807	SAMEA3879577	ERS1066711	ERP013933	Reproducibility of associations between the human gut microbiome and colorectal cancer assessed in a patient population from Washington, DC, USA	stool sample	1985-01-01
ERR1293808	SAMEA3879577	ERS1066711	ERP013933	Reproducibility of associations between the human gut microbiome and colorectal cancer assessed in a patient population from Washington, DC, USA	stool sample	1985-01-01
ERR1293809	SAMEA3879577	ERS1066711	ERP013933	Reproducibility of associations between the human gut microbiome and colorectal cancer assessed in a patient population from Washington, DC, USA	stool sample	1985-01-01
ERR1293810	SAMEA3879578	ERS1066712	ERP013933	Reproducibility of associations between the human gut microbiome and colorectal cancer assessed in a patient population from Washington, DC, USA	stool sample	1985-01-01
ERR1293811	SAMEA3879578	ERS1066712	ERP013933	Reproducibility of associations between the human gut microbiome and colorectal cancer assessed in a patient population from Washington, DC, USA	stool sample	1985-01-01
ERR1293812	SAMEA3879578	ERS1066712	ERP013933	Reproducibility of associations between the human gut microbiome and colorectal cancer assessed in a patient population from Washington, DC, USA	stool sample	1985-01-01
ERR1293813	SAMEA3879578	ERS1066712	ERP013933	Reproducibility of associations between the human gut microbiome and colorectal cancer assessed in a patient population from Washington, DC, USA	stool sample	1985-01-01
ERR1293814	SAMEA3879579	ERS1066713	ERP013933	Reproducibility of associations between the human gut microbiome and colorectal cancer assessed in a patient population from Washington, DC, USA	stool sample	1985-01-01
ERR1293815	SAMEA3879579	ERS1066713	ERP013933	Reproducibility of associations between the human gut microbiome and colorectal cancer assessed in a patient population from Washington, DC, USA	stool sample	1985-01-01
ERR1293816	SAMEA3879579	ERS1066713	ERP013933	Reproducibility of associations between the human gut microbiome and colorectal cancer assessed in a patient population from Washington, DC, USA	stool sample	1985-01-01
ERR1293817	SAMEA3879579	ERS1066713	ERP013933	Reproducibility of associations between the human gut microbiome and colorectal cancer assessed in a patient population from Washington, DC, USA	stool sample	1985-01-01
ERR1293818	SAMEA3879580	ERS1066714	ERP013933	Reproducibility of associations between the human gut microbiome and colorectal cancer assessed in a patient population from Washington, DC, USA	stool sample	1985-01-01
ERR1293819	SAMEA3879580	ERS1066714	ERP013933	Reproducibility of associations between the human gut microbiome and colorectal cancer assessed in a patient population from Washington, DC, USA	stool sample	1985-01-01
ERR1293820	SAMEA3879580	ERS1066714	ERP013933	Reproducibility of associations between the human gut microbiome and colorectal cancer assessed in a patient population from Washington, DC, USA	stool sample	1985-01-01
ERR1293821	SAMEA3879580	ERS1066714	ERP013933	Reproducibility of associations between the human gut microbiome and colorectal cancer assessed in a patient population from Washington, DC, USA	stool sample	1985-01-01
ERR1293822	SAMEA3879581	ERS1066715	ERP013933	Reproducibility of associations between the human gut microbiome and colorectal cancer assessed in a patient population from Washington, DC, USA	stool sample	1985-01-01
ERR1293823	SAMEA3879581	ERS1066715	ERP013933	Reproducibility of associations between the human gut microbiome and colorectal cancer assessed in a patient population from Washington, DC, USA	stool sample	1985-01-01
ERR1293824	SAMEA3879581	ERS1066715	ERP013933	Reproducibility of associations between the human gut microbiome and colorectal cancer assessed in a patient population from Washington, DC, USA	stool sample	1985-01-01
ERR1293825	SAMEA3879581	ERS1066715	ERP013933	Reproducibility of associations between the human gut microbiome and colorectal cancer assessed in a patient population from Washington, DC, USA	stool sample	1985-01-01
ERR1293826	SAMEA3879582	ERS1066716	ERP013933	Reproducibility of associations between the human gut microbiome and colorectal cancer assessed in a patient population from Washington, DC, USA	stool sample	1985-01-01
ERR1293827	SAMEA3879582	ERS1066716	ERP013933	Reproducibility of associations between the human gut microbiome and colorectal cancer assessed in a patient population from Washington, DC, USA	stool sample	1985-01-01
ERR1293828	SAMEA3879582	ERS1066716	ERP013933	Reproducibility of associations between the human gut microbiome and colorectal cancer assessed in a patient population from Washington, DC, USA	stool sample	1985-01-01
ERR1293829	SAMEA3879582	ERS1066716	ERP013933	Reproducibility of associations between the human gut microbiome and colorectal cancer assessed in a patient population from Washington, DC, USA	stool sample	1985-01-01
ERR1293830	SAMEA3879583	ERS1066717	ERP013933	Reproducibility of associations between the human gut microbiome and colorectal cancer assessed in a patient population from Washington, DC, USA	stool sample	1985-01-01
ERR1293831	SAMEA3879583	ERS1066717	ERP013933	Reproducibility of associations between the human gut microbiome and colorectal cancer assessed in a patient population from Washington, DC, USA	stool sample	1985-01-01
ERR1293832	SAMEA3879583	ERS1066717	ERP013933	Reproducibility of associations between the human gut microbiome and colorectal cancer assessed in a patient population from Washington, DC, USA	stool sample	1985-01-01
ERR1293833	SAMEA3879583	ERS1066717	ERP013933	Reproducibility of associations between the human gut microbiome and colorectal cancer assessed in a patient population from Washington, DC, USA	stool sample	1985-01-01
ERR1293834	SAMEA3879584	ERS1066718	ERP013933	Reproducibility of associations between the human gut microbiome and colorectal cancer assessed in a patient population from Washington, DC, USA	stool sample	1985-01-01
ERR1293835	SAMEA3879584	ERS1066718	ERP013933	Reproducibility of associations between the human gut microbiome and colorectal cancer assessed in a patient population from Washington, DC, USA	stool sample	1985-01-01
ERR1293836	SAMEA3879584	ERS1066718	ERP013933	Reproducibility of associations between the human gut microbiome and colorectal cancer assessed in a patient population from Washington, DC, USA	stool sample	1985-01-01
ERR1293837	SAMEA3879584	ERS1066718	ERP013933	Reproducibility of associations between the human gut microbiome and colorectal cancer assessed in a patient population from Washington, DC, USA	stool sample	1985-01-01
ERR1293838	SAMEA3879585	ERS1066719	ERP013933	Reproducibility of associations between the human gut microbiome and colorectal cancer assessed in a patient population from Washington, DC, USA	stool sample	1985-01-01
ERR1293839	SAMEA3879585	ERS1066719	ERP013933	Reproducibility of associations between the human gut microbiome and colorectal cancer assessed in a patient population from Washington, DC, USA	stool sample	1985-01-01
ERR1293840	SAMEA3879585	ERS1066719	ERP013933	Reproducibility of associations between the human gut microbiome and colorectal cancer assessed in a patient population from Washington, DC, USA	stool sample	1985-01-01
ERR1293841	SAMEA3879585	ERS1066719	ERP013933	Reproducibility of associations between the human gut microbiome and colorectal cancer assessed in a patient population from Washington, DC, USA	stool sample	1985-01-01
ERR1293842	SAMEA3879586	ERS1066720	ERP013933	Reproducibility of associations between the human gut microbiome and colorectal cancer assessed in a patient population from Washington, DC, USA	stool sample	1985-01-01
ERR1293843	SAMEA3879586	ERS1066720	ERP013933	Reproducibility of associations between the human gut microbiome and colorectal cancer assessed in a patient population from Washington, DC, USA	stool sample	1985-01-01
ERR1293844	SAMEA3879586	ERS1066720	ERP013933	Reproducibility of associations between the human gut microbiome and colorectal cancer assessed in a patient population from Washington, DC, USA	stool sample	1985-01-01
ERR1293845	SAMEA3879586	ERS1066720	ERP013933	Reproducibility of associations between the human gut microbiome and colorectal cancer assessed in a patient population from Washington, DC, USA	stool sample	1985-01-01
ERR1293846	SAMEA3879587	ERS1066721	ERP013933	Reproducibility of associations between the human gut microbiome and colorectal cancer assessed in a patient population from Washington, DC, USA	stool sample	1985-01-01
ERR1293847	SAMEA3879587	ERS1066721	ERP013933	Reproducibility of associations between the human gut microbiome and colorectal cancer assessed in a patient population from Washington, DC, USA	stool sample	1985-01-01
ERR1293848	SAMEA3879587	ERS1066721	ERP013933	Reproducibility of associations between the human gut microbiome and colorectal cancer assessed in a patient population from Washington, DC, USA	stool sample	1985-01-01
ERR1293849	SAMEA3879587	ERS1066721	ERP013933	Reproducibility of associations between the human gut microbiome and colorectal cancer assessed in a patient population from Washington, DC, USA	stool sample	1985-01-01
ERR1293850	SAMEA3879588	ERS1066722	ERP013933	Reproducibility of associations between the human gut microbiome and colorectal cancer assessed in a patient population from Washington, DC, USA	stool sample	1985-01-01
ERR1293851	SAMEA3879588	ERS1066722	ERP013933	Reproducibility of associations between the human gut microbiome and colorectal cancer assessed in a patient population from Washington, DC, USA	stool sample	1985-01-01
ERR1293852	SAMEA3879588	ERS1066722	ERP013933	Reproducibility of associations between the human gut microbiome and colorectal cancer assessed in a patient population from Washington, DC, USA	stool sample	1985-01-01
ERR1293853	SAMEA3879588	ERS1066722	ERP013933	Reproducibility of associations between the human gut microbiome and colorectal cancer assessed in a patient population from Washington, DC, USA	stool sample	1985-01-01
ERR1293854	SAMEA3879589	ERS1066723	ERP013933	Reproducibility of associations between the human gut microbiome and colorectal cancer assessed in a patient population from Washington, DC, USA	stool sample	1985-01-01
ERR1293855	SAMEA3879589	ERS1066723	ERP013933	Reproducibility of associations between the human gut microbiome and colorectal cancer assessed in a patient population from Washington, DC, USA	stool sample	1985-01-01
ERR1293856	SAMEA3879589	ERS1066723	ERP013933	Reproducibility of associations between the human gut microbiome and colorectal cancer assessed in a patient population from Washington, DC, USA	stool sample	1985-01-01
ERR1293857	SAMEA3879589	ERS1066723	ERP013933	Reproducibility of associations between the human gut microbiome and colorectal cancer assessed in a patient population from Washington, DC, USA	stool sample	1985-01-01
ERR1293858	SAMEA3879590	ERS1066724	ERP013933	Reproducibility of associations between the human gut microbiome and colorectal cancer assessed in a patient population from Washington, DC, USA	stool sample	1985-01-01
ERR1293859	SAMEA3879590	ERS1066724	ERP013933	Reproducibility of associations between the human gut microbiome and colorectal cancer assessed in a patient population from Washington, DC, USA	stool sample	1985-01-01
ERR1293860	SAMEA3879590	ERS1066724	ERP013933	Reproducibility of associations between the human gut microbiome and colorectal cancer assessed in a patient population from Washington, DC, USA	stool sample	1985-01-01
ERR1293861	SAMEA3879590	ERS1066724	ERP013933	Reproducibility of associations between the human gut microbiome and colorectal cancer assessed in a patient population from Washington, DC, USA	stool sample	1985-01-01
ERR1293862	SAMEA3879591	ERS1066725	ERP013933	Reproducibility of associations between the human gut microbiome and colorectal cancer assessed in a patient population from Washington, DC, USA	stool sample	1985-01-01
ERR1293863	SAMEA3879591	ERS1066725	ERP013933	Reproducibility of associations between the human gut microbiome and colorectal cancer assessed in a patient population from Washington, DC, USA	stool sample	1985-01-01
ERR1293864	SAMEA3879591	ERS1066725	ERP013933	Reproducibility of associations between the human gut microbiome and colorectal cancer assessed in a patient population from Washington, DC, USA	stool sample	1985-01-01
ERR1293865	SAMEA3879591	ERS1066725	ERP013933	Reproducibility of associations between the human gut microbiome and colorectal cancer assessed in a patient population from Washington, DC, USA	stool sample	1985-01-01
ERR1293866	SAMEA3879592	ERS1066726	ERP013933	Reproducibility of associations between the human gut microbiome and colorectal cancer assessed in a patient population from Washington, DC, USA	stool sample	1985-01-01
ERR1293867	SAMEA3879592	ERS1066726	ERP013933	Reproducibility of associations between the human gut microbiome and colorectal cancer assessed in a patient population from Washington, DC, USA	stool sample	1985-01-01
ERR1293868	SAMEA3879592	ERS1066726	ERP013933	Reproducibility of associations between the human gut microbiome and colorectal cancer assessed in a patient population from Washington, DC, USA	stool sample	1985-01-01
ERR1293869	SAMEA3879592	ERS1066726	ERP013933	Reproducibility of associations between the human gut microbiome and colorectal cancer assessed in a patient population from Washington, DC, USA	stool sample	1985-01-01
ERR1293870	SAMEA3879593	ERS1066727	ERP013933	Reproducibility of associations between the human gut microbiome and colorectal cancer assessed in a patient population from Washington, DC, USA	stool sample	1985-01-01
ERR1293871	SAMEA3879593	ERS1066727	ERP013933	Reproducibility of associations between the human gut microbiome and colorectal cancer assessed in a patient population from Washington, DC, USA	stool sample	1985-01-01
ERR1293872	SAMEA3879593	ERS1066727	ERP013933	Reproducibility of associations between the human gut microbiome and colorectal cancer assessed in a patient population from Washington, DC, USA	stool sample	1985-01-01
ERR1293873	SAMEA3879593	ERS1066727	ERP013933	Reproducibility of associations between the human gut microbiome and colorectal cancer assessed in a patient population from Washington, DC, USA	stool sample	1985-01-01
ERR1293874	SAMEA3879594	ERS1066728	ERP013933	Reproducibility of associations between the human gut microbiome and colorectal cancer assessed in a patient population from Washington, DC, USA	stool sample	1985-01-01
ERR1293875	SAMEA3879594	ERS1066728	ERP013933	Reproducibility of associations between the human gut microbiome and colorectal cancer assessed in a patient population from Washington, DC, USA	stool sample	1985-01-01
ERR1293876	SAMEA3879594	ERS1066728	ERP013933	Reproducibility of associations between the human gut microbiome and colorectal cancer assessed in a patient population from Washington, DC, USA	stool sample	1985-01-01
ERR1293877	SAMEA3879594	ERS1066728	ERP013933	Reproducibility of associations between the human gut microbiome and colorectal cancer assessed in a patient population from Washington, DC, USA	stool sample	1985-01-01
ERR1293878	SAMEA3879595	ERS1066729	ERP013933	Reproducibility of associations between the human gut microbiome and colorectal cancer assessed in a patient population from Washington, DC, USA	stool sample	1985-01-01
ERR1293879	SAMEA3879595	ERS1066729	ERP013933	Reproducibility of associations between the human gut microbiome and colorectal cancer assessed in a patient population from Washington, DC, USA	stool sample	1985-01-01
ERR1293880	SAMEA3879595	ERS1066729	ERP013933	Reproducibility of associations between the human gut microbiome and colorectal cancer assessed in a patient population from Washington, DC, USA	stool sample	1985-01-01
ERR1293881	SAMEA3879595	ERS1066729	ERP013933	Reproducibility of associations between the human gut microbiome and colorectal cancer assessed in a patient population from Washington, DC, USA	stool sample	1985-01-01
ERR1293882	SAMEA3879596	ERS1066730	ERP013933	Reproducibility of associations between the human gut microbiome and colorectal cancer assessed in a patient population from Washington, DC, USA	stool sample	1985-01-01
ERR1293883	SAMEA3879596	ERS1066730	ERP013933	Reproducibility of associations between the human gut microbiome and colorectal cancer assessed in a patient population from Washington, DC, USA	stool sample	1985-01-01
ERR1293884	SAMEA3879596	ERS1066730	ERP013933	Reproducibility of associations between the human gut microbiome and colorectal cancer assessed in a patient population from Washington, DC, USA	stool sample	1985-01-01
ERR1293885	SAMEA3879596	ERS1066730	ERP013933	Reproducibility of associations between the human gut microbiome and colorectal cancer assessed in a patient population from Washington, DC, USA	stool sample	1985-01-01
ERR1293886	SAMEA3879597	ERS1066731	ERP013933	Reproducibility of associations between the human gut microbiome and colorectal cancer assessed in a patient population from Washington, DC, USA	stool sample	1985-01-01
ERR1293887	SAMEA3879597	ERS1066731	ERP013933	Reproducibility of associations between the human gut microbiome and colorectal cancer assessed in a patient population from Washington, DC, USA	stool sample	1985-01-01
ERR1293888	SAMEA3879597	ERS1066731	ERP013933	Reproducibility of associations between the human gut microbiome and colorectal cancer assessed in a patient population from Washington, DC, USA	stool sample	1985-01-01
ERR1293889	SAMEA3879597	ERS1066731	ERP013933	Reproducibility of associations between the human gut microbiome and colorectal cancer assessed in a patient population from Washington, DC, USA	stool sample	1985-01-01
ERR1293890	SAMEA3879598	ERS1066732	ERP013933	Reproducibility of associations between the human gut microbiome and colorectal cancer assessed in a patient population from Washington, DC, USA	stool sample	1985-01-01
ERR1293891	SAMEA3879598	ERS1066732	ERP013933	Reproducibility of associations between the human gut microbiome and colorectal cancer assessed in a patient population from Washington, DC, USA	stool sample	1985-01-01
ERR1293892	SAMEA3879598	ERS1066732	ERP013933	Reproducibility of associations between the human gut microbiome and colorectal cancer assessed in a patient population from Washington, DC, USA	stool sample	1985-01-01
ERR1293893	SAMEA3879598	ERS1066732	ERP013933	Reproducibility of associations between the human gut microbiome and colorectal cancer assessed in a patient population from Washington, DC, USA	stool sample	1985-01-01
ERR1293894	SAMEA3879599	ERS1066733	ERP013933	Reproducibility of associations between the human gut microbiome and colorectal cancer assessed in a patient population from Washington, DC, USA	stool sample	1985-01-01
ERR1293895	SAMEA3879599	ERS1066733	ERP013933	Reproducibility of associations between the human gut microbiome and colorectal cancer assessed in a patient population from Washington, DC, USA	stool sample	1985-01-01
ERR1293896	SAMEA3879599	ERS1066733	ERP013933	Reproducibility of associations between the human gut microbiome and colorectal cancer assessed in a patient population from Washington, DC, USA	stool sample	1985-01-01
ERR1293897	SAMEA3879599	ERS1066733	ERP013933	Reproducibility of associations between the human gut microbiome and colorectal cancer assessed in a patient population from Washington, DC, USA	stool sample	1985-01-01
ERR1293898	SAMEA3879600	ERS1066734	ERP013933	Reproducibility of associations between the human gut microbiome and colorectal cancer assessed in a patient population from Washington, DC, USA	stool sample	1985-01-01
ERR1293899	SAMEA3879600	ERS1066734	ERP013933	Reproducibility of associations between the human gut microbiome and colorectal cancer assessed in a patient population from Washington, DC, USA	stool sample	1985-01-01
ERR1293900	SAMEA3879600	ERS1066734	ERP013933	Reproducibility of associations between the human gut microbiome and colorectal cancer assessed in a patient population from Washington, DC, USA	stool sample	1985-01-01
ERR1293901	SAMEA3879600	ERS1066734	ERP013933	Reproducibility of associations between the human gut microbiome and colorectal cancer assessed in a patient population from Washington, DC, USA	stool sample	1985-01-01
ERR1293902	SAMEA3879601	ERS1066735	ERP013933	Reproducibility of associations between the human gut microbiome and colorectal cancer assessed in a patient population from Washington, DC, USA	stool sample	1985-01-01
ERR1293903	SAMEA3879601	ERS1066735	ERP013933	Reproducibility of associations between the human gut microbiome and colorectal cancer assessed in a patient population from Washington, DC, USA	stool sample	1985-01-01
ERR1293904	SAMEA3879601	ERS1066735	ERP013933	Reproducibility of associations between the human gut microbiome and colorectal cancer assessed in a patient population from Washington, DC, USA	stool sample	1985-01-01
ERR1293905	SAMEA3879601	ERS1066735	ERP013933	Reproducibility of associations between the human gut microbiome and colorectal cancer assessed in a patient population from Washington, DC, USA	stool sample	1985-01-01
ERR1293906	SAMEA3879602	ERS1066736	ERP013933	Reproducibility of associations between the human gut microbiome and colorectal cancer assessed in a patient population from Washington, DC, USA	stool sample	1985-01-01
ERR1293907	SAMEA3879602	ERS1066736	ERP013933	Reproducibility of associations between the human gut microbiome and colorectal cancer assessed in a patient population from Washington, DC, USA	stool sample	1985-01-01
ERR1293908	SAMEA3879602	ERS1066736	ERP013933	Reproducibility of associations between the human gut microbiome and colorectal cancer assessed in a patient population from Washington, DC, USA	stool sample	1985-01-01
ERR1293909	SAMEA3879602	ERS1066736	ERP013933	Reproducibility of associations between the human gut microbiome and colorectal cancer assessed in a patient population from Washington, DC, USA	stool sample	1985-01-01
ERR1293910	SAMEA3879603	ERS1066737	ERP013933	Reproducibility of associations between the human gut microbiome and colorectal cancer assessed in a patient population from Washington, DC, USA	stool sample	1985-01-01
ERR1293911	SAMEA3879603	ERS1066737	ERP013933	Reproducibility of associations between the human gut microbiome and colorectal cancer assessed in a patient population from Washington, DC, USA	stool sample	1985-01-01
ERR1293912	SAMEA3879603	ERS1066737	ERP013933	Reproducibility of associations between the human gut microbiome and colorectal cancer assessed in a patient population from Washington, DC, USA	stool sample	1985-01-01
ERR1293913	SAMEA3879603	ERS1066737	ERP013933	Reproducibility of associations between the human gut microbiome and colorectal cancer assessed in a patient population from Washington, DC, USA	stool sample	1985-01-01
ERR1293914	SAMEA3879604	ERS1066738	ERP013933	Reproducibility of associations between the human gut microbiome and colorectal cancer assessed in a patient population from Washington, DC, USA	stool sample	1985-01-01
ERR1293915	SAMEA3879604	ERS1066738	ERP013933	Reproducibility of associations between the human gut microbiome and colorectal cancer assessed in a patient population from Washington, DC, USA	stool sample	1985-01-01
ERR1293916	SAMEA3879604	ERS1066738	ERP013933	Reproducibility of associations between the human gut microbiome and colorectal cancer assessed in a patient population from Washington, DC, USA	stool sample	1985-01-01
ERR1293917	SAMEA3879604	ERS1066738	ERP013933	Reproducibility of associations between the human gut microbiome and colorectal cancer assessed in a patient population from Washington, DC, USA	stool sample	1985-01-01
ERR1293918	SAMEA3879605	ERS1066739	ERP013933	Reproducibility of associations between the human gut microbiome and colorectal cancer assessed in a patient population from Washington, DC, USA	stool sample	1985-01-01
ERR1293919	SAMEA3879605	ERS1066739	ERP013933	Reproducibility of associations between the human gut microbiome and colorectal cancer assessed in a patient population from Washington, DC, USA	stool sample	1985-01-01
ERR1293920	SAMEA3879605	ERS1066739	ERP013933	Reproducibility of associations between the human gut microbiome and colorectal cancer assessed in a patient population from Washington, DC, USA	stool sample	1985-01-01
ERR1293921	SAMEA3879605	ERS1066739	ERP013933	Reproducibility of associations between the human gut microbiome and colorectal cancer assessed in a patient population from Washington, DC, USA	stool sample	1985-01-01
ERR1293922	SAMEA3879606	ERS1066740	ERP013933	Reproducibility of associations between the human gut microbiome and colorectal cancer assessed in a patient population from Washington, DC, USA	stool sample	1985-01-01
ERR1293923	SAMEA3879606	ERS1066740	ERP013933	Reproducibility of associations between the human gut microbiome and colorectal cancer assessed in a patient population from Washington, DC, USA	stool sample	1985-01-01
ERR1293924	SAMEA3879606	ERS1066740	ERP013933	Reproducibility of associations between the human gut microbiome and colorectal cancer assessed in a patient population from Washington, DC, USA	stool sample	1985-01-01
ERR1293925	SAMEA3879606	ERS1066740	ERP013933	Reproducibility of associations between the human gut microbiome and colorectal cancer assessed in a patient population from Washington, DC, USA	stool sample	1985-01-01
ERR1293926	SAMEA3879607	ERS1066741	ERP013933	Reproducibility of associations between the human gut microbiome and colorectal cancer assessed in a patient population from Washington, DC, USA	stool sample	1985-01-01
ERR1293927	SAMEA3879607	ERS1066741	ERP013933	Reproducibility of associations between the human gut microbiome and colorectal cancer assessed in a patient population from Washington, DC, USA	stool sample	1985-01-01
ERR1293928	SAMEA3879607	ERS1066741	ERP013933	Reproducibility of associations between the human gut microbiome and colorectal cancer assessed in a patient population from Washington, DC, USA	stool sample	1985-01-01
ERR1293929	SAMEA3879607	ERS1066741	ERP013933	Reproducibility of associations between the human gut microbiome and colorectal cancer assessed in a patient population from Washington, DC, USA	stool sample	1985-01-01
ERR1293930	SAMEA3879608	ERS1066742	ERP013933	Reproducibility of associations between the human gut microbiome and colorectal cancer assessed in a patient population from Washington, DC, USA	stool sample	1985-01-01
ERR1293931	SAMEA3879608	ERS1066742	ERP013933	Reproducibility of associations between the human gut microbiome and colorectal cancer assessed in a patient population from Washington, DC, USA	stool sample	1985-01-01
ERR1293932	SAMEA3879608	ERS1066742	ERP013933	Reproducibility of associations between the human gut microbiome and colorectal cancer assessed in a patient population from Washington, DC, USA	stool sample	1985-01-01
ERR1293933	SAMEA3879608	ERS1066742	ERP013933	Reproducibility of associations between the human gut microbiome and colorectal cancer assessed in a patient population from Washington, DC, USA	stool sample	1985-01-01
ERR1293934	SAMEA3879609	ERS1066743	ERP013933	Reproducibility of associations between the human gut microbiome and colorectal cancer assessed in a patient population from Washington, DC, USA	stool sample	1985-01-01
ERR1293935	SAMEA3879609	ERS1066743	ERP013933	Reproducibility of associations between the human gut microbiome and colorectal cancer assessed in a patient population from Washington, DC, USA	stool sample	1985-01-01
ERR1293936	SAMEA3879609	ERS1066743	ERP013933	Reproducibility of associations between the human gut microbiome and colorectal cancer assessed in a patient population from Washington, DC, USA	stool sample	1985-01-01
ERR1293937	SAMEA3879609	ERS1066743	ERP013933	Reproducibility of associations between the human gut microbiome and colorectal cancer assessed in a patient population from Washington, DC, USA	stool sample	1985-01-01
ERR1297638	SAMEA3882514	ERS1069648	ERP013827	Durable coexistence of donor and recipient strains after fecal microbiota transplantation	stool sample	2009-01-01
ERR1297639	SAMEA3882548	ERS1069682	ERP013827	Durable coexistence of donor and recipient strains after fecal microbiota transplantation	stool sample	2009-01-01
ERR1297640	SAMEA3882514	ERS1069648	ERP013827	Durable coexistence of donor and recipient strains after fecal microbiota transplantation	stool sample	2009-01-01
ERR1297641	SAMEA3882535	ERS1069669	ERP013827	Durable coexistence of donor and recipient strains after fecal microbiota transplantation	stool sample	2009-01-01
ERR1297642	SAMEA3882551	ERS1069685	ERP013827	Durable coexistence of donor and recipient strains after fecal microbiota transplantation	stool sample	2009-01-01
ERR1297643	SAMEA3882552	ERS1069686	ERP013827	Durable coexistence of donor and recipient strains after fecal microbiota transplantation	stool sample	2009-01-01
ERR1297644	SAMEA3882504	ERS1069638	ERP013827	Durable coexistence of donor and recipient strains after fecal microbiota transplantation	stool sample	2009-01-01
ERR1297645	SAMEA3882508	ERS1069642	ERP013827	Durable coexistence of donor and recipient strains after fecal microbiota transplantation	stool sample	2009-01-01
ERR1297646	SAMEA3882533	ERS1069667	ERP013827	Durable coexistence of donor and recipient strains after fecal microbiota transplantation	stool sample	2009-01-01
ERR1297647	SAMEA3882556	ERS1069690	ERP013827	Durable coexistence of donor and recipient strains after fecal microbiota transplantation	stool sample	2009-01-01
ERR1297648	SAMEA3882545	ERS1069679	ERP013827	Durable coexistence of donor and recipient strains after fecal microbiota transplantation	stool sample	2009-01-01
ERR1297649	SAMEA3882556	ERS1069690	ERP013827	Durable coexistence of donor and recipient strains after fecal microbiota transplantation	stool sample	2009-01-01
ERR1297650	SAMEA3882520	ERS1069654	ERP013827	Durable coexistence of donor and recipient strains after fecal microbiota transplantation	stool sample	2009-01-01
ERR1297651	SAMEA3882524	ERS1069658	ERP013827	Durable coexistence of donor and recipient strains after fecal microbiota transplantation	stool sample	2009-01-01
ERR1297652	SAMEA3882517	ERS1069651	ERP013827	Durable coexistence of donor and recipient strains after fecal microbiota transplantation	stool sample	2009-01-01
ERR1297653	SAMEA3882512	ERS1069646	ERP013827	Durable coexistence of donor and recipient strains after fecal microbiota transplantation	stool sample	2009-01-01
ERR1297654	SAMEA3882544	ERS1069678	ERP013827	Durable coexistence of donor and recipient strains after fecal microbiota transplantation	stool sample	2009-01-01
ERR1297655	SAMEA3882540	ERS1069674	ERP013827	Durable coexistence of donor and recipient strains after fecal microbiota transplantation	stool sample	2009-01-01
ERR1297656	SAMEA3882523	ERS1069657	ERP013827	Durable coexistence of donor and recipient strains after fecal microbiota transplantation	stool sample	2009-01-01
ERR1297657	SAMEA3882542	ERS1069676	ERP013827	Durable coexistence of donor and recipient strains after fecal microbiota transplantation	stool sample	2009-01-01
ERR1297658	SAMEA3882530	ERS1069664	ERP013827	Durable coexistence of donor and recipient strains after fecal microbiota transplantation	stool sample	2009-01-01
ERR1297659	SAMEA3882553	ERS1069687	ERP013827	Durable coexistence of donor and recipient strains after fecal microbiota transplantation	stool sample	2009-01-01
ERR1297660	SAMEA3882536	ERS1069670	ERP013827	Durable coexistence of donor and recipient strains after fecal microbiota transplantation	stool sample	2009-01-01
ERR1297661	SAMEA3882539	ERS1069673	ERP013827	Durable coexistence of donor and recipient strains after fecal microbiota transplantation	stool sample	2009-01-01
ERR1297662	SAMEA3882508	ERS1069642	ERP013827	Durable coexistence of donor and recipient strains after fecal microbiota transplantation	stool sample	2009-01-01
ERR1297663	SAMEA3882516	ERS1069650	ERP013827	Durable coexistence of donor and recipient strains after fecal microbiota transplantation	stool sample	2009-01-01
ERR1297664	SAMEA3882543	ERS1069677	ERP013827	Durable coexistence of donor and recipient strains after fecal microbiota transplantation	stool sample	2009-01-01
ERR1297665	SAMEA3882547	ERS1069681	ERP013827	Durable coexistence of donor and recipient strains after fecal microbiota transplantation	stool sample	2009-01-01
ERR1297666	SAMEA3882522	ERS1069656	ERP013827	Durable coexistence of donor and recipient strains after fecal microbiota transplantation	stool sample	2009-01-01
ERR1297667	SAMEA3882531	ERS1069665	ERP013827	Durable coexistence of donor and recipient strains after fecal microbiota transplantation	stool sample	2009-01-01
ERR1297668	SAMEA3882534	ERS1069668	ERP013827	Durable coexistence of donor and recipient strains after fecal microbiota transplantation	stool sample	2009-01-01
ERR1297669	SAMEA3882511	ERS1069645	ERP013827	Durable coexistence of donor and recipient strains after fecal microbiota transplantation	stool sample	2009-01-01
ERR1297670	SAMEA3882519	ERS1069653	ERP013827	Durable coexistence of donor and recipient strains after fecal microbiota transplantation	stool sample	2009-01-01
ERR1297671	SAMEA3882539	ERS1069673	ERP013827	Durable coexistence of donor and recipient strains after fecal microbiota transplantation	stool sample	2009-01-01
ERR1297672	SAMEA3882518	ERS1069652	ERP013827	Durable coexistence of donor and recipient strains after fecal microbiota transplantation	stool sample	2009-01-01
ERR1297673	SAMEA3882512	ERS1069646	ERP013827	Durable coexistence of donor and recipient strains after fecal microbiota transplantation	stool sample	2009-01-01
ERR1297674	SAMEA3882554	ERS1069688	ERP013827	Durable coexistence of donor and recipient strains after fecal microbiota transplantation	stool sample	2009-01-01
ERR1297675	SAMEA3882523	ERS1069657	ERP013827	Durable coexistence of donor and recipient strains after fecal microbiota transplantation	stool sample	2009-01-01
ERR1297676	SAMEA3882555	ERS1069689	ERP013827	Durable coexistence of donor and recipient strains after fecal microbiota transplantation	stool sample	2009-01-01
ERR1297677	SAMEA3882532	ERS1069666	ERP013827	Durable coexistence of donor and recipient strains after fecal microbiota transplantation	stool sample	2009-01-01
ERR1297678	SAMEA3882557	ERS1069691	ERP013827	Durable coexistence of donor and recipient strains after fecal microbiota transplantation	stool sample	2009-01-01
ERR1297679	SAMEA3882537	ERS1069671	ERP013827	Durable coexistence of donor and recipient strains after fecal microbiota transplantation	stool sample	2009-01-01
ERR1297680	SAMEA3882506	ERS1069640	ERP013827	Durable coexistence of donor and recipient strains after fecal microbiota transplantation	stool sample	2009-01-01
ERR1297681	SAMEA3882508	ERS1069642	ERP013827	Durable coexistence of donor and recipient strains after fecal microbiota transplantation	stool sample	2009-01-01
ERR1297682	SAMEA3882508	ERS1069642	ERP013827	Durable coexistence of donor and recipient strains after fecal microbiota transplantation	stool sample	2009-01-01
ERR1297683	SAMEA3882529	ERS1069663	ERP013827	Durable coexistence of donor and recipient strains after fecal microbiota transplantation	stool sample	2009-01-01
ERR1297684	SAMEA3882524	ERS1069658	ERP013827	Durable coexistence of donor and recipient strains after fecal microbiota transplantation	stool sample	2009-01-01
ERR1297685	SAMEA3882557	ERS1069691	ERP013827	Durable coexistence of donor and recipient strains after fecal microbiota transplantation	stool sample	2009-01-01
ERR1297686	SAMEA3882554	ERS1069688	ERP013827	Durable coexistence of donor and recipient strains after fecal microbiota transplantation	stool sample	2009-01-01
ERR1297687	SAMEA3882546	ERS1069680	ERP013827	Durable coexistence of donor and recipient strains after fecal microbiota transplantation	stool sample	2009-01-01
ERR1297688	SAMEA3882522	ERS1069656	ERP013827	Durable coexistence of donor and recipient strains after fecal microbiota transplantation	stool sample	2009-01-01
ERR1297689	SAMEA3882521	ERS1069655	ERP013827	Durable coexistence of donor and recipient strains after fecal microbiota transplantation	stool sample	2009-01-01
ERR1297690	SAMEA3882510	ERS1069644	ERP013827	Durable coexistence of donor and recipient strains after fecal microbiota transplantation	stool sample	2009-01-01
ERR1297691	SAMEA3882528	ERS1069662	ERP013827	Durable coexistence of donor and recipient strains after fecal microbiota transplantation	stool sample	2009-01-01
ERR1297692	SAMEA3882541	ERS1069675	ERP013827	Durable coexistence of donor and recipient strains after fecal microbiota transplantation	stool sample	2009-01-01
ERR1297693	SAMEA3882538	ERS1069672	ERP013827	Durable coexistence of donor and recipient strains after fecal microbiota transplantation	stool sample	2009-01-01
ERR1297694	SAMEA3882538	ERS1069672	ERP013827	Durable coexistence of donor and recipient strains after fecal microbiota transplantation	stool sample	2009-01-01
ERR1297695	SAMEA3882533	ERS1069667	ERP013827	Durable coexistence of donor and recipient strains after fecal microbiota transplantation	stool sample	2009-01-01
ERR1297696	SAMEA3882515	ERS1069649	ERP013827	Durable coexistence of donor and recipient strains after fecal microbiota transplantation	stool sample	2009-01-01
ERR1297697	SAMEA3882515	ERS1069649	ERP013827	Durable coexistence of donor and recipient strains after fecal microbiota transplantation	stool sample	2009-01-01
ERR1297698	SAMEA3882547	ERS1069681	ERP013827	Durable coexistence of donor and recipient strains after fecal microbiota transplantation	stool sample	2009-01-01
ERR1297699	SAMEA3882539	ERS1069673	ERP013827	Durable coexistence of donor and recipient strains after fecal microbiota transplantation	stool sample	2009-01-01
ERR1297700	SAMEA3882546	ERS1069680	ERP013827	Durable coexistence of donor and recipient strains after fecal microbiota transplantation	stool sample	2009-01-01
ERR1297701	SAMEA3882527	ERS1069661	ERP013827	Durable coexistence of donor and recipient strains after fecal microbiota transplantation	stool sample	2009-01-01
ERR1297702	SAMEA3882517	ERS1069651	ERP013827	Durable coexistence of donor and recipient strains after fecal microbiota transplantation	stool sample	2009-01-01
ERR1297703	SAMEA3882544	ERS1069678	ERP013827	Durable coexistence of donor and recipient strains after fecal microbiota transplantation	stool sample	2009-01-01
ERR1297704	SAMEA3882537	ERS1069671	ERP013827	Durable coexistence of donor and recipient strains after fecal microbiota transplantation	stool sample	2009-01-01
ERR1297705	SAMEA3882509	ERS1069643	ERP013827	Durable coexistence of donor and recipient strains after fecal microbiota transplantation	stool sample	2009-01-01
ERR1297706	SAMEA3882541	ERS1069675	ERP013827	Durable coexistence of donor and recipient strains after fecal microbiota transplantation	stool sample	2009-01-01
ERR1297707	SAMEA3882530	ERS1069664	ERP013827	Durable coexistence of donor and recipient strains after fecal microbiota transplantation	stool sample	2009-01-01
ERR1297708	SAMEA3882532	ERS1069666	ERP013827	Durable coexistence of donor and recipient strains after fecal microbiota transplantation	stool sample	2009-01-01
ERR1297709	SAMEA3882530	ERS1069664	ERP013827	Durable coexistence of donor and recipient strains after fecal microbiota transplantation	stool sample	2009-01-01
ERR1297710	SAMEA3882506	ERS1069640	ERP013827	Durable coexistence of donor and recipient strains after fecal microbiota transplantation	stool sample	2009-01-01
ERR1297711	SAMEA3882533	ERS1069667	ERP013827	Durable coexistence of donor and recipient strains after fecal microbiota transplantation	stool sample	2009-01-01
ERR1297712	SAMEA3882541	ERS1069675	ERP013827	Durable coexistence of donor and recipient strains after fecal microbiota transplantation	stool sample	2009-01-01
ERR1297713	SAMEA3882545	ERS1069679	ERP013827	Durable coexistence of donor and recipient strains after fecal microbiota transplantation	stool sample	2009-01-01
ERR1297714	SAMEA3882529	ERS1069663	ERP013827	Durable coexistence of donor and recipient strains after fecal microbiota transplantation	stool sample	2009-01-01
ERR1297715	SAMEA3882513	ERS1069647	ERP013827	Durable coexistence of donor and recipient strains after fecal microbiota transplantation	stool sample	2009-01-01
ERR1297716	SAMEA3882526	ERS1069660	ERP013827	Durable coexistence of donor and recipient strains after fecal microbiota transplantation	stool sample	2009-01-01
ERR1297717	SAMEA3882536	ERS1069670	ERP013827	Durable coexistence of donor and recipient strains after fecal microbiota transplantation	stool sample	2009-01-01
ERR1297718	SAMEA3882510	ERS1069644	ERP013827	Durable coexistence of donor and recipient strains after fecal microbiota transplantation	stool sample	2009-01-01
ERR1297719	SAMEA3882527	ERS1069661	ERP013827	Durable coexistence of donor and recipient strains after fecal microbiota transplantation	stool sample	2009-01-01
ERR1297720	SAMEA3882536	ERS1069670	ERP013827	Durable coexistence of donor and recipient strains after fecal microbiota transplantation	stool sample	2009-01-01
ERR1297721	SAMEA3882540	ERS1069674	ERP013827	Durable coexistence of donor and recipient strains after fecal microbiota transplantation	stool sample	2009-01-01
ERR1297722	SAMEA3882522	ERS1069656	ERP013827	Durable coexistence of donor and recipient strains after fecal microbiota transplantation	stool sample	2009-01-01
ERR1297723	SAMEA3882513	ERS1069647	ERP013827	Durable coexistence of donor and recipient strains after fecal microbiota transplantation	stool sample	2009-01-01
ERR1297724	SAMEA3882510	ERS1069644	ERP013827	Durable coexistence of donor and recipient strains after fecal microbiota transplantation	stool sample	2009-01-01
ERR1297725	SAMEA3882528	ERS1069662	ERP013827	Durable coexistence of donor and recipient strains after fecal microbiota transplantation	stool sample	2009-01-01
ERR1297726	SAMEA3882542	ERS1069676	ERP013827	Durable coexistence of donor and recipient strains after fecal microbiota transplantation	stool sample	2009-01-01
ERR1297727	SAMEA3882557	ERS1069691	ERP013827	Durable coexistence of donor and recipient strains after fecal microbiota transplantation	stool sample	2009-01-01
ERR1297728	SAMEA3882540	ERS1069674	ERP013827	Durable coexistence of donor and recipient strains after fecal microbiota transplantation	stool sample	2009-01-01
ERR1297729	SAMEA3882531	ERS1069665	ERP013827	Durable coexistence of donor and recipient strains after fecal microbiota transplantation	stool sample	2009-01-01
ERR1297730	SAMEA3882525	ERS1069659	ERP013827	Durable coexistence of donor and recipient strains after fecal microbiota transplantation	stool sample	2009-01-01
ERR1297731	SAMEA3882512	ERS1069646	ERP013827	Durable coexistence of donor and recipient strains after fecal microbiota transplantation	stool sample	2009-01-01
ERR1297732	SAMEA3882514	ERS1069648	ERP013827	Durable coexistence of donor and recipient strains after fecal microbiota transplantation	stool sample	2009-01-01
ERR1297733	SAMEA3882513	ERS1069647	ERP013827	Durable coexistence of donor and recipient strains after fecal microbiota transplantation	stool sample	2009-01-01
ERR1297734	SAMEA3882518	ERS1069652	ERP013827	Durable coexistence of donor and recipient strains after fecal microbiota transplantation	stool sample	2009-01-01
ERR1297735	SAMEA3882524	ERS1069658	ERP013827	Durable coexistence of donor and recipient strains after fecal microbiota transplantation	stool sample	2009-01-01
ERR1297736	SAMEA3882548	ERS1069682	ERP013827	Durable coexistence of donor and recipient strains after fecal microbiota transplantation	stool sample	2009-01-01
ERR1297737	SAMEA3882538	ERS1069672	ERP013827	Durable coexistence of donor and recipient strains after fecal microbiota transplantation	stool sample	2009-01-01
ERR1297738	SAMEA3882552	ERS1069686	ERP013827	Durable coexistence of donor and recipient strains after fecal microbiota transplantation	stool sample	2009-01-01
ERR1297739	SAMEA3882504	ERS1069638	ERP013827	Durable coexistence of donor and recipient strains after fecal microbiota transplantation	stool sample	2009-01-01
ERR1297740	SAMEA3882544	ERS1069678	ERP013827	Durable coexistence of donor and recipient strains after fecal microbiota transplantation	stool sample	2009-01-01
ERR1297741	SAMEA3882548	ERS1069682	ERP013827	Durable coexistence of donor and recipient strains after fecal microbiota transplantation	stool sample	2009-01-01
ERR1297742	SAMEA3882521	ERS1069655	ERP013827	Durable coexistence of donor and recipient strains after fecal microbiota transplantation	stool sample	2009-01-01
ERR1297743	SAMEA3882521	ERS1069655	ERP013827	Durable coexistence of donor and recipient strains after fecal microbiota transplantation	stool sample	2009-01-01
ERR1297744	SAMEA3882519	ERS1069653	ERP013827	Durable coexistence of donor and recipient strains after fecal microbiota transplantation	stool sample	2009-01-01
ERR1297745	SAMEA3882516	ERS1069650	ERP013827	Durable coexistence of donor and recipient strains after fecal microbiota transplantation	stool sample	2009-01-01
ERR1297746	SAMEA3882540	ERS1069674	ERP013827	Durable coexistence of donor and recipient strains after fecal microbiota transplantation	stool sample	2009-01-01
ERR1297747	SAMEA3882514	ERS1069648	ERP013827	Durable coexistence of donor and recipient strains after fecal microbiota transplantation	stool sample	2009-01-01
ERR1297748	SAMEA3882525	ERS1069659	ERP013827	Durable coexistence of donor and recipient strains after fecal microbiota transplantation	stool sample	2009-01-01
ERR1297749	SAMEA3882534	ERS1069668	ERP013827	Durable coexistence of donor and recipient strains after fecal microbiota transplantation	stool sample	2009-01-01
ERR1297750	SAMEA3882504	ERS1069638	ERP013827	Durable coexistence of donor and recipient strains after fecal microbiota transplantation	stool sample	2009-01-01
ERR1297751	SAMEA3882526	ERS1069660	ERP013827	Durable coexistence of donor and recipient strains after fecal microbiota transplantation	stool sample	2009-01-01
ERR1297752	SAMEA3882547	ERS1069681	ERP013827	Durable coexistence of donor and recipient strains after fecal microbiota transplantation	stool sample	2009-01-01
ERR1297753	SAMEA3882513	ERS1069647	ERP013827	Durable coexistence of donor and recipient strains after fecal microbiota transplantation	stool sample	2009-01-01
ERR1297754	SAMEA3882531	ERS1069665	ERP013827	Durable coexistence of donor and recipient strains after fecal microbiota transplantation	stool sample	2009-01-01
ERR1297755	SAMEA3882555	ERS1069689	ERP013827	Durable coexistence of donor and recipient strains after fecal microbiota transplantation	stool sample	2009-01-01
ERR1297756	SAMEA3882528	ERS1069662	ERP013827	Durable coexistence of donor and recipient strains after fecal microbiota transplantation	stool sample	2009-01-01
ERR1297757	SAMEA3882505	ERS1069639	ERP013827	Durable coexistence of donor and recipient strains after fecal microbiota transplantation	stool sample	2009-01-01
ERR1297758	SAMEA3882527	ERS1069661	ERP013827	Durable coexistence of donor and recipient strains after fecal microbiota transplantation	stool sample	2009-01-01
ERR1297759	SAMEA3882517	ERS1069651	ERP013827	Durable coexistence of donor and recipient strains after fecal microbiota transplantation	stool sample	2009-01-01
ERR1297760	SAMEA3882505	ERS1069639	ERP013827	Durable coexistence of donor and recipient strains after fecal microbiota transplantation	stool sample	2009-01-01
ERR1297761	SAMEA3882507	ERS1069641	ERP013827	Durable coexistence of donor and recipient strains after fecal microbiota transplantation	stool sample	2009-01-01
ERR1297762	SAMEA3882541	ERS1069675	ERP013827	Durable coexistence of donor and recipient strains after fecal microbiota transplantation	stool sample	2009-01-01
ERR1297763	SAMEA3882537	ERS1069671	ERP013827	Durable coexistence of donor and recipient strains after fecal microbiota transplantation	stool sample	2009-01-01
ERR1297764	SAMEA3882507	ERS1069641	ERP013827	Durable coexistence of donor and recipient strains after fecal microbiota transplantation	stool sample	2009-01-01
ERR1297765	SAMEA3882530	ERS1069664	ERP013827	Durable coexistence of donor and recipient strains after fecal microbiota transplantation	stool sample	2009-01-01
ERR1297766	SAMEA3882516	ERS1069650	ERP013827	Durable coexistence of donor and recipient strains after fecal microbiota transplantation	stool sample	2009-01-01
ERR1297767	SAMEA3882546	ERS1069680	ERP013827	Durable coexistence of donor and recipient strains after fecal microbiota transplantation	stool sample	2009-01-01
ERR1297768	SAMEA3882509	ERS1069643	ERP013827	Durable coexistence of donor and recipient strains after fecal microbiota transplantation	stool sample	2009-01-01
ERR1297769	SAMEA3882510	ERS1069644	ERP013827	Durable coexistence of donor and recipient strains after fecal microbiota transplantation	stool sample	2009-01-01
ERR1297770	SAMEA3882542	ERS1069676	ERP013827	Durable coexistence of donor and recipient strains after fecal microbiota transplantation	stool sample	2009-01-01
ERR1297771	SAMEA3882531	ERS1069665	ERP013827	Durable coexistence of donor and recipient strains after fecal microbiota transplantation	stool sample	2009-01-01
ERR1297772	SAMEA3882518	ERS1069652	ERP013827	Durable coexistence of donor and recipient strains after fecal microbiota transplantation	stool sample	2009-01-01
ERR1297773	SAMEA3882503	ERS1069637	ERP013827	Durable coexistence of donor and recipient strains after fecal microbiota transplantation	stool sample	2009-01-01
ERR1297774	SAMEA3882555	ERS1069689	ERP013827	Durable coexistence of donor and recipient strains after fecal microbiota transplantation	stool sample	2009-01-01
ERR1297775	SAMEA3882507	ERS1069641	ERP013827	Durable coexistence of donor and recipient strains after fecal microbiota transplantation	stool sample	2009-01-01
ERR1297776	SAMEA3882545	ERS1069679	ERP013827	Durable coexistence of donor and recipient strains after fecal microbiota transplantation	stool sample	2009-01-01
ERR1297777	SAMEA3882553	ERS1069687	ERP013827	Durable coexistence of donor and recipient strains after fecal microbiota transplantation	stool sample	2009-01-01
ERR1297778	SAMEA3882535	ERS1069669	ERP013827	Durable coexistence of donor and recipient strains after fecal microbiota transplantation	stool sample	2009-01-01
ERR1297779	SAMEA3882507	ERS1069641	ERP013827	Durable coexistence of donor and recipient strains after fecal microbiota transplantation	stool sample	2009-01-01
ERR1297780	SAMEA3882505	ERS1069639	ERP013827	Durable coexistence of donor and recipient strains after fecal microbiota transplantation	stool sample	2009-01-01
ERR1297781	SAMEA3882503	ERS1069637	ERP013827	Durable coexistence of donor and recipient strains after fecal microbiota transplantation	stool sample	2009-01-01
ERR1297782	SAMEA3882529	ERS1069663	ERP013827	Durable coexistence of donor and recipient strains after fecal microbiota transplantation	stool sample	2009-01-01
ERR1297783	SAMEA3882525	ERS1069659	ERP013827	Durable coexistence of donor and recipient strains after fecal microbiota transplantation	stool sample	2009-01-01
ERR1297784	SAMEA3882550	ERS1069684	ERP013827	Durable coexistence of donor and recipient strains after fecal microbiota transplantation	stool sample	2009-01-01
ERR1297785	SAMEA3882551	ERS1069685	ERP013827	Durable coexistence of donor and recipient strains after fecal microbiota transplantation	stool sample	2009-01-01
ERR1297786	SAMEA3882506	ERS1069640	ERP013827	Durable coexistence of donor and recipient strains after fecal microbiota transplantation	stool sample	2009-01-01
ERR1297787	SAMEA3882518	ERS1069652	ERP013827	Durable coexistence of donor and recipient strains after fecal microbiota transplantation	stool sample	2009-01-01
ERR1297788	SAMEA3882556	ERS1069690	ERP013827	Durable coexistence of donor and recipient strains after fecal microbiota transplantation	stool sample	2009-01-01
ERR1297789	SAMEA3882509	ERS1069643	ERP013827	Durable coexistence of donor and recipient strains after fecal microbiota transplantation	stool sample	2009-01-01
ERR1297790	SAMEA3882547	ERS1069681	ERP013827	Durable coexistence of donor and recipient strains after fecal microbiota transplantation	stool sample	2009-01-01
ERR1297791	SAMEA3882504	ERS1069638	ERP013827	Durable coexistence of donor and recipient strains after fecal microbiota transplantation	stool sample	2009-01-01
ERR1297792	SAMEA3882526	ERS1069660	ERP013827	Durable coexistence of donor and recipient strains after fecal microbiota transplantation	stool sample	2009-01-01
ERR1297793	SAMEA3882543	ERS1069677	ERP013827	Durable coexistence of donor and recipient strains after fecal microbiota transplantation	stool sample	2009-01-01
ERR1297794	SAMEA3882544	ERS1069678	ERP013827	Durable coexistence of donor and recipient strains after fecal microbiota transplantation	stool sample	2009-01-01
ERR1297795	SAMEA3882534	ERS1069668	ERP013827	Durable coexistence of donor and recipient strains after fecal microbiota transplantation	stool sample	2009-01-01
ERR1297796	SAMEA3882506	ERS1069640	ERP013827	Durable coexistence of donor and recipient strains after fecal microbiota transplantation	stool sample	2009-01-01
ERR1297797	SAMEA3882503	ERS1069637	ERP013827	Durable coexistence of donor and recipient strains after fecal microbiota transplantation	stool sample	2009-01-01
ERR1297798	SAMEA3882539	ERS1069673	ERP013827	Durable coexistence of donor and recipient strains after fecal microbiota transplantation	stool sample	2009-01-01
ERR1297799	SAMEA3882522	ERS1069656	ERP013827	Durable coexistence of donor and recipient strains after fecal microbiota transplantation	stool sample	2009-01-01
ERR1297800	SAMEA3882554	ERS1069688	ERP013827	Durable coexistence of donor and recipient strains after fecal microbiota transplantation	stool sample	2009-01-01
ERR1297801	SAMEA3882555	ERS1069689	ERP013827	Durable coexistence of donor and recipient strains after fecal microbiota transplantation	stool sample	2009-01-01
ERR1297802	SAMEA3882511	ERS1069645	ERP013827	Durable coexistence of donor and recipient strains after fecal microbiota transplantation	stool sample	2009-01-01
ERR1297803	SAMEA3882549	ERS1069683	ERP013827	Durable coexistence of donor and recipient strains after fecal microbiota transplantation	stool sample	2009-01-01
ERR1297804	SAMEA3882520	ERS1069654	ERP013827	Durable coexistence of donor and recipient strains after fecal microbiota transplantation	stool sample	2009-01-01
ERR1297805	SAMEA3882519	ERS1069653	ERP013827	Durable coexistence of donor and recipient strains after fecal microbiota transplantation	stool sample	2009-01-01
ERR1297806	SAMEA3882519	ERS1069653	ERP013827	Durable coexistence of donor and recipient strains after fecal microbiota transplantation	stool sample	2009-01-01
ERR1297807	SAMEA3882533	ERS1069667	ERP013827	Durable coexistence of donor and recipient strains after fecal microbiota transplantation	stool sample	2009-01-01
ERR1297808	SAMEA3882535	ERS1069669	ERP013827	Durable coexistence of donor and recipient strains after fecal microbiota transplantation	stool sample	2009-01-01
ERR1297809	SAMEA3882528	ERS1069662	ERP013827	Durable coexistence of donor and recipient strains after fecal microbiota transplantation	stool sample	2009-01-01
ERR1297810	SAMEA3882546	ERS1069680	ERP013827	Durable coexistence of donor and recipient strains after fecal microbiota transplantation	stool sample	2009-01-01
ERR1297811	SAMEA3882523	ERS1069657	ERP013827	Durable coexistence of donor and recipient strains after fecal microbiota transplantation	stool sample	2009-01-01
ERR1297812	SAMEA3882515	ERS1069649	ERP013827	Durable coexistence of donor and recipient strains after fecal microbiota transplantation	stool sample	2009-01-01
ERR1297813	SAMEA3882548	ERS1069682	ERP013827	Durable coexistence of donor and recipient strains after fecal microbiota transplantation	stool sample	2009-01-01
ERR1297814	SAMEA3882512	ERS1069646	ERP013827	Durable coexistence of donor and recipient strains after fecal microbiota transplantation	stool sample	2009-01-01
ERR1297815	SAMEA3882535	ERS1069669	ERP013827	Durable coexistence of donor and recipient strains after fecal microbiota transplantation	stool sample	2009-01-01
ERR1297816	SAMEA3882537	ERS1069671	ERP013827	Durable coexistence of donor and recipient strains after fecal microbiota transplantation	stool sample	2009-01-01
ERR1297817	SAMEA3882536	ERS1069670	ERP013827	Durable coexistence of donor and recipient strains after fecal microbiota transplantation	stool sample	2009-01-01
ERR1297818	SAMEA3882509	ERS1069643	ERP013827	Durable coexistence of donor and recipient strains after fecal microbiota transplantation	stool sample	2009-01-01
ERR1297819	SAMEA3882527	ERS1069661	ERP013827	Durable coexistence of donor and recipient strains after fecal microbiota transplantation	stool sample	2009-01-01
ERR1297820	SAMEA3882526	ERS1069660	ERP013827	Durable coexistence of donor and recipient strains after fecal microbiota transplantation	stool sample	2009-01-01
ERR1297821	SAMEA3882520	ERS1069654	ERP013827	Durable coexistence of donor and recipient strains after fecal microbiota transplantation	stool sample	2009-01-01
ERR1297822	SAMEA3882553	ERS1069687	ERP013827	Durable coexistence of donor and recipient strains after fecal microbiota transplantation	stool sample	2009-01-01
ERR1297823	SAMEA3882549	ERS1069683	ERP013827	Durable coexistence of donor and recipient strains after fecal microbiota transplantation	stool sample	2009-01-01
ERR1297824	SAMEA3882551	ERS1069685	ERP013827	Durable coexistence of donor and recipient strains after fecal microbiota transplantation	stool sample	2009-01-01
ERR1297825	SAMEA3882543	ERS1069677	ERP013827	Durable coexistence of donor and recipient strains after fecal microbiota transplantation	stool sample	2009-01-01
ERR1297826	SAMEA3882520	ERS1069654	ERP013827	Durable coexistence of donor and recipient strains after fecal microbiota transplantation	stool sample	2009-01-01
ERR1297827	SAMEA3882511	ERS1069645	ERP013827	Durable coexistence of donor and recipient strains after fecal microbiota transplantation	stool sample	2009-01-01
ERR1297828	SAMEA3882529	ERS1069663	ERP013827	Durable coexistence of donor and recipient strains after fecal microbiota transplantation	stool sample	2009-01-01
ERR1297829	SAMEA3882515	ERS1069649	ERP013827	Durable coexistence of donor and recipient strains after fecal microbiota transplantation	stool sample	2009-01-01
ERR1297830	SAMEA3882505	ERS1069639	ERP013827	Durable coexistence of donor and recipient strains after fecal microbiota transplantation	stool sample	2009-01-01
ERR1297831	SAMEA3882511	ERS1069645	ERP013827	Durable coexistence of donor and recipient strains after fecal microbiota transplantation	stool sample	2009-01-01
ERR1297832	SAMEA3882538	ERS1069672	ERP013827	Durable coexistence of donor and recipient strains after fecal microbiota transplantation	stool sample	2009-01-01
ERR1297833	SAMEA3882550	ERS1069684	ERP013827	Durable coexistence of donor and recipient strains after fecal microbiota transplantation	stool sample	2009-01-01
ERR1297834	SAMEA3882532	ERS1069666	ERP013827	Durable coexistence of donor and recipient strains after fecal microbiota transplantation	stool sample	2009-01-01
ERR1297835	SAMEA3882551	ERS1069685	ERP013827	Durable coexistence of donor and recipient strains after fecal microbiota transplantation	stool sample	2009-01-01
ERR1297836	SAMEA3882503	ERS1069637	ERP013827	Durable coexistence of donor and recipient strains after fecal microbiota transplantation	stool sample	2009-01-01
ERR1297837	SAMEA3882534	ERS1069668	ERP013827	Durable coexistence of donor and recipient strains after fecal microbiota transplantation	stool sample	2009-01-01
ERR1297838	SAMEA3882516	ERS1069650	ERP013827	Durable coexistence of donor and recipient strains after fecal microbiota transplantation	stool sample	2009-01-01
ERR1297839	SAMEA3882517	ERS1069651	ERP013827	Durable coexistence of donor and recipient strains after fecal microbiota transplantation	stool sample	2009-01-01
ERR1297840	SAMEA3882545	ERS1069679	ERP013827	Durable coexistence of donor and recipient strains after fecal microbiota transplantation	stool sample	2009-01-01
ERR1297841	SAMEA3882525	ERS1069659	ERP013827	Durable coexistence of donor and recipient strains after fecal microbiota transplantation	stool sample	2009-01-01
ERR1297842	SAMEA3882543	ERS1069677	ERP013827	Durable coexistence of donor and recipient strains after fecal microbiota transplantation	stool sample	2009-01-01
ERR1297843	SAMEA3882554	ERS1069688	ERP013827	Durable coexistence of donor and recipient strains after fecal microbiota transplantation	stool sample	2009-01-01
ERR1297844	SAMEA3882549	ERS1069683	ERP013827	Durable coexistence of donor and recipient strains after fecal microbiota transplantation	stool sample	2009-01-01
ERR1297845	SAMEA3882542	ERS1069676	ERP013827	Durable coexistence of donor and recipient strains after fecal microbiota transplantation	stool sample	2009-01-01
ERR1297846	SAMEA3882557	ERS1069691	ERP013827	Durable coexistence of donor and recipient strains after fecal microbiota transplantation	stool sample	2009-01-01
ERR1297847	SAMEA3882552	ERS1069686	ERP013827	Durable coexistence of donor and recipient strains after fecal microbiota transplantation	stool sample	2009-01-01
ERR1297848	SAMEA3882550	ERS1069684	ERP013827	Durable coexistence of donor and recipient strains after fecal microbiota transplantation	stool sample	2009-01-01
ERR1297849	SAMEA3882524	ERS1069658	ERP013827	Durable coexistence of donor and recipient strains after fecal microbiota transplantation	stool sample	2009-01-01
ERR1297850	SAMEA3882556	ERS1069690	ERP013827	Durable coexistence of donor and recipient strains after fecal microbiota transplantation	stool sample	2009-01-01
ERR1297851	SAMEA3882523	ERS1069657	ERP013827	Durable coexistence of donor and recipient strains after fecal microbiota transplantation	stool sample	2009-01-01
ERR1297852	SAMEA3882549	ERS1069683	ERP013827	Durable coexistence of donor and recipient strains after fecal microbiota transplantation	stool sample	2009-01-01
ERR1305877	SAMEA3888900	ERS1076034	ERP014480	Roux-en-Y gastric bypass surgery of morbidly obese patients shows swift and persistent changes of the individual gut microbiota	E02_1Y	2013-01-01
ERR1305878	SAMEA3888907	ERS1076041	ERP014480	Roux-en-Y gastric bypass surgery of morbidly obese patients shows swift and persistent changes of the individual gut microbiota	E02_3MO	2011-01-01
ERR1305879	SAMEA3888902	ERS1076036	ERP014480	Roux-en-Y gastric bypass surgery of morbidly obese patients shows swift and persistent changes of the individual gut microbiota	E02_Baseline	2011-01-01
ERR1305880	SAMEA3888897	ERS1076031	ERP014480	Roux-en-Y gastric bypass surgery of morbidly obese patients shows swift and persistent changes of the individual gut microbiota	E06_1Y	2013-01-01
ERR1305881	SAMEA3888906	ERS1076040	ERP014480	Roux-en-Y gastric bypass surgery of morbidly obese patients shows swift and persistent changes of the individual gut microbiota	E06_3MO	2012-01-01
ERR1305882	SAMEA3888898	ERS1076032	ERP014480	Roux-en-Y gastric bypass surgery of morbidly obese patients shows swift and persistent changes of the individual gut microbiota	E06_Baseline	2011-01-01
ERR1305883	SAMEA3888899	ERS1076033	ERP014480	Roux-en-Y gastric bypass surgery of morbidly obese patients shows swift and persistent changes of the individual gut microbiota	F05_3MO	2010-01-01
ERR1305884	SAMEA3888894	ERS1076028	ERP014480	Roux-en-Y gastric bypass surgery of morbidly obese patients shows swift and persistent changes of the individual gut microbiota	F05_Baseline	2010-01-01
ERR1305885	SAMEA3888893	ERS1076027	ERP014480	Roux-en-Y gastric bypass surgery of morbidly obese patients shows swift and persistent changes of the individual gut microbiota	F06_3MO	2010-01-01
ERR1305886	SAMEA3888901	ERS1076035	ERP014480	Roux-en-Y gastric bypass surgery of morbidly obese patients shows swift and persistent changes of the individual gut microbiota	F06_Baseline	2010-01-01
ERR1305887	SAMEA3888923	ERS1076057	ERP014480	Roux-en-Y gastric bypass surgery of morbidly obese patients shows swift and persistent changes of the individual gut microbiota	F11_1Y	2011-01-01
ERR1305888	SAMEA3888914	ERS1076048	ERP014480	Roux-en-Y gastric bypass surgery of morbidly obese patients shows swift and persistent changes of the individual gut microbiota	F11_3MO	2011-01-01
ERR1305889	SAMEA3888918	ERS1076052	ERP014480	Roux-en-Y gastric bypass surgery of morbidly obese patients shows swift and persistent changes of the individual gut microbiota	F11_Baseline	2010-01-01
ERR1305890	SAMEA3888919	ERS1076053	ERP014480	Roux-en-Y gastric bypass surgery of morbidly obese patients shows swift and persistent changes of the individual gut microbiota	X07_3MO	2010-01-01
ERR1305891	SAMEA3888896	ERS1076030	ERP014480	Roux-en-Y gastric bypass surgery of morbidly obese patients shows swift and persistent changes of the individual gut microbiota	X07_Baseline	2009-01-01
ERR1305892	SAMEA3888922	ERS1076056	ERP014480	Roux-en-Y gastric bypass surgery of morbidly obese patients shows swift and persistent changes of the individual gut microbiota	X08_3MO	2011-01-01
ERR1305893	SAMEA3888911	ERS1076045	ERP014480	Roux-en-Y gastric bypass surgery of morbidly obese patients shows swift and persistent changes of the individual gut microbiota	X08_Baseline	2009-01-01
ERR1305894	SAMEA3888909	ERS1076043	ERP014480	Roux-en-Y gastric bypass surgery of morbidly obese patients shows swift and persistent changes of the individual gut microbiota	X12_1Y	2010-01-01
ERR1305895	SAMEA3888912	ERS1076046	ERP014480	Roux-en-Y gastric bypass surgery of morbidly obese patients shows swift and persistent changes of the individual gut microbiota	X12_3MO	2010-01-01
ERR1305896	SAMEA3888904	ERS1076038	ERP014480	Roux-en-Y gastric bypass surgery of morbidly obese patients shows swift and persistent changes of the individual gut microbiota	X12_Baseline	2009-01-01
ERR1305897	SAMEA3888908	ERS1076042	ERP014480	Roux-en-Y gastric bypass surgery of morbidly obese patients shows swift and persistent changes of the individual gut microbiota	X14_1Y	2010-01-01
ERR1305898	SAMEA3888920	ERS1076054	ERP014480	Roux-en-Y gastric bypass surgery of morbidly obese patients shows swift and persistent changes of the individual gut microbiota	X14_Baseline	2009-01-01
ERR1305899	SAMEA3888916	ERS1076050	ERP014480	Roux-en-Y gastric bypass surgery of morbidly obese patients shows swift and persistent changes of the individual gut microbiota	X23_1Y	2011-01-01
ERR1305900	SAMEA3888925	ERS1076059	ERP014480	Roux-en-Y gastric bypass surgery of morbidly obese patients shows swift and persistent changes of the individual gut microbiota	X23_3MO	2010-01-01
ERR1305901	SAMEA3888917	ERS1076051	ERP014480	Roux-en-Y gastric bypass surgery of morbidly obese patients shows swift and persistent changes of the individual gut microbiota	X23_Baseline	2010-01-01
ERR1305902	SAMEA3888921	ERS1076055	ERP014480	Roux-en-Y gastric bypass surgery of morbidly obese patients shows swift and persistent changes of the individual gut microbiota	X25_1Y	2011-01-01
ERR1305903	SAMEA3888924	ERS1076058	ERP014480	Roux-en-Y gastric bypass surgery of morbidly obese patients shows swift and persistent changes of the individual gut microbiota	X25_3MO	2010-01-01
ERR1305904	SAMEA3888905	ERS1076039	ERP014480	Roux-en-Y gastric bypass surgery of morbidly obese patients shows swift and persistent changes of the individual gut microbiota	X25_Baseline	2010-01-01
ERR1305905	SAMEA3888910	ERS1076044	ERP014480	Roux-en-Y gastric bypass surgery of morbidly obese patients shows swift and persistent changes of the individual gut microbiota	X26_3MO	2010-01-01
ERR1305906	SAMEA3888913	ERS1076047	ERP014480	Roux-en-Y gastric bypass surgery of morbidly obese patients shows swift and persistent changes of the individual gut microbiota	X26_Baseline	2010-01-01
ERR1305907	SAMEA3888895	ERS1076029	ERP014480	Roux-en-Y gastric bypass surgery of morbidly obese patients shows swift and persistent changes of the individual gut microbiota	X28_1Y	2011-01-01
ERR1305908	SAMEA3888915	ERS1076049	ERP014480	Roux-en-Y gastric bypass surgery of morbidly obese patients shows swift and persistent changes of the individual gut microbiota	X28_3MO	2010-01-01
ERR1305909	SAMEA3888903	ERS1076037	ERP014480	Roux-en-Y gastric bypass surgery of morbidly obese patients shows swift and persistent changes of the individual gut microbiota	X28_Baseline	2010-01-01
ERR1308104	SAMEA3735863	ERS765147	ERP010597	Sialylated milk glycans promote growth in gnotobiotic mice and pigs with a stunted Malawian infant gut microbiota	Malawian infant gut microbiota bacterial draft genome assembly	2009-02-27
ERR1308105	SAMEA3735738	ERS765148	ERP010597	Sialylated milk glycans promote growth in gnotobiotic mice and pigs with a stunted Malawian infant gut microbiota	Malawian infant gut microbiota bacterial draft genome assembly	2009-02-27
ERR1308106	SAMEA3735743	ERS765149	ERP010597	Sialylated milk glycans promote growth in gnotobiotic mice and pigs with a stunted Malawian infant gut microbiota	Malawian infant gut microbiota bacterial draft genome assembly	2009-02-27
ERR1308107	SAMEA3735747	ERS765150	ERP010597	Sialylated milk glycans promote growth in gnotobiotic mice and pigs with a stunted Malawian infant gut microbiota	Malawian infant gut microbiota bacterial draft genome assembly	2009-02-27
ERR1308108	SAMEA3735853	ERS765151	ERP010597	Sialylated milk glycans promote growth in gnotobiotic mice and pigs with a stunted Malawian infant gut microbiota	Malawian infant gut microbiota bacterial draft genome assembly	2009-02-27
ERR1308109	SAMEA3735897	ERS765152	ERP010597	Sialylated milk glycans promote growth in gnotobiotic mice and pigs with a stunted Malawian infant gut microbiota	Malawian infant gut microbiota bacterial draft genome assembly	2009-02-27
ERR1308110	SAMEA3735893	ERS765153	ERP010597	Sialylated milk glycans promote growth in gnotobiotic mice and pigs with a stunted Malawian infant gut microbiota	Malawian infant gut microbiota bacterial draft genome assembly	2009-02-27
ERR1308111	SAMEA3735911	ERS765154	ERP010597	Sialylated milk glycans promote growth in gnotobiotic mice and pigs with a stunted Malawian infant gut microbiota	Malawian infant gut microbiota bacterial draft genome assembly	2009-02-27
ERR1308112	SAMEA3735914	ERS765155	ERP010597	Sialylated milk glycans promote growth in gnotobiotic mice and pigs with a stunted Malawian infant gut microbiota	Malawian infant gut microbiota bacterial draft genome assembly	2009-02-27
ERR1308113	SAMEA3735855	ERS765156	ERP010597	Sialylated milk glycans promote growth in gnotobiotic mice and pigs with a stunted Malawian infant gut microbiota	Malawian infant gut microbiota bacterial draft genome assembly	2009-02-27
ERR1308114	SAMEA3735857	ERS765157	ERP010597	Sialylated milk glycans promote growth in gnotobiotic mice and pigs with a stunted Malawian infant gut microbiota	Malawian infant gut microbiota bacterial draft genome assembly	2009-02-27
ERR1308115	SAMEA3735894	ERS765158	ERP010597	Sialylated milk glycans promote growth in gnotobiotic mice and pigs with a stunted Malawian infant gut microbiota	Malawian infant gut microbiota bacterial draft genome assembly	2009-02-27
ERR1308116	SAMEA3735916	ERS765159	ERP010597	Sialylated milk glycans promote growth in gnotobiotic mice and pigs with a stunted Malawian infant gut microbiota	Malawian infant gut microbiota bacterial draft genome assembly	2009-02-27
ERR1308117	SAMEA3735858	ERS765160	ERP010597	Sialylated milk glycans promote growth in gnotobiotic mice and pigs with a stunted Malawian infant gut microbiota	Malawian infant gut microbiota bacterial draft genome assembly	2009-02-27
ERR1308118	SAMEA3735915	ERS765161	ERP010597	Sialylated milk glycans promote growth in gnotobiotic mice and pigs with a stunted Malawian infant gut microbiota	Malawian infant gut microbiota bacterial draft genome assembly	2009-02-27
ERR1308119	SAMEA3735917	ERS765162	ERP010597	Sialylated milk glycans promote growth in gnotobiotic mice and pigs with a stunted Malawian infant gut microbiota	Malawian infant gut microbiota bacterial draft genome assembly	2009-02-27
ERR1308120	SAMEA3735796	ERS765163	ERP010597	Sialylated milk glycans promote growth in gnotobiotic mice and pigs with a stunted Malawian infant gut microbiota	Malawian infant gut microbiota bacterial draft genome assembly	2009-02-27
ERR1308121	SAMEA3735881	ERS765164	ERP010597	Sialylated milk glycans promote growth in gnotobiotic mice and pigs with a stunted Malawian infant gut microbiota	Malawian infant gut microbiota bacterial draft genome assembly	2009-02-27
ERR1308122	SAMEA3735795	ERS765165	ERP010597	Sialylated milk glycans promote growth in gnotobiotic mice and pigs with a stunted Malawian infant gut microbiota	Malawian infant gut microbiota bacterial draft genome assembly	2009-02-27
ERR1308123	SAMEA3735820	ERS765166	ERP010597	Sialylated milk glycans promote growth in gnotobiotic mice and pigs with a stunted Malawian infant gut microbiota	Malawian infant gut microbiota bacterial draft genome assembly	2009-02-27
ERR1308124	SAMEA3735815	ERS765167	ERP010597	Sialylated milk glycans promote growth in gnotobiotic mice and pigs with a stunted Malawian infant gut microbiota	Malawian infant gut microbiota bacterial draft genome assembly	2009-02-27
ERR1308125	SAMEA3735962	ERS765168	ERP010597	Sialylated milk glycans promote growth in gnotobiotic mice and pigs with a stunted Malawian infant gut microbiota	Malawian infant gut microbiota bacterial draft genome assembly	2009-02-27
ERR1308126	SAMEA3735918	ERS765169	ERP010597	Sialylated milk glycans promote growth in gnotobiotic mice and pigs with a stunted Malawian infant gut microbiota	Malawian infant gut microbiota bacterial draft genome assembly	2009-02-27
ERR1308127	SAMEA3735799	ERS765170	ERP010597	Sialylated milk glycans promote growth in gnotobiotic mice and pigs with a stunted Malawian infant gut microbiota	Malawian infant gut microbiota bacterial draft genome assembly	2009-02-27
ERR1308128	SAMEA3735816	ERS765171	ERP010597	Sialylated milk glycans promote growth in gnotobiotic mice and pigs with a stunted Malawian infant gut microbiota	Malawian infant gut microbiota bacterial draft genome assembly	2009-02-27
ERR1578619	SAMEA4378228	ERS1289677	ERP016813	Integrated metabolomics and metagenomics analysis of plasma and urine identified microbial metabolites associated with coronary heart disease	Stool sample from China	2013-01-01
ERR1578620	SAMEA4378229	ERS1289678	ERP016813	Integrated metabolomics and metagenomics analysis of plasma and urine identified microbial metabolites associated with coronary heart disease	Stool sample from China	2013-01-01
ERR1578621	SAMEA4378230	ERS1289679	ERP016813	Integrated metabolomics and metagenomics analysis of plasma and urine identified microbial metabolites associated with coronary heart disease	Stool sample from China	2013-01-01
ERR1578622	SAMEA4378231	ERS1289680	ERP016813	Integrated metabolomics and metagenomics analysis of plasma and urine identified microbial metabolites associated with coronary heart disease	Stool sample from China	2013-01-01
ERR1578623	SAMEA4378232	ERS1289681	ERP016813	Integrated metabolomics and metagenomics analysis of plasma and urine identified microbial metabolites associated with coronary heart disease	Stool sample from China	2013-01-01
ERR1578624	SAMEA4378233	ERS1289682	ERP016813	Integrated metabolomics and metagenomics analysis of plasma and urine identified microbial metabolites associated with coronary heart disease	Stool sample from China	2013-01-01
ERR1578625	SAMEA4378234	ERS1289683	ERP016813	Integrated metabolomics and metagenomics analysis of plasma and urine identified microbial metabolites associated with coronary heart disease	Stool sample from China	2013-01-01
ERR1578626	SAMEA4378235	ERS1289684	ERP016813	Integrated metabolomics and metagenomics analysis of plasma and urine identified microbial metabolites associated with coronary heart disease	Stool sample from China	2013-01-01
ERR1578627	SAMEA4378236	ERS1289685	ERP016813	Integrated metabolomics and metagenomics analysis of plasma and urine identified microbial metabolites associated with coronary heart disease	Stool sample from China	2013-01-01
ERR1578628	SAMEA4378237	ERS1289686	ERP016813	Integrated metabolomics and metagenomics analysis of plasma and urine identified microbial metabolites associated with coronary heart disease	Stool sample from China	2013-01-01
ERR1578629	SAMEA4378238	ERS1289687	ERP016813	Integrated metabolomics and metagenomics analysis of plasma and urine identified microbial metabolites associated with coronary heart disease	Stool sample from China	2013-01-01
ERR1578630	SAMEA4378239	ERS1289688	ERP016813	Integrated metabolomics and metagenomics analysis of plasma and urine identified microbial metabolites associated with coronary heart disease	Stool sample from China	2013-01-01
ERR1578631	SAMEA4378240	ERS1289689	ERP016813	Integrated metabolomics and metagenomics analysis of plasma and urine identified microbial metabolites associated with coronary heart disease	Stool sample from China	2013-01-01
ERR1578632	SAMEA4378241	ERS1289690	ERP016813	Integrated metabolomics and metagenomics analysis of plasma and urine identified microbial metabolites associated with coronary heart disease	Stool sample from China	2013-01-01
ERR1578633	SAMEA4378242	ERS1289691	ERP016813	Integrated metabolomics and metagenomics analysis of plasma and urine identified microbial metabolites associated with coronary heart disease	Stool sample from China	2013-01-01
ERR1578634	SAMEA4378243	ERS1289692	ERP016813	Integrated metabolomics and metagenomics analysis of plasma and urine identified microbial metabolites associated with coronary heart disease	Stool sample from China	2013-01-01
ERR1578635	SAMEA4378244	ERS1289693	ERP016813	Integrated metabolomics and metagenomics analysis of plasma and urine identified microbial metabolites associated with coronary heart disease	Stool sample from China	2013-01-01
ERR1578636	SAMEA4378245	ERS1289694	ERP016813	Integrated metabolomics and metagenomics analysis of plasma and urine identified microbial metabolites associated with coronary heart disease	Stool sample from China	2013-01-01
ERR1578637	SAMEA4378246	ERS1289695	ERP016813	Integrated metabolomics and metagenomics analysis of plasma and urine identified microbial metabolites associated with coronary heart disease	Stool sample from China	2013-01-01
ERR1578638	SAMEA4378247	ERS1289696	ERP016813	Integrated metabolomics and metagenomics analysis of plasma and urine identified microbial metabolites associated with coronary heart disease	Stool sample from China	2013-01-01
ERR1578639	SAMEA4378248	ERS1289697	ERP016813	Integrated metabolomics and metagenomics analysis of plasma and urine identified microbial metabolites associated with coronary heart disease	Stool sample from China	2013-01-01
ERR1578641	SAMEA4378250	ERS1289699	ERP016813	Integrated metabolomics and metagenomics analysis of plasma and urine identified microbial metabolites associated with coronary heart disease	Stool sample from China	2013-01-01
ERR1578642	SAMEA4378251	ERS1289700	ERP016813	Integrated metabolomics and metagenomics analysis of plasma and urine identified microbial metabolites associated with coronary heart disease	Stool sample from China	2013-01-01
ERR1578643	SAMEA4378252	ERS1289701	ERP016813	Integrated metabolomics and metagenomics analysis of plasma and urine identified microbial metabolites associated with coronary heart disease	Stool sample from China	2013-01-01
ERR1578644	SAMEA4378253	ERS1289702	ERP016813	Integrated metabolomics and metagenomics analysis of plasma and urine identified microbial metabolites associated with coronary heart disease	Stool sample from China	2013-01-01
ERR1578645	SAMEA4378254	ERS1289703	ERP016813	Integrated metabolomics and metagenomics analysis of plasma and urine identified microbial metabolites associated with coronary heart disease	Stool sample from China	2013-01-01
ERR1578646	SAMEA4378255	ERS1289704	ERP016813	Integrated metabolomics and metagenomics analysis of plasma and urine identified microbial metabolites associated with coronary heart disease	Stool sample from China	2013-01-01
ERR1578647	SAMEA4378256	ERS1289705	ERP016813	Integrated metabolomics and metagenomics analysis of plasma and urine identified microbial metabolites associated with coronary heart disease	Stool sample from China	2013-01-01
ERR1578649	SAMEA4378258	ERS1289707	ERP016813	Integrated metabolomics and metagenomics analysis of plasma and urine identified microbial metabolites associated with coronary heart disease	Stool sample from China	2013-01-01
ERR1578650	SAMEA4378259	ERS1289708	ERP016813	Integrated metabolomics and metagenomics analysis of plasma and urine identified microbial metabolites associated with coronary heart disease	Stool sample from China	2013-01-01
ERR1578653	SAMEA4378262	ERS1289711	ERP016813	Integrated metabolomics and metagenomics analysis of plasma and urine identified microbial metabolites associated with coronary heart disease	Stool sample from China	2013-01-01
ERR1578654	SAMEA4378263	ERS1289712	ERP016813	Integrated metabolomics and metagenomics analysis of plasma and urine identified microbial metabolites associated with coronary heart disease	Stool sample from China	2013-01-01
ERR1578658	SAMEA4378267	ERS1289716	ERP016813	Integrated metabolomics and metagenomics analysis of plasma and urine identified microbial metabolites associated with coronary heart disease	Stool sample from China	2013-01-01
ERR1578661	SAMEA4378270	ERS1289719	ERP016813	Integrated metabolomics and metagenomics analysis of plasma and urine identified microbial metabolites associated with coronary heart disease	Stool sample from China	2013-01-01
ERR1578662	SAMEA4378271	ERS1289720	ERP016813	Integrated metabolomics and metagenomics analysis of plasma and urine identified microbial metabolites associated with coronary heart disease	Stool sample from China	2013-01-01
ERR1578666	SAMEA4378275	ERS1289724	ERP016813	Integrated metabolomics and metagenomics analysis of plasma and urine identified microbial metabolites associated with coronary heart disease	Stool sample from China	2013-01-01
ERR1578671	SAMEA4378280	ERS1289729	ERP016813	Integrated metabolomics and metagenomics analysis of plasma and urine identified microbial metabolites associated with coronary heart disease	Stool sample from China	2013-01-01
ERR1578674	SAMEA4378283	ERS1289732	ERP016813	Integrated metabolomics and metagenomics analysis of plasma and urine identified microbial metabolites associated with coronary heart disease	Stool sample from China	2013-01-01
ERR1578675	SAMEA4378284	ERS1289733	ERP016813	Integrated metabolomics and metagenomics analysis of plasma and urine identified microbial metabolites associated with coronary heart disease	Stool sample from China	2013-01-01
ERR1578678	SAMEA4378287	ERS1289736	ERP016813	Integrated metabolomics and metagenomics analysis of plasma and urine identified microbial metabolites associated with coronary heart disease	Stool sample from China	2013-01-01
ERR1578679	SAMEA4378288	ERS1289737	ERP016813	Integrated metabolomics and metagenomics analysis of plasma and urine identified microbial metabolites associated with coronary heart disease	Stool sample from China	2013-01-01
ERR1578682	SAMEA4378291	ERS1289740	ERP016813	Integrated metabolomics and metagenomics analysis of plasma and urine identified microbial metabolites associated with coronary heart disease	Stool sample from China	2013-01-01
ERR1578685	SAMEA4378294	ERS1289743	ERP016813	Integrated metabolomics and metagenomics analysis of plasma and urine identified microbial metabolites associated with coronary heart disease	Stool sample from China	2013-01-01
ERR1578686	SAMEA4378295	ERS1289744	ERP016813	Integrated metabolomics and metagenomics analysis of plasma and urine identified microbial metabolites associated with coronary heart disease	Stool sample from China	2013-01-01
ERR1578688	SAMEA4378297	ERS1289746	ERP016813	Integrated metabolomics and metagenomics analysis of plasma and urine identified microbial metabolites associated with coronary heart disease	Stool sample from China	2013-01-01
ERR1578710	SAMEA4378319	ERS1289768	ERP016813	Integrated metabolomics and metagenomics analysis of plasma and urine identified microbial metabolites associated with coronary heart disease	Stool sample from China	2013-01-01
ERR1578713	SAMEA4378322	ERS1289771	ERP016813	Integrated metabolomics and metagenomics analysis of plasma and urine identified microbial metabolites associated with coronary heart disease	Stool sample from China	2013-01-01
ERR1620255	SAMEA4431868	ERS1343317	ERP017091	The gut microbiome in Crohn's disease and modulation by exclusive enteral nutrition	Stool sample from China	2013-01-01
ERR1620256	SAMEA4431869	ERS1343318	ERP017091	The gut microbiome in Crohn's disease and modulation by exclusive enteral nutrition	Stool sample from China	2013-01-01
ERR1620257	SAMEA4431870	ERS1343319	ERP017091	The gut microbiome in Crohn's disease and modulation by exclusive enteral nutrition	Stool sample from China	2013-01-01
ERR1620258	SAMEA4431871	ERS1343320	ERP017091	The gut microbiome in Crohn's disease and modulation by exclusive enteral nutrition	Stool sample from China	2013-01-01
ERR1620259	SAMEA4431872	ERS1343321	ERP017091	The gut microbiome in Crohn's disease and modulation by exclusive enteral nutrition	Stool sample from China	2013-01-01
ERR1620260	SAMEA4431873	ERS1343322	ERP017091	The gut microbiome in Crohn's disease and modulation by exclusive enteral nutrition	Stool sample from China	2013-01-01
ERR1620261	SAMEA4431874	ERS1343323	ERP017091	The gut microbiome in Crohn's disease and modulation by exclusive enteral nutrition	Stool sample from China	2013-01-01
ERR1620262	SAMEA4431875	ERS1343324	ERP017091	The gut microbiome in Crohn's disease and modulation by exclusive enteral nutrition	Stool sample from China	2013-01-01
ERR1620263	SAMEA4431876	ERS1343325	ERP017091	The gut microbiome in Crohn's disease and modulation by exclusive enteral nutrition	Stool sample from China	2013-01-01
ERR1620264	SAMEA4431877	ERS1343326	ERP017091	The gut microbiome in Crohn's disease and modulation by exclusive enteral nutrition	Stool sample from China	2013-01-01
ERR1620265	SAMEA4431878	ERS1343327	ERP017091	The gut microbiome in Crohn's disease and modulation by exclusive enteral nutrition	Stool sample from China	2013-01-01
ERR1620266	SAMEA4431879	ERS1343328	ERP017091	The gut microbiome in Crohn's disease and modulation by exclusive enteral nutrition	Stool sample from China	2013-01-01
ERR1620267	SAMEA4431880	ERS1343329	ERP017091	The gut microbiome in Crohn's disease and modulation by exclusive enteral nutrition	Stool sample from China	2013-01-01
ERR1620268	SAMEA4431881	ERS1343330	ERP017091	The gut microbiome in Crohn's disease and modulation by exclusive enteral nutrition	Stool sample from China	2013-01-01
ERR1620269	SAMEA4431882	ERS1343331	ERP017091	The gut microbiome in Crohn's disease and modulation by exclusive enteral nutrition	Stool sample from China	2013-01-01
ERR1620270	SAMEA4431883	ERS1343332	ERP017091	The gut microbiome in Crohn's disease and modulation by exclusive enteral nutrition	Stool sample from China	2013-01-01
ERR1620271	SAMEA4431884	ERS1343333	ERP017091	The gut microbiome in Crohn's disease and modulation by exclusive enteral nutrition	Stool sample from China	2013-01-01
ERR1620272	SAMEA4431885	ERS1343334	ERP017091	The gut microbiome in Crohn's disease and modulation by exclusive enteral nutrition	Stool sample from China	2013-01-01
ERR1620273	SAMEA4431886	ERS1343335	ERP017091	The gut microbiome in Crohn's disease and modulation by exclusive enteral nutrition	Stool sample from China	2013-01-01
ERR1620274	SAMEA4431887	ERS1343336	ERP017091	The gut microbiome in Crohn's disease and modulation by exclusive enteral nutrition	Stool sample from China	2013-01-01
ERR1620275	SAMEA4431888	ERS1343337	ERP017091	The gut microbiome in Crohn's disease and modulation by exclusive enteral nutrition	Stool sample from China	2013-01-01
ERR1620276	SAMEA4431889	ERS1343338	ERP017091	The gut microbiome in Crohn's disease and modulation by exclusive enteral nutrition	Stool sample from China	2013-01-01
ERR1620277	SAMEA4431890	ERS1343339	ERP017091	The gut microbiome in Crohn's disease and modulation by exclusive enteral nutrition	Stool sample from China	2013-01-01
ERR1620278	SAMEA4431891	ERS1343340	ERP017091	The gut microbiome in Crohn's disease and modulation by exclusive enteral nutrition	Stool sample from China	2013-01-01
ERR1620279	SAMEA4431892	ERS1343341	ERP017091	The gut microbiome in Crohn's disease and modulation by exclusive enteral nutrition	Stool sample from China	2013-01-01
ERR1620280	SAMEA4431893	ERS1343342	ERP017091	The gut microbiome in Crohn's disease and modulation by exclusive enteral nutrition	Stool sample from China	2013-01-01
ERR1620281	SAMEA4431894	ERS1343343	ERP017091	The gut microbiome in Crohn's disease and modulation by exclusive enteral nutrition	Stool sample from China	2013-01-01
ERR1620282	SAMEA4431895	ERS1343344	ERP017091	The gut microbiome in Crohn's disease and modulation by exclusive enteral nutrition	Stool sample from China	2013-01-01
ERR1620283	SAMEA4431896	ERS1343345	ERP017091	The gut microbiome in Crohn's disease and modulation by exclusive enteral nutrition	Stool sample from China	2013-01-01
ERR1620284	SAMEA4431897	ERS1343346	ERP017091	The gut microbiome in Crohn's disease and modulation by exclusive enteral nutrition	Stool sample from China	2013-01-01
ERR1620285	SAMEA4431898	ERS1343347	ERP017091	The gut microbiome in Crohn's disease and modulation by exclusive enteral nutrition	Stool sample from China	2013-01-01
ERR1620286	SAMEA4431899	ERS1343348	ERP017091	The gut microbiome in Crohn's disease and modulation by exclusive enteral nutrition	Stool sample from China	2013-01-01
ERR1620287	SAMEA4431900	ERS1343349	ERP017091	The gut microbiome in Crohn's disease and modulation by exclusive enteral nutrition	Stool sample from China	2013-01-01
ERR1620288	SAMEA4431901	ERS1343350	ERP017091	The gut microbiome in Crohn's disease and modulation by exclusive enteral nutrition	Stool sample from China	2013-01-01
ERR1620289	SAMEA4431902	ERS1343351	ERP017091	The gut microbiome in Crohn's disease and modulation by exclusive enteral nutrition	Stool sample from China	2013-01-01
ERR1620290	SAMEA4431903	ERS1343352	ERP017091	The gut microbiome in Crohn's disease and modulation by exclusive enteral nutrition	Stool sample from China	2013-01-01
ERR1620291	SAMEA4431904	ERS1343353	ERP017091	The gut microbiome in Crohn's disease and modulation by exclusive enteral nutrition	Stool sample from China	2013-01-01
ERR1620292	SAMEA4431905	ERS1343354	ERP017091	The gut microbiome in Crohn's disease and modulation by exclusive enteral nutrition	Stool sample from China	2013-01-01
ERR1620293	SAMEA4431906	ERS1343355	ERP017091	The gut microbiome in Crohn's disease and modulation by exclusive enteral nutrition	Stool sample from China	2013-01-01
ERR1620294	SAMEA4431907	ERS1343356	ERP017091	The gut microbiome in Crohn's disease and modulation by exclusive enteral nutrition	Stool sample from China	2013-01-01
ERR1620295	SAMEA4431908	ERS1343357	ERP017091	The gut microbiome in Crohn's disease and modulation by exclusive enteral nutrition	Stool sample from China	2013-01-01
ERR1620296	SAMEA4431909	ERS1343358	ERP017091	The gut microbiome in Crohn's disease and modulation by exclusive enteral nutrition	Stool sample from China	2013-01-01
ERR1620297	SAMEA4431910	ERS1343359	ERP017091	The gut microbiome in Crohn's disease and modulation by exclusive enteral nutrition	Stool sample from China	2013-01-01
ERR1620298	SAMEA4431911	ERS1343360	ERP017091	The gut microbiome in Crohn's disease and modulation by exclusive enteral nutrition	Stool sample from China	2013-01-01
ERR1620299	SAMEA4431912	ERS1343361	ERP017091	The gut microbiome in Crohn's disease and modulation by exclusive enteral nutrition	Stool sample from China	2013-01-01
ERR1620300	SAMEA4431913	ERS1343362	ERP017091	The gut microbiome in Crohn's disease and modulation by exclusive enteral nutrition	Stool sample from China	2013-01-01
ERR1620301	SAMEA4431914	ERS1343363	ERP017091	The gut microbiome in Crohn's disease and modulation by exclusive enteral nutrition	Stool sample from China	2013-01-01
ERR1620302	SAMEA4431915	ERS1343364	ERP017091	The gut microbiome in Crohn's disease and modulation by exclusive enteral nutrition	Stool sample from China	2013-01-01
ERR1620303	SAMEA4431916	ERS1343365	ERP017091	The gut microbiome in Crohn's disease and modulation by exclusive enteral nutrition	Stool sample from China	2013-01-01
ERR1620304	SAMEA4431917	ERS1343366	ERP017091	The gut microbiome in Crohn's disease and modulation by exclusive enteral nutrition	Stool sample from China	2013-01-01
ERR1620305	SAMEA4431918	ERS1343367	ERP017091	The gut microbiome in Crohn's disease and modulation by exclusive enteral nutrition	Stool sample from China	2013-01-01
ERR1620306	SAMEA4431919	ERS1343368	ERP017091	The gut microbiome in Crohn's disease and modulation by exclusive enteral nutrition	Stool sample from China	2013-01-01
ERR1620307	SAMEA4431920	ERS1343369	ERP017091	The gut microbiome in Crohn's disease and modulation by exclusive enteral nutrition	Stool sample from China	2013-01-01
ERR1620308	SAMEA4431921	ERS1343370	ERP017091	The gut microbiome in Crohn's disease and modulation by exclusive enteral nutrition	Stool sample from China	2013-01-01
ERR1620309	SAMEA4431922	ERS1343371	ERP017091	The gut microbiome in Crohn's disease and modulation by exclusive enteral nutrition	Stool sample from China	2013-01-01
ERR1620310	SAMEA4431923	ERS1343372	ERP017091	The gut microbiome in Crohn's disease and modulation by exclusive enteral nutrition	Stool sample from China	2013-01-01
ERR1620311	SAMEA4431924	ERS1343373	ERP017091	The gut microbiome in Crohn's disease and modulation by exclusive enteral nutrition	Stool sample from China	2013-01-01
ERR1620312	SAMEA4431925	ERS1343374	ERP017091	The gut microbiome in Crohn's disease and modulation by exclusive enteral nutrition	Stool sample from China	2013-01-01
ERR1620313	SAMEA4431926	ERS1343375	ERP017091	The gut microbiome in Crohn's disease and modulation by exclusive enteral nutrition	Stool sample from China	2013-01-01
ERR1620314	SAMEA4431927	ERS1343376	ERP017091	The gut microbiome in Crohn's disease and modulation by exclusive enteral nutrition	Stool sample from China	2013-01-01
ERR1620315	SAMEA4431928	ERS1343377	ERP017091	The gut microbiome in Crohn's disease and modulation by exclusive enteral nutrition	Stool sample from China	2013-01-01
ERR1620316	SAMEA4431929	ERS1343378	ERP017091	The gut microbiome in Crohn's disease and modulation by exclusive enteral nutrition	Stool sample from China	2013-01-01
ERR1620317	SAMEA4431930	ERS1343379	ERP017091	The gut microbiome in Crohn's disease and modulation by exclusive enteral nutrition	Stool sample from China	2013-01-01
ERR1620318	SAMEA4431931	ERS1343380	ERP017091	The gut microbiome in Crohn's disease and modulation by exclusive enteral nutrition	Stool sample from China	2013-01-01
ERR1620319	SAMEA4431932	ERS1343381	ERP017091	The gut microbiome in Crohn's disease and modulation by exclusive enteral nutrition	Stool sample from China	2013-01-01
ERR1620320	SAMEA4431933	ERS1343382	ERP017091	The gut microbiome in Crohn's disease and modulation by exclusive enteral nutrition	Stool sample from China	2013-01-01
ERR1620321	SAMEA4431934	ERS1343383	ERP017091	The gut microbiome in Crohn's disease and modulation by exclusive enteral nutrition	Stool sample from China	2013-01-01
ERR1620322	SAMEA4431935	ERS1343384	ERP017091	The gut microbiome in Crohn's disease and modulation by exclusive enteral nutrition	Stool sample from China	2013-01-01
ERR1620323	SAMEA4431936	ERS1343385	ERP017091	The gut microbiome in Crohn's disease and modulation by exclusive enteral nutrition	Stool sample from China	2013-01-01
ERR1620324	SAMEA4431937	ERS1343386	ERP017091	The gut microbiome in Crohn's disease and modulation by exclusive enteral nutrition	Stool sample from China	2013-01-01
ERR1620325	SAMEA4431938	ERS1343387	ERP017091	The gut microbiome in Crohn's disease and modulation by exclusive enteral nutrition	Stool sample from China	2013-01-01
ERR1620326	SAMEA4431939	ERS1343388	ERP017091	The gut microbiome in Crohn's disease and modulation by exclusive enteral nutrition	Stool sample from China	2013-01-01
ERR1620327	SAMEA4431940	ERS1343389	ERP017091	The gut microbiome in Crohn's disease and modulation by exclusive enteral nutrition	Stool sample from China	2013-01-01
ERR1620328	SAMEA4431941	ERS1343390	ERP017091	The gut microbiome in Crohn's disease and modulation by exclusive enteral nutrition	Stool sample from China	2013-01-01
ERR1620329	SAMEA4431942	ERS1343391	ERP017091	The gut microbiome in Crohn's disease and modulation by exclusive enteral nutrition	Stool sample from China	2013-01-01
ERR1620330	SAMEA4431943	ERS1343392	ERP017091	The gut microbiome in Crohn's disease and modulation by exclusive enteral nutrition	Stool sample from China	2013-01-01
ERR1620331	SAMEA4431944	ERS1343393	ERP017091	The gut microbiome in Crohn's disease and modulation by exclusive enteral nutrition	Stool sample from China	2013-01-01
ERR1620332	SAMEA4431945	ERS1343394	ERP017091	The gut microbiome in Crohn's disease and modulation by exclusive enteral nutrition	Stool sample from China	2013-01-01
ERR1620334	SAMEA4431947	ERS1343396	ERP017091	The gut microbiome in Crohn's disease and modulation by exclusive enteral nutrition	Stool sample from China	2013-01-01
ERR1620335	SAMEA4431948	ERS1343397	ERP017091	The gut microbiome in Crohn's disease and modulation by exclusive enteral nutrition	Stool sample from China	2013-01-01
ERR1620336	SAMEA4431949	ERS1343398	ERP017091	The gut microbiome in Crohn's disease and modulation by exclusive enteral nutrition	Stool sample from China	2013-01-01
ERR1620337	SAMEA4431950	ERS1343399	ERP017091	The gut microbiome in Crohn's disease and modulation by exclusive enteral nutrition	Stool sample from China	2013-01-01
ERR1620338	SAMEA4431951	ERS1343400	ERP017091	The gut microbiome in Crohn's disease and modulation by exclusive enteral nutrition	Stool sample from China	2013-01-01
ERR1620339	SAMEA4431952	ERS1343401	ERP017091	The gut microbiome in Crohn's disease and modulation by exclusive enteral nutrition	Stool sample from China	2013-01-01
ERR1620340	SAMEA4431953	ERS1343402	ERP017091	The gut microbiome in Crohn's disease and modulation by exclusive enteral nutrition	Stool sample from China	2013-01-01
ERR1620341	SAMEA4431954	ERS1343403	ERP017091	The gut microbiome in Crohn's disease and modulation by exclusive enteral nutrition	Stool sample from China	2013-01-01
ERR1620342	SAMEA4431955	ERS1343404	ERP017091	The gut microbiome in Crohn's disease and modulation by exclusive enteral nutrition	Stool sample from China	2013-01-01
ERR1620343	SAMEA4431956	ERS1343405	ERP017091	The gut microbiome in Crohn's disease and modulation by exclusive enteral nutrition	Stool sample from China	2013-01-01
ERR1620344	SAMEA4431957	ERS1343406	ERP017091	The gut microbiome in Crohn's disease and modulation by exclusive enteral nutrition	Stool sample from China	2013-01-01
ERR1620345	SAMEA4431958	ERS1343407	ERP017091	The gut microbiome in Crohn's disease and modulation by exclusive enteral nutrition	Stool sample from China	2013-01-01
ERR1620346	SAMEA4431959	ERS1343408	ERP017091	The gut microbiome in Crohn's disease and modulation by exclusive enteral nutrition	Stool sample from China	2013-01-01
ERR1620347	SAMEA4431960	ERS1343409	ERP017091	The gut microbiome in Crohn's disease and modulation by exclusive enteral nutrition	Stool sample from China	2013-01-01
ERR1620348	SAMEA4431961	ERS1343410	ERP017091	The gut microbiome in Crohn's disease and modulation by exclusive enteral nutrition	Stool sample from China	2013-01-01
ERR1620349	SAMEA4431962	ERS1343411	ERP017091	The gut microbiome in Crohn's disease and modulation by exclusive enteral nutrition	Stool sample from China	2013-01-01
ERR1620350	SAMEA4431963	ERS1343412	ERP017091	The gut microbiome in Crohn's disease and modulation by exclusive enteral nutrition	Stool sample from China	2013-01-01
ERR1620351	SAMEA4431964	ERS1343413	ERP017091	The gut microbiome in Crohn's disease and modulation by exclusive enteral nutrition	Stool sample from China	2013-01-01
ERR1620352	SAMEA4431965	ERS1343414	ERP017091	The gut microbiome in Crohn's disease and modulation by exclusive enteral nutrition	Stool sample from China	2013-01-01
ERR1620353	SAMEA4431966	ERS1343415	ERP017091	The gut microbiome in Crohn's disease and modulation by exclusive enteral nutrition	Stool sample from China	2013-01-01
ERR1620354	SAMEA4431967	ERS1343416	ERP017091	The gut microbiome in Crohn's disease and modulation by exclusive enteral nutrition	Stool sample from China	2013-01-01
ERR1620355	SAMEA4431968	ERS1343417	ERP017091	The gut microbiome in Crohn's disease and modulation by exclusive enteral nutrition	Stool sample from China	2013-01-01
ERR1620357	SAMEA4431970	ERS1343419	ERP017091	The gut microbiome in Crohn's disease and modulation by exclusive enteral nutrition	Stool sample from China	2013-01-01
ERR1620358	SAMEA4431971	ERS1343420	ERP017091	The gut microbiome in Crohn's disease and modulation by exclusive enteral nutrition	Stool sample from China	2013-01-01
ERR1620359	SAMEA4431972	ERS1343421	ERP017091	The gut microbiome in Crohn's disease and modulation by exclusive enteral nutrition	Stool sample from China	2013-01-01
ERR1620361	SAMEA4431974	ERS1343423	ERP017091	The gut microbiome in Crohn's disease and modulation by exclusive enteral nutrition	Stool sample from China	2013-01-01
ERR1620362	SAMEA4431975	ERS1343424	ERP017091	The gut microbiome in Crohn's disease and modulation by exclusive enteral nutrition	Stool sample from China	2013-01-01
ERR1620363	SAMEA4431976	ERS1343425	ERP017091	The gut microbiome in Crohn's disease and modulation by exclusive enteral nutrition	Stool sample from China	2013-01-01
ERR1620364	SAMEA4431977	ERS1343426	ERP017091	The gut microbiome in Crohn's disease and modulation by exclusive enteral nutrition	Stool sample from China	2013-01-01
ERR1620366	SAMEA4431979	ERS1343428	ERP017091	The gut microbiome in Crohn's disease and modulation by exclusive enteral nutrition	Stool sample from China	2013-01-01
ERR1620372	SAMEA4431985	ERS1343434	ERP017091	The gut microbiome in Crohn's disease and modulation by exclusive enteral nutrition	Stool sample from China	2013-01-01
ERR1620373	SAMEA4431986	ERS1343435	ERP017091	The gut microbiome in Crohn's disease and modulation by exclusive enteral nutrition	Stool sample from China	2013-01-01
ERR1620376	SAMEA4431989	ERS1343438	ERP017091	The gut microbiome in Crohn's disease and modulation by exclusive enteral nutrition	Stool sample from China	2013-01-01
ERR1620377	SAMEA4431990	ERS1343439	ERP017091	The gut microbiome in Crohn's disease and modulation by exclusive enteral nutrition	Stool sample from China	2013-01-01
ERR1737360	SAMEA4363646	ERS1275095	ERP015408	Investigation_of_changes_in_gastrointestinal_homeostasis_and_it_relationship_to_multi_organ_dysfunction_in_critically_ill_children	V1V2_025
ERR1737361	SAMEA4363647	ERS1275096	ERP015408	Investigation_of_changes_in_gastrointestinal_homeostasis_and_it_relationship_to_multi_organ_dysfunction_in_critically_ill_children	V1V2_027
ERR1737362	SAMEA4363648	ERS1275097	ERP015408	Investigation_of_changes_in_gastrointestinal_homeostasis_and_it_relationship_to_multi_organ_dysfunction_in_critically_ill_children	V1V2_029
ERR1737363	SAMEA4363649	ERS1275098	ERP015408	Investigation_of_changes_in_gastrointestinal_homeostasis_and_it_relationship_to_multi_organ_dysfunction_in_critically_ill_children	V1V2_031
ERR1737364	SAMEA4363650	ERS1275099	ERP015408	Investigation_of_changes_in_gastrointestinal_homeostasis_and_it_relationship_to_multi_organ_dysfunction_in_critically_ill_children	V1V2_033
ERR1737365	SAMEA4363651	ERS1275100	ERP015408	Investigation_of_changes_in_gastrointestinal_homeostasis_and_it_relationship_to_multi_organ_dysfunction_in_critically_ill_children	V1V2_035
ERR1737366	SAMEA4363652	ERS1275101	ERP015408	Investigation_of_changes_in_gastrointestinal_homeostasis_and_it_relationship_to_multi_organ_dysfunction_in_critically_ill_children	V1V2_037
ERR1737367	SAMEA4363653	ERS1275102	ERP015408	Investigation_of_changes_in_gastrointestinal_homeostasis_and_it_relationship_to_multi_organ_dysfunction_in_critically_ill_children	V1V2_0039
ERR1737368	SAMEA4363654	ERS1275103	ERP015408	Investigation_of_changes_in_gastrointestinal_homeostasis_and_it_relationship_to_multi_organ_dysfunction_in_critically_ill_children	V1V2_0069
ERR1737369	SAMEA4363655	ERS1275104	ERP015408	Investigation_of_changes_in_gastrointestinal_homeostasis_and_it_relationship_to_multi_organ_dysfunction_in_critically_ill_children	V1V2_0071
ERR1737370	SAMEA4363656	ERS1275105	ERP015408	Investigation_of_changes_in_gastrointestinal_homeostasis_and_it_relationship_to_multi_organ_dysfunction_in_critically_ill_children	V1V2_0071a
ERR1737371	SAMEA4363657	ERS1275106	ERP015408	Investigation_of_changes_in_gastrointestinal_homeostasis_and_it_relationship_to_multi_organ_dysfunction_in_critically_ill_children	V1V2_0073
ERR1737372	SAMEA4363658	ERS1275107	ERP015408	Investigation_of_changes_in_gastrointestinal_homeostasis_and_it_relationship_to_multi_organ_dysfunction_in_critically_ill_children	V1V2_0075
ERR1737373	SAMEA4363659	ERS1275108	ERP015408	Investigation_of_changes_in_gastrointestinal_homeostasis_and_it_relationship_to_multi_organ_dysfunction_in_critically_ill_children	V1V2_0077
ERR1737374	SAMEA4363660	ERS1275109	ERP015408	Investigation_of_changes_in_gastrointestinal_homeostasis_and_it_relationship_to_multi_organ_dysfunction_in_critically_ill_children	V1V2_0085a
ERR1737375	SAMEA4363661	ERS1275110	ERP015408	Investigation_of_changes_in_gastrointestinal_homeostasis_and_it_relationship_to_multi_organ_dysfunction_in_critically_ill_children	V1V2_0079
ERR1737376	SAMEA4363662	ERS1275111	ERP015408	Investigation_of_changes_in_gastrointestinal_homeostasis_and_it_relationship_to_multi_organ_dysfunction_in_critically_ill_children	V3V4_025
ERR1737377	SAMEA4363663	ERS1275112	ERP015408	Investigation_of_changes_in_gastrointestinal_homeostasis_and_it_relationship_to_multi_organ_dysfunction_in_critically_ill_children	V3V4_027
ERR1737378	SAMEA4363664	ERS1275113	ERP015408	Investigation_of_changes_in_gastrointestinal_homeostasis_and_it_relationship_to_multi_organ_dysfunction_in_critically_ill_children	V3V4_029
ERR1737379	SAMEA4363665	ERS1275114	ERP015408	Investigation_of_changes_in_gastrointestinal_homeostasis_and_it_relationship_to_multi_organ_dysfunction_in_critically_ill_children	V3V4_031
ERR1737380	SAMEA4363666	ERS1275115	ERP015408	Investigation_of_changes_in_gastrointestinal_homeostasis_and_it_relationship_to_multi_organ_dysfunction_in_critically_ill_children	V3V4_033
ERR1737381	SAMEA4363667	ERS1275116	ERP015408	Investigation_of_changes_in_gastrointestinal_homeostasis_and_it_relationship_to_multi_organ_dysfunction_in_critically_ill_children	V3V4_035
ERR1737382	SAMEA4363668	ERS1275117	ERP015408	Investigation_of_changes_in_gastrointestinal_homeostasis_and_it_relationship_to_multi_organ_dysfunction_in_critically_ill_children	V3V4_037
ERR1737383	SAMEA4363669	ERS1275118	ERP015408	Investigation_of_changes_in_gastrointestinal_homeostasis_and_it_relationship_to_multi_organ_dysfunction_in_critically_ill_children	V3V4_0039
ERR1737384	SAMEA4363670	ERS1275119	ERP015408	Investigation_of_changes_in_gastrointestinal_homeostasis_and_it_relationship_to_multi_organ_dysfunction_in_critically_ill_children	V3V4_0069
ERR1737385	SAMEA4363671	ERS1275120	ERP015408	Investigation_of_changes_in_gastrointestinal_homeostasis_and_it_relationship_to_multi_organ_dysfunction_in_critically_ill_children	V3V4_0071
ERR1737386	SAMEA4363672	ERS1275121	ERP015408	Investigation_of_changes_in_gastrointestinal_homeostasis_and_it_relationship_to_multi_organ_dysfunction_in_critically_ill_children	V3V4_0071a
ERR1737387	SAMEA4363673	ERS1275122	ERP015408	Investigation_of_changes_in_gastrointestinal_homeostasis_and_it_relationship_to_multi_organ_dysfunction_in_critically_ill_children	V3V4_0073
ERR1737388	SAMEA4363674	ERS1275123	ERP015408	Investigation_of_changes_in_gastrointestinal_homeostasis_and_it_relationship_to_multi_organ_dysfunction_in_critically_ill_children	V3V4_0075
ERR1737389	SAMEA4363675	ERS1275124	ERP015408	Investigation_of_changes_in_gastrointestinal_homeostasis_and_it_relationship_to_multi_organ_dysfunction_in_critically_ill_children	V3V4_0077
ERR1737390	SAMEA4363676	ERS1275125	ERP015408	Investigation_of_changes_in_gastrointestinal_homeostasis_and_it_relationship_to_multi_organ_dysfunction_in_critically_ill_children	V3V4_0085a
ERR1737391	SAMEA4363677	ERS1275126	ERP015408	Investigation_of_changes_in_gastrointestinal_homeostasis_and_it_relationship_to_multi_organ_dysfunction_in_critically_ill_children	V3V4_0079
ERR1737392	SAMEA4363678	ERS1275127	ERP015408	Investigation_of_changes_in_gastrointestinal_homeostasis_and_it_relationship_to_multi_organ_dysfunction_in_critically_ill_children	V6V8_025
ERR1737393	SAMEA4363679	ERS1275128	ERP015408	Investigation_of_changes_in_gastrointestinal_homeostasis_and_it_relationship_to_multi_organ_dysfunction_in_critically_ill_children	V6V8_027
ERR1737394	SAMEA4363680	ERS1275129	ERP015408	Investigation_of_changes_in_gastrointestinal_homeostasis_and_it_relationship_to_multi_organ_dysfunction_in_critically_ill_children	V6V8_029
ERR1737395	SAMEA4363681	ERS1275130	ERP015408	Investigation_of_changes_in_gastrointestinal_homeostasis_and_it_relationship_to_multi_organ_dysfunction_in_critically_ill_children	V6V8_031
ERR1737396	SAMEA4363682	ERS1275131	ERP015408	Investigation_of_changes_in_gastrointestinal_homeostasis_and_it_relationship_to_multi_organ_dysfunction_in_critically_ill_children	V6V8_033
ERR1737397	SAMEA4363683	ERS1275132	ERP015408	Investigation_of_changes_in_gastrointestinal_homeostasis_and_it_relationship_to_multi_organ_dysfunction_in_critically_ill_children	V6V8_035
ERR1737398	SAMEA4363684	ERS1275133	ERP015408	Investigation_of_changes_in_gastrointestinal_homeostasis_and_it_relationship_to_multi_organ_dysfunction_in_critically_ill_children	V6V8_037
ERR1737399	SAMEA4363685	ERS1275134	ERP015408	Investigation_of_changes_in_gastrointestinal_homeostasis_and_it_relationship_to_multi_organ_dysfunction_in_critically_ill_children	V6V8_0039
ERR1737400	SAMEA4363686	ERS1275135	ERP015408	Investigation_of_changes_in_gastrointestinal_homeostasis_and_it_relationship_to_multi_organ_dysfunction_in_critically_ill_children	V6V8_0069
ERR1737401	SAMEA4363687	ERS1275136	ERP015408	Investigation_of_changes_in_gastrointestinal_homeostasis_and_it_relationship_to_multi_organ_dysfunction_in_critically_ill_children	V6V8_0071
ERR1737402	SAMEA4363688	ERS1275137	ERP015408	Investigation_of_changes_in_gastrointestinal_homeostasis_and_it_relationship_to_multi_organ_dysfunction_in_critically_ill_children	V6V8_0071a
ERR1737403	SAMEA4363689	ERS1275138	ERP015408	Investigation_of_changes_in_gastrointestinal_homeostasis_and_it_relationship_to_multi_organ_dysfunction_in_critically_ill_children	V6V8_0073
ERR1737404	SAMEA4363690	ERS1275139	ERP015408	Investigation_of_changes_in_gastrointestinal_homeostasis_and_it_relationship_to_multi_organ_dysfunction_in_critically_ill_children	V6V8_0075
ERR1737405	SAMEA4363691	ERS1275140	ERP015408	Investigation_of_changes_in_gastrointestinal_homeostasis_and_it_relationship_to_multi_organ_dysfunction_in_critically_ill_children	V6V8_0077
ERR1737406	SAMEA4363692	ERS1275141	ERP015408	Investigation_of_changes_in_gastrointestinal_homeostasis_and_it_relationship_to_multi_organ_dysfunction_in_critically_ill_children	V6V8_0085a
ERR1737407	SAMEA4363693	ERS1275142	ERP015408	Investigation_of_changes_in_gastrointestinal_homeostasis_and_it_relationship_to_multi_organ_dysfunction_in_critically_ill_children	V6V8_0079
ERR1737408	SAMEA4363694	ERS1275143	ERP015408	Investigation_of_changes_in_gastrointestinal_homeostasis_and_it_relationship_to_multi_organ_dysfunction_in_critically_ill_children	V1V2_MockA_1st
ERR1737409	SAMEA4363695	ERS1275144	ERP015408	Investigation_of_changes_in_gastrointestinal_homeostasis_and_it_relationship_to_multi_organ_dysfunction_in_critically_ill_children	V1V2_MockA_2nd
ERR1737410	SAMEA4363696	ERS1275145	ERP015408	Investigation_of_changes_in_gastrointestinal_homeostasis_and_it_relationship_to_multi_organ_dysfunction_in_critically_ill_children	V3V4_MockA_1st
ERR1737411	SAMEA4363697	ERS1275146	ERP015408	Investigation_of_changes_in_gastrointestinal_homeostasis_and_it_relationship_to_multi_organ_dysfunction_in_critically_ill_children	V3V4_MockA_2nd
ERR1737412	SAMEA4363698	ERS1275147	ERP015408	Investigation_of_changes_in_gastrointestinal_homeostasis_and_it_relationship_to_multi_organ_dysfunction_in_critically_ill_children	V6V8_MockA_1st
ERR1737413	SAMEA4363699	ERS1275148	ERP015408	Investigation_of_changes_in_gastrointestinal_homeostasis_and_it_relationship_to_multi_organ_dysfunction_in_critically_ill_children	V6V8_MockA_2nd
ERR1737414	SAMEA4363700	ERS1275149	ERP015408	Investigation_of_changes_in_gastrointestinal_homeostasis_and_it_relationship_to_multi_organ_dysfunction_in_critically_ill_children	V1V2_StaphA_1st
ERR1737415	SAMEA4363701	ERS1275150	ERP015408	Investigation_of_changes_in_gastrointestinal_homeostasis_and_it_relationship_to_multi_organ_dysfunction_in_critically_ill_children	V1V2_StaphA_2nd
ERR1737416	SAMEA4363702	ERS1275151	ERP015408	Investigation_of_changes_in_gastrointestinal_homeostasis_and_it_relationship_to_multi_organ_dysfunction_in_critically_ill_children	V3V4_StaphA_1st
ERR1737417	SAMEA4363703	ERS1275152	ERP015408	Investigation_of_changes_in_gastrointestinal_homeostasis_and_it_relationship_to_multi_organ_dysfunction_in_critically_ill_children	V3V4_StaphA_2nd
ERR1737418	SAMEA4363704	ERS1275153	ERP015408	Investigation_of_changes_in_gastrointestinal_homeostasis_and_it_relationship_to_multi_organ_dysfunction_in_critically_ill_children	V6V8_StaphA_1st
ERR1737419	SAMEA4363705	ERS1275154	ERP015408	Investigation_of_changes_in_gastrointestinal_homeostasis_and_it_relationship_to_multi_organ_dysfunction_in_critically_ill_children	V6V8_StaphA_2nd
ERR1737420	SAMEA4363706	ERS1275155	ERP015408	Investigation_of_changes_in_gastrointestinal_homeostasis_and_it_relationship_to_multi_organ_dysfunction_in_critically_ill_children	V1V2_PCRNeg_1st
ERR1737421	SAMEA4363707	ERS1275156	ERP015408	Investigation_of_changes_in_gastrointestinal_homeostasis_and_it_relationship_to_multi_organ_dysfunction_in_critically_ill_children	V1V2_PCRNeg_2st
ERR1737422	SAMEA4363708	ERS1275157	ERP015408	Investigation_of_changes_in_gastrointestinal_homeostasis_and_it_relationship_to_multi_organ_dysfunction_in_critically_ill_children	V3V4_PCRNeg_1st
ERR1737423	SAMEA4363709	ERS1275158	ERP015408	Investigation_of_changes_in_gastrointestinal_homeostasis_and_it_relationship_to_multi_organ_dysfunction_in_critically_ill_children	V3V4_PCRNeg_2st
ERR1737424	SAMEA4363710	ERS1275159	ERP015408	Investigation_of_changes_in_gastrointestinal_homeostasis_and_it_relationship_to_multi_organ_dysfunction_in_critically_ill_children	V6V8_PCRNeg_1st
ERR1737426	SAMEA4363712	ERS1275161	ERP015408	Investigation_of_changes_in_gastrointestinal_homeostasis_and_it_relationship_to_multi_organ_dysfunction_in_critically_ill_children	ST_114
ERR1737427	SAMEA4363713	ERS1275162	ERP015408	Investigation_of_changes_in_gastrointestinal_homeostasis_and_it_relationship_to_multi_organ_dysfunction_in_critically_ill_children	ST_115
ERR1737428	SAMEA4363714	ERS1275163	ERP015408	Investigation_of_changes_in_gastrointestinal_homeostasis_and_it_relationship_to_multi_organ_dysfunction_in_critically_ill_children	ST_116
ERR1737429	SAMEA4363715	ERS1275164	ERP015408	Investigation_of_changes_in_gastrointestinal_homeostasis_and_it_relationship_to_multi_organ_dysfunction_in_critically_ill_children	ST_117
ERR1737430	SAMEA4363716	ERS1275165	ERP015408	Investigation_of_changes_in_gastrointestinal_homeostasis_and_it_relationship_to_multi_organ_dysfunction_in_critically_ill_children	ST_118
ERR1737431	SAMEA4363717	ERS1275166	ERP015408	Investigation_of_changes_in_gastrointestinal_homeostasis_and_it_relationship_to_multi_organ_dysfunction_in_critically_ill_children	ST_119
ERR1737432	SAMEA4363718	ERS1275167	ERP015408	Investigation_of_changes_in_gastrointestinal_homeostasis_and_it_relationship_to_multi_organ_dysfunction_in_critically_ill_children	ST_120
ERR1737433	SAMEA4363719	ERS1275168	ERP015408	Investigation_of_changes_in_gastrointestinal_homeostasis_and_it_relationship_to_multi_organ_dysfunction_in_critically_ill_children	ST_121
ERR1737434	SAMEA4363720	ERS1275169	ERP015408	Investigation_of_changes_in_gastrointestinal_homeostasis_and_it_relationship_to_multi_organ_dysfunction_in_critically_ill_children	ST_NE13_plate3
ERR1737435	SAMEA4363721	ERS1275170	ERP015408	Investigation_of_changes_in_gastrointestinal_homeostasis_and_it_relationship_to_multi_organ_dysfunction_in_critically_ill_children	ST_196
ERR1737436	SAMEA4363722	ERS1275171	ERP015408	Investigation_of_changes_in_gastrointestinal_homeostasis_and_it_relationship_to_multi_organ_dysfunction_in_critically_ill_children	ST_197
ERR1737437	SAMEA4363723	ERS1275172	ERP015408	Investigation_of_changes_in_gastrointestinal_homeostasis_and_it_relationship_to_multi_organ_dysfunction_in_critically_ill_children	ST_198
ERR1737438	SAMEA4363724	ERS1275173	ERP015408	Investigation_of_changes_in_gastrointestinal_homeostasis_and_it_relationship_to_multi_organ_dysfunction_in_critically_ill_children	ST_199
ERR1737439	SAMEA4363725	ERS1275174	ERP015408	Investigation_of_changes_in_gastrointestinal_homeostasis_and_it_relationship_to_multi_organ_dysfunction_in_critically_ill_children	ST_200
ERR1737440	SAMEA4363726	ERS1275175	ERP015408	Investigation_of_changes_in_gastrointestinal_homeostasis_and_it_relationship_to_multi_organ_dysfunction_in_critically_ill_children	ST_201
ERR1737441	SAMEA4363727	ERS1275176	ERP015408	Investigation_of_changes_in_gastrointestinal_homeostasis_and_it_relationship_to_multi_organ_dysfunction_in_critically_ill_children	ST_202
ERR1737442	SAMEA4363728	ERS1275177	ERP015408	Investigation_of_changes_in_gastrointestinal_homeostasis_and_it_relationship_to_multi_organ_dysfunction_in_critically_ill_children	ST_203
ERR1737443	SAMEA4363729	ERS1275178	ERP015408	Investigation_of_changes_in_gastrointestinal_homeostasis_and_it_relationship_to_multi_organ_dysfunction_in_critically_ill_children	ST_NE22_plate3
ERR1737444	SAMEA4363730	ERS1275179	ERP015408	Investigation_of_changes_in_gastrointestinal_homeostasis_and_it_relationship_to_multi_organ_dysfunction_in_critically_ill_children	ST_204
ERR1737445	SAMEA4363731	ERS1275180	ERP015408	Investigation_of_changes_in_gastrointestinal_homeostasis_and_it_relationship_to_multi_organ_dysfunction_in_critically_ill_children	ST_205
ERR1737446	SAMEA4363732	ERS1275181	ERP015408	Investigation_of_changes_in_gastrointestinal_homeostasis_and_it_relationship_to_multi_organ_dysfunction_in_critically_ill_children	ST_206
ERR1737447	SAMEA4363733	ERS1275182	ERP015408	Investigation_of_changes_in_gastrointestinal_homeostasis_and_it_relationship_to_multi_organ_dysfunction_in_critically_ill_children	ST_207
ERR1737448	SAMEA4363734	ERS1275183	ERP015408	Investigation_of_changes_in_gastrointestinal_homeostasis_and_it_relationship_to_multi_organ_dysfunction_in_critically_ill_children	ST_208
ERR1737449	SAMEA4363735	ERS1275184	ERP015408	Investigation_of_changes_in_gastrointestinal_homeostasis_and_it_relationship_to_multi_organ_dysfunction_in_critically_ill_children	ST_209
ERR1737450	SAMEA4363736	ERS1275185	ERP015408	Investigation_of_changes_in_gastrointestinal_homeostasis_and_it_relationship_to_multi_organ_dysfunction_in_critically_ill_children	ST_210
ERR1737451	SAMEA4363737	ERS1275186	ERP015408	Investigation_of_changes_in_gastrointestinal_homeostasis_and_it_relationship_to_multi_organ_dysfunction_in_critically_ill_children	ST_NE23_plate3
ERR1737452	SAMEA4363738	ERS1275187	ERP015408	Investigation_of_changes_in_gastrointestinal_homeostasis_and_it_relationship_to_multi_organ_dysfunction_in_critically_ill_children	ST_StaphA_plate3
ERR1737453	SAMEA4363739	ERS1275188	ERP015408	Investigation_of_changes_in_gastrointestinal_homeostasis_and_it_relationship_to_multi_organ_dysfunction_in_critically_ill_children	ST_MockA_plate3
ERR1737454	SAMEA4363740	ERS1275189	ERP015408	Investigation_of_changes_in_gastrointestinal_homeostasis_and_it_relationship_to_multi_organ_dysfunction_in_critically_ill_children	ST_PCRNeg_plate3
ERR1912946	SAMEA103958148	ERS1647316	ERP019674	The fecal microbiota in L-DOPA naive PD patients	stool sample	2013-01-01
ERR1912947	SAMEA103958148	ERS1647316	ERP019674	The fecal microbiota in L-DOPA naive PD patients	stool sample	2013-01-01
ERR1912948	SAMEA103958148	ERS1647316	ERP019674	The fecal microbiota in L-DOPA naive PD patients	stool sample	2013-01-01
ERR1912949	SAMEA103958163	ERS1647331	ERP019674	The fecal microbiota in L-DOPA naive PD patients	stool sample	2013-01-01
ERR1912950	SAMEA103958163	ERS1647331	ERP019674	The fecal microbiota in L-DOPA naive PD patients	stool sample	2013-01-01
ERR1912951	SAMEA103958163	ERS1647331	ERP019674	The fecal microbiota in L-DOPA naive PD patients	stool sample	2013-01-01
ERR1912952	SAMEA103958163	ERS1647331	ERP019674	The fecal microbiota in L-DOPA naive PD patients	stool sample	2013-01-01
ERR1912953	SAMEA103958125	ERS1647293	ERP019674	The fecal microbiota in L-DOPA naive PD patients	stool sample	2013-01-01
ERR1912954	SAMEA103958125	ERS1647293	ERP019674	The fecal microbiota in L-DOPA naive PD patients	stool sample	2013-01-01
ERR1912955	SAMEA103958125	ERS1647293	ERP019674	The fecal microbiota in L-DOPA naive PD patients	stool sample	2013-01-01
ERR1912956	SAMEA103958125	ERS1647293	ERP019674	The fecal microbiota in L-DOPA naive PD patients	stool sample	2013-01-01
ERR1912957	SAMEA103958159	ERS1647327	ERP019674	The fecal microbiota in L-DOPA naive PD patients	stool sample	2013-01-01
ERR1912958	SAMEA103958114	ERS1647282	ERP019674	The fecal microbiota in L-DOPA naive PD patients	stool sample	2013-01-01
ERR1912959	SAMEA103958114	ERS1647282	ERP019674	The fecal microbiota in L-DOPA naive PD patients	stool sample	2013-01-01
ERR1912960	SAMEA103958114	ERS1647282	ERP019674	The fecal microbiota in L-DOPA naive PD patients	stool sample	2013-01-01
ERR1912961	SAMEA103958137	ERS1647305	ERP019674	The fecal microbiota in L-DOPA naive PD patients	stool sample	2013-01-01
ERR1912962	SAMEA103958137	ERS1647305	ERP019674	The fecal microbiota in L-DOPA naive PD patients	stool sample	2013-01-01
ERR1912963	SAMEA103958137	ERS1647305	ERP019674	The fecal microbiota in L-DOPA naive PD patients	stool sample	2013-01-01
ERR1912964	SAMEA103958130	ERS1647298	ERP019674	The fecal microbiota in L-DOPA naive PD patients	stool sample	2013-01-01
ERR1912965	SAMEA103958130	ERS1647298	ERP019674	The fecal microbiota in L-DOPA naive PD patients	stool sample	2013-01-01
ERR1912966	SAMEA103958130	ERS1647298	ERP019674	The fecal microbiota in L-DOPA naive PD patients	stool sample	2013-01-01
ERR1912967	SAMEA103958121	ERS1647289	ERP019674	The fecal microbiota in L-DOPA naive PD patients	stool sample	2013-01-01
ERR1912968	SAMEA103958121	ERS1647289	ERP019674	The fecal microbiota in L-DOPA naive PD patients	stool sample	2013-01-01
ERR1912969	SAMEA103958121	ERS1647289	ERP019674	The fecal microbiota in L-DOPA naive PD patients	stool sample	2013-01-01
ERR1912970	SAMEA103958121	ERS1647289	ERP019674	The fecal microbiota in L-DOPA naive PD patients	stool sample	2013-01-01
ERR1912971	SAMEA103958161	ERS1647329	ERP019674	The fecal microbiota in L-DOPA naive PD patients	stool sample	2013-01-01
ERR1912972	SAMEA103958134	ERS1647302	ERP019674	The fecal microbiota in L-DOPA naive PD patients	stool sample	2013-01-01
ERR1912973	SAMEA103958134	ERS1647302	ERP019674	The fecal microbiota in L-DOPA naive PD patients	stool sample	2013-01-01
ERR1912974	SAMEA103958134	ERS1647302	ERP019674	The fecal microbiota in L-DOPA naive PD patients	stool sample	2013-01-01
ERR1912975	SAMEA103958134	ERS1647302	ERP019674	The fecal microbiota in L-DOPA naive PD patients	stool sample	2013-01-01
ERR1912976	SAMEA103958116	ERS1647284	ERP019674	The fecal microbiota in L-DOPA naive PD patients	stool sample	2013-01-01
ERR1912977	SAMEA103958116	ERS1647284	ERP019674	The fecal microbiota in L-DOPA naive PD patients	stool sample	2013-01-01
ERR1912978	SAMEA103958116	ERS1647284	ERP019674	The fecal microbiota in L-DOPA naive PD patients	stool sample	2013-01-01
ERR1912979	SAMEA103958150	ERS1647318	ERP019674	The fecal microbiota in L-DOPA naive PD patients	stool sample	2013-01-01
ERR1912980	SAMEA103958150	ERS1647318	ERP019674	The fecal microbiota in L-DOPA naive PD patients	stool sample	2013-01-01
ERR1912981	SAMEA103958150	ERS1647318	ERP019674	The fecal microbiota in L-DOPA naive PD patients	stool sample	2013-01-01
ERR1912982	SAMEA103958150	ERS1647318	ERP019674	The fecal microbiota in L-DOPA naive PD patients	stool sample	2013-01-01
ERR1912983	SAMEA103958131	ERS1647299	ERP019674	The fecal microbiota in L-DOPA naive PD patients	stool sample	2013-01-01
ERR1912984	SAMEA103958131	ERS1647299	ERP019674	The fecal microbiota in L-DOPA naive PD patients	stool sample	2013-01-01
ERR1912985	SAMEA103958131	ERS1647299	ERP019674	The fecal microbiota in L-DOPA naive PD patients	stool sample	2013-01-01
ERR1912986	SAMEA103958113	ERS1647281	ERP019674	The fecal microbiota in L-DOPA naive PD patients	stool sample	2013-01-01
ERR1912987	SAMEA103958113	ERS1647281	ERP019674	The fecal microbiota in L-DOPA naive PD patients	stool sample	2013-01-01
ERR1912988	SAMEA103958113	ERS1647281	ERP019674	The fecal microbiota in L-DOPA naive PD patients	stool sample	2013-01-01
ERR1912989	SAMEA103958162	ERS1647330	ERP019674	The fecal microbiota in L-DOPA naive PD patients	stool sample	2013-01-01
ERR1912990	SAMEA103958155	ERS1647323	ERP019674	The fecal microbiota in L-DOPA naive PD patients	stool sample	2013-01-01
ERR1912991	SAMEA103958136	ERS1647304	ERP019674	The fecal microbiota in L-DOPA naive PD patients	stool sample	2013-01-01
ERR1912992	SAMEA103958136	ERS1647304	ERP019674	The fecal microbiota in L-DOPA naive PD patients	stool sample	2013-01-01
ERR1912993	SAMEA103958136	ERS1647304	ERP019674	The fecal microbiota in L-DOPA naive PD patients	stool sample	2013-01-01
ERR1912994	SAMEA103958109	ERS1647277	ERP019674	The fecal microbiota in L-DOPA naive PD patients	stool sample	2013-01-01
ERR1912995	SAMEA103958109	ERS1647277	ERP019674	The fecal microbiota in L-DOPA naive PD patients	stool sample	2013-01-01
ERR1912996	SAMEA103958109	ERS1647277	ERP019674	The fecal microbiota in L-DOPA naive PD patients	stool sample	2013-01-01
ERR1912997	SAMEA103958167	ERS1647335	ERP019674	The fecal microbiota in L-DOPA naive PD patients	stool sample	2013-01-01
ERR1912998	SAMEA103958110	ERS1647278	ERP019674	The fecal microbiota in L-DOPA naive PD patients	stool sample	2013-01-01
ERR1912999	SAMEA103958110	ERS1647278	ERP019674	The fecal microbiota in L-DOPA naive PD patients	stool sample	2013-01-01
ERR1913000	SAMEA103958110	ERS1647278	ERP019674	The fecal microbiota in L-DOPA naive PD patients	stool sample	2013-01-01
ERR1913001	SAMEA103958110	ERS1647278	ERP019674	The fecal microbiota in L-DOPA naive PD patients	stool sample	2013-01-01
ERR1913002	SAMEA103958151	ERS1647319	ERP019674	The fecal microbiota in L-DOPA naive PD patients	stool sample	2013-01-01
ERR1913003	SAMEA103958151	ERS1647319	ERP019674	The fecal microbiota in L-DOPA naive PD patients	stool sample	2013-01-01
ERR1913004	SAMEA103958151	ERS1647319	ERP019674	The fecal microbiota in L-DOPA naive PD patients	stool sample	2013-01-01
ERR1913005	SAMEA103958151	ERS1647319	ERP019674	The fecal microbiota in L-DOPA naive PD patients	stool sample	2013-01-01
ERR1913006	SAMEA103958156	ERS1647324	ERP019674	The fecal microbiota in L-DOPA naive PD patients	stool sample	2013-01-01
ERR1913007	SAMEA103958149	ERS1647317	ERP019674	The fecal microbiota in L-DOPA naive PD patients	stool sample	2013-01-01
ERR1913008	SAMEA103958149	ERS1647317	ERP019674	The fecal microbiota in L-DOPA naive PD patients	stool sample	2013-01-01
ERR1913009	SAMEA103958149	ERS1647317	ERP019674	The fecal microbiota in L-DOPA naive PD patients	stool sample	2013-01-01
ERR1913010	SAMEA103958124	ERS1647292	ERP019674	The fecal microbiota in L-DOPA naive PD patients	stool sample	2013-01-01
ERR1913011	SAMEA103958124	ERS1647292	ERP019674	The fecal microbiota in L-DOPA naive PD patients	stool sample	2013-01-01
ERR1913012	SAMEA103958124	ERS1647292	ERP019674	The fecal microbiota in L-DOPA naive PD patients	stool sample	2013-01-01
ERR1913013	SAMEA103958124	ERS1647292	ERP019674	The fecal microbiota in L-DOPA naive PD patients	stool sample	2013-01-01
ERR1913014	SAMEA103958145	ERS1647313	ERP019674	The fecal microbiota in L-DOPA naive PD patients	stool sample	2013-01-01
ERR1913015	SAMEA103958145	ERS1647313	ERP019674	The fecal microbiota in L-DOPA naive PD patients	stool sample	2013-01-01
ERR1913016	SAMEA103958145	ERS1647313	ERP019674	The fecal microbiota in L-DOPA naive PD patients	stool sample	2013-01-01
ERR1913017	SAMEA103958117	ERS1647285	ERP019674	The fecal microbiota in L-DOPA naive PD patients	stool sample	2013-01-01
ERR1913018	SAMEA103958117	ERS1647285	ERP019674	The fecal microbiota in L-DOPA naive PD patients	stool sample	2013-01-01
ERR1913019	SAMEA103958117	ERS1647285	ERP019674	The fecal microbiota in L-DOPA naive PD patients	stool sample	2013-01-01
ERR1913020	SAMEA103958117	ERS1647285	ERP019674	The fecal microbiota in L-DOPA naive PD patients	stool sample	2013-01-01
ERR1913021	SAMEA103958128	ERS1647296	ERP019674	The fecal microbiota in L-DOPA naive PD patients	stool sample	2013-01-01
ERR1913022	SAMEA103958128	ERS1647296	ERP019674	The fecal microbiota in L-DOPA naive PD patients	stool sample	2013-01-01
ERR1913023	SAMEA103958128	ERS1647296	ERP019674	The fecal microbiota in L-DOPA naive PD patients	stool sample	2013-01-01
ERR1913024	SAMEA103958128	ERS1647296	ERP019674	The fecal microbiota in L-DOPA naive PD patients	stool sample	2013-01-01
ERR1913025	SAMEA103958144	ERS1647312	ERP019674	The fecal microbiota in L-DOPA naive PD patients	stool sample	2013-01-01
ERR1913026	SAMEA103958144	ERS1647312	ERP019674	The fecal microbiota in L-DOPA naive PD patients	stool sample	2013-01-01
ERR1913027	SAMEA103958144	ERS1647312	ERP019674	The fecal microbiota in L-DOPA naive PD patients	stool sample	2013-01-01
ERR1913028	SAMEA103958144	ERS1647312	ERP019674	The fecal microbiota in L-DOPA naive PD patients	stool sample	2013-01-01
ERR1913029	SAMEA103958153	ERS1647321	ERP019674	The fecal microbiota in L-DOPA naive PD patients	stool sample	2013-01-01
ERR1913030	SAMEA103958153	ERS1647321	ERP019674	The fecal microbiota in L-DOPA naive PD patients	stool sample	2013-01-01
ERR1913031	SAMEA103958153	ERS1647321	ERP019674	The fecal microbiota in L-DOPA naive PD patients	stool sample	2013-01-01
ERR1913032	SAMEA103958120	ERS1647288	ERP019674	The fecal microbiota in L-DOPA naive PD patients	stool sample	2013-01-01
ERR1913033	SAMEA103958120	ERS1647288	ERP019674	The fecal microbiota in L-DOPA naive PD patients	stool sample	2013-01-01
ERR1913034	SAMEA103958120	ERS1647288	ERP019674	The fecal microbiota in L-DOPA naive PD patients	stool sample	2013-01-01
ERR1913035	SAMEA103958120	ERS1647288	ERP019674	The fecal microbiota in L-DOPA naive PD patients	stool sample	2013-01-01
ERR1913036	SAMEA103958158	ERS1647326	ERP019674	The fecal microbiota in L-DOPA naive PD patients	stool sample	2013-01-01
ERR1913037	SAMEA103958123	ERS1647291	ERP019674	The fecal microbiota in L-DOPA naive PD patients	stool sample	2013-01-01
ERR1913038	SAMEA103958123	ERS1647291	ERP019674	The fecal microbiota in L-DOPA naive PD patients	stool sample	2013-01-01
ERR1913039	SAMEA103958123	ERS1647291	ERP019674	The fecal microbiota in L-DOPA naive PD patients	stool sample	2013-01-01
ERR1913040	SAMEA103958141	ERS1647309	ERP019674	The fecal microbiota in L-DOPA naive PD patients	stool sample	2013-01-01
ERR1913041	SAMEA103958141	ERS1647309	ERP019674	The fecal microbiota in L-DOPA naive PD patients	stool sample	2013-01-01
ERR1913042	SAMEA103958141	ERS1647309	ERP019674	The fecal microbiota in L-DOPA naive PD patients	stool sample	2013-01-01
ERR1913043	SAMEA103958141	ERS1647309	ERP019674	The fecal microbiota in L-DOPA naive PD patients	stool sample	2013-01-01
ERR1913044	SAMEA103958143	ERS1647311	ERP019674	The fecal microbiota in L-DOPA naive PD patients	stool sample	2013-01-01
ERR1913045	SAMEA103958143	ERS1647311	ERP019674	The fecal microbiota in L-DOPA naive PD patients	stool sample	2013-01-01
ERR1913046	SAMEA103958143	ERS1647311	ERP019674	The fecal microbiota in L-DOPA naive PD patients	stool sample	2013-01-01
ERR1913047	SAMEA103958118	ERS1647286	ERP019674	The fecal microbiota in L-DOPA naive PD patients	stool sample	2013-01-01
ERR1913048	SAMEA103958118	ERS1647286	ERP019674	The fecal microbiota in L-DOPA naive PD patients	stool sample	2013-01-01
ERR1913049	SAMEA103958118	ERS1647286	ERP019674	The fecal microbiota in L-DOPA naive PD patients	stool sample	2013-01-01
ERR1913050	SAMEA103958132	ERS1647300	ERP019674	The fecal microbiota in L-DOPA naive PD patients	stool sample	2013-01-01
ERR1913051	SAMEA103958132	ERS1647300	ERP019674	The fecal microbiota in L-DOPA naive PD patients	stool sample	2013-01-01
ERR1913052	SAMEA103958132	ERS1647300	ERP019674	The fecal microbiota in L-DOPA naive PD patients	stool sample	2013-01-01
ERR1913053	SAMEA103958132	ERS1647300	ERP019674	The fecal microbiota in L-DOPA naive PD patients	stool sample	2013-01-01
ERR1913054	SAMEA103958147	ERS1647315	ERP019674	The fecal microbiota in L-DOPA naive PD patients	stool sample	2013-01-01
ERR1913055	SAMEA103958147	ERS1647315	ERP019674	The fecal microbiota in L-DOPA naive PD patients	stool sample	2013-01-01
ERR1913056	SAMEA103958147	ERS1647315	ERP019674	The fecal microbiota in L-DOPA naive PD patients	stool sample	2013-01-01
ERR1913057	SAMEA103958129	ERS1647297	ERP019674	The fecal microbiota in L-DOPA naive PD patients	stool sample	2013-01-01
ERR1913058	SAMEA103958129	ERS1647297	ERP019674	The fecal microbiota in L-DOPA naive PD patients	stool sample	2013-01-01
ERR1913059	SAMEA103958129	ERS1647297	ERP019674	The fecal microbiota in L-DOPA naive PD patients	stool sample	2013-01-01
ERR1913060	SAMEA103958135	ERS1647303	ERP019674	The fecal microbiota in L-DOPA naive PD patients	stool sample	2013-01-01
ERR1913061	SAMEA103958135	ERS1647303	ERP019674	The fecal microbiota in L-DOPA naive PD patients	stool sample	2013-01-01
ERR1913062	SAMEA103958135	ERS1647303	ERP019674	The fecal microbiota in L-DOPA naive PD patients	stool sample	2013-01-01
ERR1913063	SAMEA103958157	ERS1647325	ERP019674	The fecal microbiota in L-DOPA naive PD patients	stool sample	2013-01-01
ERR1913064	SAMEA103958127	ERS1647295	ERP019674	The fecal microbiota in L-DOPA naive PD patients	stool sample	2013-01-01
ERR1913065	SAMEA103958127	ERS1647295	ERP019674	The fecal microbiota in L-DOPA naive PD patients	stool sample	2013-01-01
ERR1913066	SAMEA103958127	ERS1647295	ERP019674	The fecal microbiota in L-DOPA naive PD patients	stool sample	2013-01-01
ERR1913067	SAMEA103958127	ERS1647295	ERP019674	The fecal microbiota in L-DOPA naive PD patients	stool sample	2013-01-01
ERR1913068	SAMEA103958127	ERS1647295	ERP019674	The fecal microbiota in L-DOPA naive PD patients	stool sample	2013-01-01
ERR1913069	SAMEA103958111	ERS1647279	ERP019674	The fecal microbiota in L-DOPA naive PD patients	stool sample	2013-01-01
ERR1913070	SAMEA103958111	ERS1647279	ERP019674	The fecal microbiota in L-DOPA naive PD patients	stool sample	2013-01-01
ERR1913071	SAMEA103958111	ERS1647279	ERP019674	The fecal microbiota in L-DOPA naive PD patients	stool sample	2013-01-01
ERR1913072	SAMEA103958111	ERS1647279	ERP019674	The fecal microbiota in L-DOPA naive PD patients	stool sample	2013-01-01
ERR1913073	SAMEA103958165	ERS1647333	ERP019674	The fecal microbiota in L-DOPA naive PD patients	stool sample	2013-01-01
ERR1913074	SAMEA103958165	ERS1647333	ERP019674	The fecal microbiota in L-DOPA naive PD patients	stool sample	2013-01-01
ERR1913075	SAMEA103958165	ERS1647333	ERP019674	The fecal microbiota in L-DOPA naive PD patients	stool sample	2013-01-01
ERR1913076	SAMEA103958142	ERS1647310	ERP019674	The fecal microbiota in L-DOPA naive PD patients	stool sample	2013-01-01
ERR1913077	SAMEA103958142	ERS1647310	ERP019674	The fecal microbiota in L-DOPA naive PD patients	stool sample	2013-01-01
ERR1913078	SAMEA103958142	ERS1647310	ERP019674	The fecal microbiota in L-DOPA naive PD patients	stool sample	2013-01-01
ERR1913079	SAMEA103958142	ERS1647310	ERP019674	The fecal microbiota in L-DOPA naive PD patients	stool sample	2013-01-01
ERR1913080	SAMEA103958126	ERS1647294	ERP019674	The fecal microbiota in L-DOPA naive PD patients	stool sample	2013-01-01
ERR1913081	SAMEA103958126	ERS1647294	ERP019674	The fecal microbiota in L-DOPA naive PD patients	stool sample	2013-01-01
ERR1913082	SAMEA103958126	ERS1647294	ERP019674	The fecal microbiota in L-DOPA naive PD patients	stool sample	2013-01-01
ERR1913083	SAMEA103958126	ERS1647294	ERP019674	The fecal microbiota in L-DOPA naive PD patients	stool sample	2013-01-01
ERR1913084	SAMEA103958152	ERS1647320	ERP019674	The fecal microbiota in L-DOPA naive PD patients	stool sample	2013-01-01
ERR1913085	SAMEA103958152	ERS1647320	ERP019674	The fecal microbiota in L-DOPA naive PD patients	stool sample	2013-01-01
ERR1913086	SAMEA103958152	ERS1647320	ERP019674	The fecal microbiota in L-DOPA naive PD patients	stool sample	2013-01-01
ERR1913087	SAMEA103958152	ERS1647320	ERP019674	The fecal microbiota in L-DOPA naive PD patients	stool sample	2013-01-01
ERR1913088	SAMEA103958112	ERS1647280	ERP019674	The fecal microbiota in L-DOPA naive PD patients	stool sample	2013-01-01
ERR1913089	SAMEA103958112	ERS1647280	ERP019674	The fecal microbiota in L-DOPA naive PD patients	stool sample	2013-01-01
ERR1913090	SAMEA103958112	ERS1647280	ERP019674	The fecal microbiota in L-DOPA naive PD patients	stool sample	2013-01-01
ERR1913091	SAMEA103958112	ERS1647280	ERP019674	The fecal microbiota in L-DOPA naive PD patients	stool sample	2013-01-01
ERR1913092	SAMEA103958115	ERS1647283	ERP019674	The fecal microbiota in L-DOPA naive PD patients	stool sample	2013-01-01
ERR1913093	SAMEA103958115	ERS1647283	ERP019674	The fecal microbiota in L-DOPA naive PD patients	stool sample	2013-01-01
ERR1913094	SAMEA103958115	ERS1647283	ERP019674	The fecal microbiota in L-DOPA naive PD patients	stool sample	2013-01-01
ERR1913095	SAMEA103958115	ERS1647283	ERP019674	The fecal microbiota in L-DOPA naive PD patients	stool sample	2013-01-01
ERR1913096	SAMEA103958133	ERS1647301	ERP019674	The fecal microbiota in L-DOPA naive PD patients	stool sample	2013-01-01
ERR1913097	SAMEA103958133	ERS1647301	ERP019674	The fecal microbiota in L-DOPA naive PD patients	stool sample	2013-01-01
ERR1913098	SAMEA103958133	ERS1647301	ERP019674	The fecal microbiota in L-DOPA naive PD patients	stool sample	2013-01-01
ERR1913099	SAMEA103958133	ERS1647301	ERP019674	The fecal microbiota in L-DOPA naive PD patients	stool sample	2013-01-01
ERR1913100	SAMEA103958140	ERS1647308	ERP019674	The fecal microbiota in L-DOPA naive PD patients	stool sample	2013-01-01
ERR1913101	SAMEA103958140	ERS1647308	ERP019674	The fecal microbiota in L-DOPA naive PD patients	stool sample	2013-01-01
ERR1913102	SAMEA103958140	ERS1647308	ERP019674	The fecal microbiota in L-DOPA naive PD patients	stool sample	2013-01-01
ERR1913103	SAMEA103958140	ERS1647308	ERP019674	The fecal microbiota in L-DOPA naive PD patients	stool sample	2013-01-01
ERR1913104	SAMEA103958122	ERS1647290	ERP019674	The fecal microbiota in L-DOPA naive PD patients	stool sample	2013-01-01
ERR1913105	SAMEA103958122	ERS1647290	ERP019674	The fecal microbiota in L-DOPA naive PD patients	stool sample	2013-01-01
ERR1913106	SAMEA103958122	ERS1647290	ERP019674	The fecal microbiota in L-DOPA naive PD patients	stool sample	2013-01-01
ERR1913107	SAMEA103958122	ERS1647290	ERP019674	The fecal microbiota in L-DOPA naive PD patients	stool sample	2013-01-01
ERR1913108	SAMEA103958138	ERS1647306	ERP019674	The fecal microbiota in L-DOPA naive PD patients	stool sample	2013-01-01
ERR1913109	SAMEA103958138	ERS1647306	ERP019674	The fecal microbiota in L-DOPA naive PD patients	stool sample	2013-01-01
ERR1913110	SAMEA103958138	ERS1647306	ERP019674	The fecal microbiota in L-DOPA naive PD patients	stool sample	2013-01-01
ERR1913111	SAMEA103958146	ERS1647314	ERP019674	The fecal microbiota in L-DOPA naive PD patients	stool sample	2013-01-01
ERR1913112	SAMEA103958146	ERS1647314	ERP019674	The fecal microbiota in L-DOPA naive PD patients	stool sample	2013-01-01
ERR1913113	SAMEA103958146	ERS1647314	ERP019674	The fecal microbiota in L-DOPA naive PD patients	stool sample	2013-01-01
ERR1913114	SAMEA103958146	ERS1647314	ERP019674	The fecal microbiota in L-DOPA naive PD patients	stool sample	2013-01-01
ERR1913115	SAMEA103958160	ERS1647328	ERP019674	The fecal microbiota in L-DOPA naive PD patients	stool sample	2013-01-01
ERR1913116	SAMEA103958139	ERS1647307	ERP019674	The fecal microbiota in L-DOPA naive PD patients	stool sample	2013-01-01
ERR1913117	SAMEA103958139	ERS1647307	ERP019674	The fecal microbiota in L-DOPA naive PD patients	stool sample	2013-01-01
ERR1913118	SAMEA103958139	ERS1647307	ERP019674	The fecal microbiota in L-DOPA naive PD patients	stool sample	2013-01-01
ERR1913119	SAMEA103958164	ERS1647332	ERP019674	The fecal microbiota in L-DOPA naive PD patients	stool sample	2013-01-01
ERR1913120	SAMEA103958164	ERS1647332	ERP019674	The fecal microbiota in L-DOPA naive PD patients	stool sample	2013-01-01
ERR1913121	SAMEA103958164	ERS1647332	ERP019674	The fecal microbiota in L-DOPA naive PD patients	stool sample	2013-01-01
ERR1913122	SAMEA103958119	ERS1647287	ERP019674	The fecal microbiota in L-DOPA naive PD patients	stool sample	2013-01-01
ERR1913123	SAMEA103958119	ERS1647287	ERP019674	The fecal microbiota in L-DOPA naive PD patients	stool sample	2013-01-01
ERR1913124	SAMEA103958119	ERS1647287	ERP019674	The fecal microbiota in L-DOPA naive PD patients	stool sample	2013-01-01
ERR1913125	SAMEA103958119	ERS1647287	ERP019674	The fecal microbiota in L-DOPA naive PD patients	stool sample	2013-01-01
ERR1913127	SAMEA103958166	ERS1647334	ERP019674	The fecal microbiota in L-DOPA naive PD patients	stool sample	2013-01-01
ERR1953518	SAMEA4384481	ERS1295930	ERP022699	Compositional_dynamics_of_intestinal_spore_forming_bacteria	4343STDY6541268
ERR1953519	SAMEA4384402	ERS1295851	ERP022699	Compositional_dynamics_of_intestinal_spore_forming_bacteria	4343STDY6541269
ERR1953520	SAMEA4370581	ERS1282030	ERP022699	Compositional_dynamics_of_intestinal_spore_forming_bacteria	4343STDY6529488
ERR1953521	SAMEA4370582	ERS1282031	ERP022699	Compositional_dynamics_of_intestinal_spore_forming_bacteria	4343STDY6529489
ERR1953522	SAMEA4370583	ERS1282032	ERP022699	Compositional_dynamics_of_intestinal_spore_forming_bacteria	4343STDY6529490
ERR1953523	SAMEA4370584	ERS1282033	ERP022699	Compositional_dynamics_of_intestinal_spore_forming_bacteria	4343STDY6529491
ERR2013555	SAMEA37057918	ERS1487525	ERP020710	Connections between the gut microbiome and gestational diabetes mellitus	C001	2015-01-01
ERR2013556	SAMEA37058668	ERS1487526	ERP020710	Connections between the gut microbiome and gestational diabetes mellitus	C002	2015-01-01
ERR2013559	SAMEA37060918	ERS1487529	ERP020710	Connections between the gut microbiome and gestational diabetes mellitus	C011	2015-01-01
ERR2013560	SAMEA37061668	ERS1487530	ERP020710	Connections between the gut microbiome and gestational diabetes mellitus	C012	2015-01-01
ERR2013561	SAMEA37062418	ERS1487531	ERP020710	Connections between the gut microbiome and gestational diabetes mellitus	C013	2015-01-01
ERR2013562	SAMEA37063168	ERS1487532	ERP020710	Connections between the gut microbiome and gestational diabetes mellitus	C014	2015-01-01
ERR2013564	SAMEA37064668	ERS1487534	ERP020710	Connections between the gut microbiome and gestational diabetes mellitus	C016	2015-01-01
ERR2013565	SAMEA37065418	ERS1487535	ERP020710	Connections between the gut microbiome and gestational diabetes mellitus	C018	2015-01-01
ERR2013566	SAMEA37066168	ERS1487536	ERP020710	Connections between the gut microbiome and gestational diabetes mellitus	C019	2015-01-01
ERR2013570	SAMEA37069168	ERS1487540	ERP020710	Connections between the gut microbiome and gestational diabetes mellitus	C026	2015-01-01
ERR2013583	SAMEA37078918	ERS1487553	ERP020710	Connections between the gut microbiome and gestational diabetes mellitus	C052	2015-01-01
ERR2013604	SAMEA37094668	ERS1487574	ERP020710	Connections between the gut microbiome and gestational diabetes mellitus	C089	2015-01-01
ERR2013616	SAMEA37103668	ERS1487586	ERP020710	Connections between the gut microbiome and gestational diabetes mellitus	C110	2015-01-01
ERR2013617	SAMEA37104418	ERS1487587	ERP020710	Connections between the gut microbiome and gestational diabetes mellitus	C112	2015-01-01
ERR2013618	SAMEA37105168	ERS1487588	ERP020710	Connections between the gut microbiome and gestational diabetes mellitus	C114	2015-01-01
ERR2013619	SAMEA37105918	ERS1487589	ERP020710	Connections between the gut microbiome and gestational diabetes mellitus	C116	2015-01-01
ERR2013621	SAMEA37107418	ERS1487591	ERP020710	Connections between the gut microbiome and gestational diabetes mellitus	C119	2015-01-01
ERR2013622	SAMEA37108168	ERS1487592	ERP020710	Connections between the gut microbiome and gestational diabetes mellitus	C120	2015-01-01
ERR2013623	SAMEA37108918	ERS1487593	ERP020710	Connections between the gut microbiome and gestational diabetes mellitus	C131	2015-01-01
ERR2013630	SAMEA37114168	ERS1487600	ERP020710	Connections between the gut microbiome and gestational diabetes mellitus	C145	2015-01-01
ERR2013639	SAMEA37120918	ERS1487609	ERP020710	Connections between the gut microbiome and gestational diabetes mellitus	C157	2015-01-01
ERR2013644	SAMEA37124668	ERS1487614	ERP020710	Connections between the gut microbiome and gestational diabetes mellitus	C162	2015-01-01
ERR2013647	SAMEA37126918	ERS1487617	ERP020710	Connections between the gut microbiome and gestational diabetes mellitus	C169	2015-01-01
ERR2013649	SAMEA37128418	ERS1487619	ERP020710	Connections between the gut microbiome and gestational diabetes mellitus	C177	2015-01-01
ERR2013651	SAMEA37129918	ERS1487621	ERP020710	Connections between the gut microbiome and gestational diabetes mellitus	C183	2015-01-01
ERR209055	SAMEA2042280	ERS199000	ERP002061	A method for identifying metagenomic species and variable genetic elements by exhaustive co-abundance binning	Stool sample from danish	2008-01-01
ERR209056	SAMEA2042280	ERS199000	ERP002061	A method for identifying metagenomic species and variable genetic elements by exhaustive co-abundance binning	Stool sample from danish	2008-01-01
ERR209057	SAMEA2042281	ERS199001	ERP002061	A method for identifying metagenomic species and variable genetic elements by exhaustive co-abundance binning	Stool sample from danish	2008-01-01
ERR209058	SAMEA2042281	ERS199001	ERP002061	A method for identifying metagenomic species and variable genetic elements by exhaustive co-abundance binning	Stool sample from danish	2008-01-01
ERR209059	SAMEA2042281	ERS199001	ERP002061	A method for identifying metagenomic species and variable genetic elements by exhaustive co-abundance binning	Stool sample from danish	2008-01-01
ERR209060	SAMEA2042282	ERS199002	ERP002061	A method for identifying metagenomic species and variable genetic elements by exhaustive co-abundance binning	Stool sample from danish	2008-01-01
ERR209061	SAMEA2042282	ERS199002	ERP002061	A method for identifying metagenomic species and variable genetic elements by exhaustive co-abundance binning	Stool sample from danish	2008-01-01
ERR209062	SAMEA2042282	ERS199002	ERP002061	A method for identifying metagenomic species and variable genetic elements by exhaustive co-abundance binning	Stool sample from danish	2008-01-01
ERR209063	SAMEA2042283	ERS199003	ERP002061	A method for identifying metagenomic species and variable genetic elements by exhaustive co-abundance binning	Stool sample from danish	2008-01-01
ERR209064	SAMEA2042283	ERS199003	ERP002061	A method for identifying metagenomic species and variable genetic elements by exhaustive co-abundance binning	Stool sample from danish	2008-01-01
ERR209065	SAMEA2042284	ERS199004	ERP002061	A method for identifying metagenomic species and variable genetic elements by exhaustive co-abundance binning	Stool sample from danish	2008-01-01
ERR209066	SAMEA2042284	ERS199004	ERP002061	A method for identifying metagenomic species and variable genetic elements by exhaustive co-abundance binning	Stool sample from danish	2008-01-01
ERR209067	SAMEA2042285	ERS199005	ERP002061	A method for identifying metagenomic species and variable genetic elements by exhaustive co-abundance binning	Stool sample from danish	2008-01-01
ERR209068	SAMEA2042285	ERS199005	ERP002061	A method for identifying metagenomic species and variable genetic elements by exhaustive co-abundance binning	Stool sample from danish	2008-01-01
ERR209069	SAMEA2042285	ERS199005	ERP002061	A method for identifying metagenomic species and variable genetic elements by exhaustive co-abundance binning	Stool sample from danish	2008-01-01
ERR209070	SAMEA2042285	ERS199005	ERP002061	A method for identifying metagenomic species and variable genetic elements by exhaustive co-abundance binning	Stool sample from danish	2008-01-01
ERR209071	SAMEA2042285	ERS199005	ERP002061	A method for identifying metagenomic species and variable genetic elements by exhaustive co-abundance binning	Stool sample from danish	2008-01-01
ERR209072	SAMEA2042285	ERS199005	ERP002061	A method for identifying metagenomic species and variable genetic elements by exhaustive co-abundance binning	Stool sample from danish	2008-01-01
ERR209073	SAMEA2042286	ERS199006	ERP002061	A method for identifying metagenomic species and variable genetic elements by exhaustive co-abundance binning	Stool sample from danish	2008-01-01
ERR209074	SAMEA2042286	ERS199006	ERP002061	A method for identifying metagenomic species and variable genetic elements by exhaustive co-abundance binning	Stool sample from danish	2008-01-01
ERR209075	SAMEA1972794	ERS199007	ERP002061	A method for identifying metagenomic species and variable genetic elements by exhaustive co-abundance binning	Stool sample from danish	2008-01-01
ERR209076	SAMEA1972794	ERS199007	ERP002061	A method for identifying metagenomic species and variable genetic elements by exhaustive co-abundance binning	Stool sample from danish	2008-01-01
ERR209077	SAMEA2042360	ERS199008	ERP002061	A method for identifying metagenomic species and variable genetic elements by exhaustive co-abundance binning	Stool sample from danish	2008-01-01
ERR209078	SAMEA2042360	ERS199008	ERP002061	A method for identifying metagenomic species and variable genetic elements by exhaustive co-abundance binning	Stool sample from danish	2008-01-01
ERR209079	SAMEA2042360	ERS199008	ERP002061	A method for identifying metagenomic species and variable genetic elements by exhaustive co-abundance binning	Stool sample from danish	2008-01-01
ERR209080	SAMEA2042361	ERS199009	ERP002061	A method for identifying metagenomic species and variable genetic elements by exhaustive co-abundance binning	Stool sample from danish	2008-01-01
ERR209081	SAMEA2042361	ERS199009	ERP002061	A method for identifying metagenomic species and variable genetic elements by exhaustive co-abundance binning	Stool sample from danish	2008-01-01
ERR209082	SAMEA2042362	ERS199010	ERP002061	A method for identifying metagenomic species and variable genetic elements by exhaustive co-abundance binning	Stool sample from danish	2008-01-01
ERR209083	SAMEA2042362	ERS199010	ERP002061	A method for identifying metagenomic species and variable genetic elements by exhaustive co-abundance binning	Stool sample from danish	2008-01-01
ERR209084	SAMEA2042362	ERS199010	ERP002061	A method for identifying metagenomic species and variable genetic elements by exhaustive co-abundance binning	Stool sample from danish	2008-01-01
ERR209085	SAMEA2042363	ERS199011	ERP002061	A method for identifying metagenomic species and variable genetic elements by exhaustive co-abundance binning	Stool sample from danish	2008-01-01
ERR209086	SAMEA2042363	ERS199011	ERP002061	A method for identifying metagenomic species and variable genetic elements by exhaustive co-abundance binning	Stool sample from danish	2008-01-01
ERR209087	SAMEA2042363	ERS199011	ERP002061	A method for identifying metagenomic species and variable genetic elements by exhaustive co-abundance binning	Stool sample from danish	2008-01-01
ERR209088	SAMEA2042363	ERS199011	ERP002061	A method for identifying metagenomic species and variable genetic elements by exhaustive co-abundance binning	Stool sample from danish	2008-01-01
ERR209089	SAMEA2042363	ERS199011	ERP002061	A method for identifying metagenomic species and variable genetic elements by exhaustive co-abundance binning	Stool sample from danish	2008-01-01
ERR209090	SAMEA2042363	ERS199011	ERP002061	A method for identifying metagenomic species and variable genetic elements by exhaustive co-abundance binning	Stool sample from danish	2008-01-01
ERR209091	SAMEA2042363	ERS199011	ERP002061	A method for identifying metagenomic species and variable genetic elements by exhaustive co-abundance binning	Stool sample from danish	2008-01-01
ERR209092	SAMEA2042364	ERS199012	ERP002061	A method for identifying metagenomic species and variable genetic elements by exhaustive co-abundance binning	Stool sample from danish	2008-01-01
ERR209093	SAMEA2042364	ERS199012	ERP002061	A method for identifying metagenomic species and variable genetic elements by exhaustive co-abundance binning	Stool sample from danish	2008-01-01
ERR209094	SAMEA2042365	ERS199013	ERP002061	A method for identifying metagenomic species and variable genetic elements by exhaustive co-abundance binning	Stool sample from danish	2008-01-01
ERR209095	SAMEA2042365	ERS199013	ERP002061	A method for identifying metagenomic species and variable genetic elements by exhaustive co-abundance binning	Stool sample from danish	2008-01-01
ERR209096	SAMEA2042365	ERS199013	ERP002061	A method for identifying metagenomic species and variable genetic elements by exhaustive co-abundance binning	Stool sample from danish	2008-01-01
ERR209097	SAMEA2042366	ERS199014	ERP002061	A method for identifying metagenomic species and variable genetic elements by exhaustive co-abundance binning	Stool sample from danish	2008-01-01
ERR209098	SAMEA2042366	ERS199014	ERP002061	A method for identifying metagenomic species and variable genetic elements by exhaustive co-abundance binning	Stool sample from danish	2008-01-01
ERR209099	SAMEA2042367	ERS199015	ERP002061	A method for identifying metagenomic species and variable genetic elements by exhaustive co-abundance binning	Stool sample from danish	2008-01-01
ERR209100	SAMEA2042367	ERS199015	ERP002061	A method for identifying metagenomic species and variable genetic elements by exhaustive co-abundance binning	Stool sample from danish	2008-01-01
ERR209101	SAMEA2042367	ERS199015	ERP002061	A method for identifying metagenomic species and variable genetic elements by exhaustive co-abundance binning	Stool sample from danish	2008-01-01
ERR209102	SAMEA2042368	ERS199016	ERP002061	A method for identifying metagenomic species and variable genetic elements by exhaustive co-abundance binning	Stool sample from danish	2008-01-01
ERR209103	SAMEA2042368	ERS199016	ERP002061	A method for identifying metagenomic species and variable genetic elements by exhaustive co-abundance binning	Stool sample from danish	2008-01-01
ERR209104	SAMEA2042369	ERS199017	ERP002061	A method for identifying metagenomic species and variable genetic elements by exhaustive co-abundance binning	Stool sample from danish	2008-01-01
ERR209105	SAMEA2042369	ERS199017	ERP002061	A method for identifying metagenomic species and variable genetic elements by exhaustive co-abundance binning	Stool sample from danish	2008-01-01
ERR209106	SAMEA2042371	ERS199018	ERP002061	A method for identifying metagenomic species and variable genetic elements by exhaustive co-abundance binning	Stool sample from danish	2008-01-01
ERR209107	SAMEA2042371	ERS199018	ERP002061	A method for identifying metagenomic species and variable genetic elements by exhaustive co-abundance binning	Stool sample from danish	2008-01-01
ERR209108	SAMEA2042372	ERS199019	ERP002061	A method for identifying metagenomic species and variable genetic elements by exhaustive co-abundance binning	Stool sample from danish	2008-01-01
ERR209109	SAMEA2042372	ERS199019	ERP002061	A method for identifying metagenomic species and variable genetic elements by exhaustive co-abundance binning	Stool sample from danish	2008-01-01
ERR209110	SAMEA2042373	ERS199020	ERP002061	A method for identifying metagenomic species and variable genetic elements by exhaustive co-abundance binning	Stool sample from danish	2008-01-01
ERR209111	SAMEA2042373	ERS199020	ERP002061	A method for identifying metagenomic species and variable genetic elements by exhaustive co-abundance binning	Stool sample from danish	2008-01-01
ERR209112	SAMEA2042374	ERS199021	ERP002061	A method for identifying metagenomic species and variable genetic elements by exhaustive co-abundance binning	Stool sample from danish	2008-01-01
ERR209113	SAMEA2042374	ERS199021	ERP002061	A method for identifying metagenomic species and variable genetic elements by exhaustive co-abundance binning	Stool sample from danish	2008-01-01
ERR209114	SAMEA2042375	ERS199022	ERP002061	A method for identifying metagenomic species and variable genetic elements by exhaustive co-abundance binning	Stool sample from danish	2008-01-01
ERR209115	SAMEA2042375	ERS199022	ERP002061	A method for identifying metagenomic species and variable genetic elements by exhaustive co-abundance binning	Stool sample from danish	2008-01-01
ERR209116	SAMEA2042376	ERS199023	ERP002061	A method for identifying metagenomic species and variable genetic elements by exhaustive co-abundance binning	Stool sample from danish	2008-01-01
ERR209117	SAMEA2042376	ERS199023	ERP002061	A method for identifying metagenomic species and variable genetic elements by exhaustive co-abundance binning	Stool sample from danish	2008-01-01
ERR209118	SAMEA2042087	ERS199024	ERP002061	A method for identifying metagenomic species and variable genetic elements by exhaustive co-abundance binning	Stool sample from danish	2008-01-01
ERR209119	SAMEA2042087	ERS199024	ERP002061	A method for identifying metagenomic species and variable genetic elements by exhaustive co-abundance binning	Stool sample from danish	2008-01-01
ERR209120	SAMEA2042088	ERS199025	ERP002061	A method for identifying metagenomic species and variable genetic elements by exhaustive co-abundance binning	Stool sample from danish	2008-01-01
ERR209121	SAMEA2042088	ERS199025	ERP002061	A method for identifying metagenomic species and variable genetic elements by exhaustive co-abundance binning	Stool sample from danish	2008-01-01
ERR209122	SAMEA2042089	ERS199026	ERP002061	A method for identifying metagenomic species and variable genetic elements by exhaustive co-abundance binning	Stool sample from danish	2008-01-01
ERR209123	SAMEA2042089	ERS199026	ERP002061	A method for identifying metagenomic species and variable genetic elements by exhaustive co-abundance binning	Stool sample from danish	2008-01-01
ERR209124	SAMEA1965033	ERS199027	ERP002061	A method for identifying metagenomic species and variable genetic elements by exhaustive co-abundance binning	Stool sample from danish	2008-01-01
ERR209125	SAMEA1965033	ERS199027	ERP002061	A method for identifying metagenomic species and variable genetic elements by exhaustive co-abundance binning	Stool sample from danish	2008-01-01
ERR209126	SAMEA2042090	ERS199028	ERP002061	A method for identifying metagenomic species and variable genetic elements by exhaustive co-abundance binning	Stool sample from danish	2008-01-01
ERR209127	SAMEA2042090	ERS199028	ERP002061	A method for identifying metagenomic species and variable genetic elements by exhaustive co-abundance binning	Stool sample from danish	2008-01-01
ERR209128	SAMEA2042091	ERS199029	ERP002061	A method for identifying metagenomic species and variable genetic elements by exhaustive co-abundance binning	Stool sample from danish	2008-01-01
ERR209129	SAMEA2042091	ERS199029	ERP002061	A method for identifying metagenomic species and variable genetic elements by exhaustive co-abundance binning	Stool sample from danish	2008-01-01
ERR209130	SAMEA2042092	ERS199030	ERP002061	A method for identifying metagenomic species and variable genetic elements by exhaustive co-abundance binning	Stool sample from danish	2008-01-01
ERR209131	SAMEA2042092	ERS199030	ERP002061	A method for identifying metagenomic species and variable genetic elements by exhaustive co-abundance binning	Stool sample from danish	2008-01-01
ERR209132	SAMEA2042093	ERS199031	ERP002061	A method for identifying metagenomic species and variable genetic elements by exhaustive co-abundance binning	Stool sample from danish	2008-01-01
[truncated: 11,417 more rows]
