# Supplementary material for: A human gut bacterial genome and culture collection for improved metagenomic analyses
Source: Nat Biotechnol. 2019 Feb 4;37(2):186–92. doi: 10.1038/s41587-018-0009-7 (PMC6785715; doi:10.1038/s41587-018-0009-7)
Supplement: Supplementary file 8 — Mobile elements included in reference-based metagenomic analysis. [file 41587_2018_9_MOESM6_ESM.xlsx]

## Sheet: Supplementary Table 4
Supplementary Table 4: Mobile Elements Included In Reference Based Metagenomic Analysis
Source Identifier	Genbank ID	Description
pSAM2	A09946	S.ambofaciens pSAM2 DNA xis and int genes for excision protein and integrase.
A24782.1	A24782	plasmid pJD884 replicable en E.coli
ICEPaePACS2-1	AAQW01000001	Pseudomonas aeruginosa PACS2 chromosome, whole genome shotgun sequence.
ICE(Tn4371)6038	AAUJ02000001	Comamonas testosteroni KF-1 ctg14069, whole genome shotgun sequence.
AB000510.1	AB000510	Phytoplasma sp. plasmid phytoplasma specific extrachromosomal DNA.
AB003192.1	AB003192	Selenomonas ruminantium plasmid pONE429 DNA.
AB003193.1	AB003193	Selenomonas ruminantium plasmid pONE430 DNA.
AB007196.1	AB007196	Flavobacterium sp. KP1 plasmid pFL1 DNA.
AB007909.1	AB007909	Propionibacterium acidi-propionici (strain:E214) plasmid pRGO1.
AB010724.1	AB010724	Streptomyces cyaneus plasmid pSA1.1.
AB011548.2	AB011548	Escherichia coli O157:H7 str. Sakai plasmid pOSAK1 DNA.
AB011549.2	AB011549	Escherichia coli O157:H7 str. Sakai plasmid pO157 DNA.
AB015669.1	AB015669	Ralstonia solanacearum plasmid pJTPS1 DNA.
AB016260.1	AB016260	Agrobacterium tumefaciens plasmid pTi-SAKURA DNA, strain: MAFF 301001.
AB018480.1	AB018480	Nitrosomonas sp. plasmid pAYS DNA, strain:ENI-11.
AB018481.1	AB018481	Nitrosomonas sp. ENI-11 plasmid pAYL DNA.
AB018669.1	AB018669	Synechococcus sp. (strain:MA4) plasmid pMA4 DNA, complete genome sequence.
AB019522.1	AB019522	Streptococcus suis plasmid pSSU1 DNA.
AB021078.1	AB021078	Shigella sonnei plasmid P9 DNA.
AB022096.1	AB022096	Pseudoalteromonas sp. PS1M3 plasmid pPS1M3 DNA.
AB024514.1	AB024514	Lactobacillus plantarum plasmid pLTK2.
AB024946.1	AB024946	Escherichia coli B171 plasmid pB171 DNA.
AB040037.1	AB040037	Escherichia coli plasmid p9705 DNA.
AB040121.1	AB040121	Bacillus sp. B-3 plasmid pA01 DNA
AB040415.1	AB040415	Salmonella enterica serovar Choleraesuis 50k virulence plasmid DNA.
AB058947.1	AB058947	Streptomyces albulus plasmid pNO33 DNA.
AB063332.1	AB063332	Delftia acidovorans plasmid pUO1 DNA.
AB063523.1	AB063523	Wigglesworthia glossinidia endosymbiont of Glossina brevipalpis plasmid pWb1 DNA.
AB064396.1	AB064396	Aster yellows phytoplasma plasmid extrachromosomal DNA.
AB073701.1	AB073701	Borrelia duttonii plasmid DNA, strain: Ly.
AB076707.2	AB076707	Salmonella enterica subsp. enterica serovar Choleraesuis cryptic plasmid DNA.
AB079380.1	AB079380	Lactococcus lactis subsp. lactis bv. diacetylactis cryptic plasmid pDR1-1B.
AB079381.2	AB079381	Lactococcus lactis subsp. lactis bv. diacetylactis cryptic plasmid pDR1-1.
AB081463.1	AB081463	Lactobacillus acidophilus plasmid pLA103 DNA.
AB082959.1	AB082959	Rhodobacter blasticus plasmid pMG160 DNA.
AB083655.3	AB083655	Bacillus cereus plasmid pBC-Tim DNA.
AB084167.1	AB084167	Pseudomonas fulva plasmid pNI10 gene for hypothetical Rep protein, complete cds.
AB086443.1	AB086443	Gluconobacter oxydans plasmid pAG5 DNA.
AB088224.2	AB088224	Streptomyces rochei plasmid pSLA2-L DNA.
AB088420.3	AB088420	Pseudomonas resinovorans plasmid pCAR1 DNA.
AB093554.1	AB093554	Streptomyces laurentii plasmid pSLS DNA.
AB109805.1	AB109805	Actinobacillus pleuropneumoniae plasmid pMS260.
ICEVchVie1	AB114188	Vibrio cholerae DNA, integrating antibiotic resistance gene element.
ICEVchLao1	AB115497	Vibrio cholerae gene for putative exonuclease, putative helicase, complete cds.
AB116387.1	AB116387	Magnetospirillum magneticum plasmid pMGT.
AB117929.1	AB117929	Enterobacter cloacae plasmid pEC01 DNA.
AB118106.1	AB118106	Lactobacillus brevis plasmid pRH45II.
AB119193.1	AB119193	Thermus thermophilus plasmid pTT8.
AB119526.1	AB119526	Lactobacillus casei plasmid pYIT356 DNA.
ICEVflH-08942	AB124846	Vibrio fluvialis SXT transposon-like element int gene for integrase, complete cds.
AB125215.1	AB125215	Bacillus sp. JAMB750 plasmid pJAM1 DNA.
AB125341.3	AB125341	Staphylococcus warneri plasmid pPI-1 DNA.
AB125342.1	AB125342	Staphylococcus warneri plasmid pPI-2 DNA.
ICEVflH-08942	AB125369	Vibrio fluvialis DNA, attP core attachment site.
AB127588.1	AB127588	Rhodococcus erythropolis plasmid pRE8424 DNA.
AB169976.1	AB169976	Moraxella bovis plasmid pMBO-1 DNA.
AB169977.1	AB169977	Moraxella bovis plasmid pMBO-2 DNA.
AB183714.1	AB183714	Enterococcus faecium plasmid pHT beta DNA.
ICEVchLao1	AB185252	Vibrio cholerae genes for hypothetical proteins, complete cds, similar to orf38 and orf37 from Providencia rettgeri conjugative genomic island R391.
ICEVchLao1	AB186353	Vibrio cholerae genes for hypothetical protein, hypothetical protein, complete cds.
AB187597.1	AB187597	Bifidobacterium longum plasmid pTB6 DNA.
AB189671.1	AB189671	Clostridium perfringens plasmid pBCNF5603 DNA.
AB190359.1	AB190359	Thermoplasma acidophilum plasmid pTA1 DNA.
AB193120.1	AB193120	Eikenella corrodens plasmid pMU1.
AB198069.1	AB198069	Lactococcus lactis subsp. cremoris plasmid pAG6 DNA.
AB206333.1	AB206333	Enterococcus faecium plasmid pMG1 DNA.
AB208028.1	AB208028	Oenococcus oeni plasmid pOM1 DNA.
AB211496.1	AB211496	Campylobacter lari plasmid pCL300.
AB231906.2	AB231906	Sphingomonas sp. A1 plasmid pA1 DNA.
AB236336.1	AB236336	Clostridium perfringens F4969 plasmid pCPF4969 DNA.
AB236337.1	AB236337	Clostridium perfringens F5603 plasmid pCPF5603 DNA.
AB237655.1	AB237655	Pseudomonas putida plasmid NAH7 DNA, strain:G7.
AB237782.1	AB237782	Bordetella pertussis plasmid pBP136 DNA.
AB238971.1	AB238971	Pseudomonas putida plasmid pWW53 DNA, strain: MT53.
AB243053.1	AB243053	Bacillus subtilis plasmid pLS30 DNA.
AB244976.1	AB244976	Uncultured bacterium plasmid pLB1 DNA.
AB250926.1	AB250926	Tetragenococcus halophilus plasmid pSKPB18 DNA.
AB254848.1	AB254848	Staphylococcus aureus IMCJ1308 plasmid pSA1308 DNA.
AB255366.1	AB255366	Staphylococcus aureus IMCJ1379 plasmid pSA1379 DNA.
AB255435.1	AB255435	Escherichia coli plasmid pO86A1 DNA.
AB256957.1	AB256957	Campylobacter lari plasmid pUPTC237 DNA.
AB262966.1	AB262966	Vibrio sp. TC68 plasmid TC68 chloramphenicol resistant gene and its surrounding region of tranposon-like Tn10.
AB265740.1	AB265740	Sphingobium yanoikuyae plasmid pYAN-1 DNA.
AB265741.1	AB265741	Sphingobium yanoikuyae plasmid pYAN-2 DNA.
AB266604.1	AB266604	Rhodococcus rhodochrous plasmid pNC500 DNA.
AB270530.1	AB270530	Sphingomonas sp. KA1 plasmid pCAR3 DNA.
ICEVchNEV2	AB274012	Vibrio cholerae integrating conjugative element hotspot3 NEV2 sO73 gene, hypothetical genes, partial and complete cds.
AB277723.1	AB277723	Photobacterium damselae subsp. piscicida plasmid pP99-018 DNA.
AB277724.1	AB277724	Photobacterium damselae subsp. piscicida plasmid pP91278 DNA.
AB290882.1	AB290882	Lactococcus garvieae plasmid pKL0018 DNA.
AB297474.1	AB297474	Fluoribacter dumoffii plasmid pLD-TEX-KL DNA
AB298288.1	AB298288	Naegleria gruberi extrachromosomal rDNA plasmid DNA.
AB304512.1	AB304512	Staphylococcus aureus plasmid pTZ2162 DNA.
AB360637.2	AB360637	Leuconostoc citreum plasmid pCB42 DNA.
AB362339.1	AB362339	Tetragenococcus halophilus plasmid pHDC DNA.
AB365348.1	AB365348	Clostridium butyricum plasmid pCBM588 DNA, strain: MIYAIRI 588.
AB366440.1	AB366440	Salmonella enterica subsp. enterica serovar Choleraesuis plasmid pMAK1 DNA, complete genome, strain: L-2454.
AB366441.1	AB366441	Salmonella enterica subsp. enterica serovar Dublin plasmid pMAK2 DNA, complete genome, strain: L-789.
AB366442.1	AB366442	Salmonella enterica subsp. enterica serovar Dublin plasmid pMAK3 DNA, complete genome, strain: L-2156.
AB369999.1	AB369999	Staphylococcus aureus plasmid pTZ4 DNA.
AB374546.1	AB374546	Enterococcus faecalis plasmid pMG2200 DNA.
Tn2010	AB426620	Streptococcus pneumoniae transposon Tn2010 DNA, complete sequence, strain: 05P294.
AB434906.1	AB434906	Pseudomonas putida plasmid pDK1 DNA, strain: HS1.
Tn6012	AB435014	Staphylococcus aureus DNA, type-II.5 staphylococcal cassette chromosome mec, strain: JCSC6826.
AB436615.1	AB436615	Lactobacillus gasseri plasmid pLgLA39 DNA, strain: LA39.
AB444205.1	AB444205	Clostridium perfringens plasmid pCP8533etx DNA.
AB444587.1	AB444587	Corynebacterium casei plasmid pCASE1 DNA.
SXT(HN1)	AB450045	Vibrio cholerae O1 biovar El tor SXT conjugative element gene cluster, complete sequence, strain: HN1.
AB450918.1	AB450918	Lactobacillus plantarum L137 plasmid pLTK13 DNA
AB453229.1	AB453229	Photobacterium damselae subsp. piscicida plasmid pP9014 DNA.
ICESpaNUF1049	AB468159	Streptococcus parauberis DNA, Tn916-like element and flanking region.
AB473550.1	AB473550	Deinococcus radiopugnans plasmid pUE30 DNA.
AB474758.1	AB474758	Pseudomonas putida plasmid pCAR1.2
AB479508.1	AB479508	Onion yellows phytoplasma plasmid EcOYNIM_1998 DNA.
AB479509.1	AB479509	Onion yellows phytoplasma plasmid EcOYNIM_1999 DNA.
AB479510.1	AB479510	Onion yellows phytoplasma plasmid EcOYNIM_2000 DNA.
AB479511.1	AB479511	Onion yellows phytoplasma plasmid EcOYNIM_2002-2004 DNA.
AB479512.1	AB479512	Onion yellows phytoplasma plasmid EcOYNIM_2005 DNA.
AB479513.1	AB479513	Onion yellows phytoplasma plasmid EcOYW1 DNA.
AB479514.1	AB479514	Onion yellows phytoplasma plasmid pOYM DNA.
AB479515.1	AB479515	Onion yellows phytoplasma plasmid pOYNIM DNA.
AB480166.1	AB480166	Onion yellows phytoplasma plasmid pOYNIM_1998-2000 DNA.
AB480167.1	AB480167	Onion yellows phytoplasma plasmid pOYNIM_2002-2006 DNA.
ICEPmiJpn1	AB525225	Proteus mirabilis integrating conjugative element ICEPmiJpn1 orf36, orf37, traL genes for hypothetical proteins, TraL, partial and complete cds.
ICEPmiJpn1	AB525226	Proteus mirabilis integrating conjugative element ICEPmiJpn1 s052, s053 genes for hypothetical protein, ync protein, complete cds.
ICEPmiJpn1	AB525227	Proteus mirabilis integrating conjugative element ICEPmiJpn1 traN, orf64, orf65 genes for TraN, hypothetical proteins, partial and complete cds.
ICEPmiJpn1	AB525228	Proteus mirabilis integrating conjugative element ICEPmiJpn1 s073, jpn03, jpn04, traF genes for hypothetical proteins, sex pilus assembly protein, partial and complete cds.
ICEPmiJpn1	AB525229	Proteus mirabilis integrating conjugative element ICEPmiJpn1 traG, eexS, setC genes fo sex pilus assembly protein, EexS protein, transcriptional activator, partial and complete cds.
ICEPmiJpn1	AB525230	Proteus mirabilis integrating conjugative element ICEPmiJpn1 prfC gene for peptide chain release factor 3, partial cds.
AB525231.1	AB525231	Corynebacterium glutamicum plasmid pCGR2 DNA
ICEPmiJpn1	AB525688	Proteus mirabilis DNA, integrating conjugative element ICEPmiJpn1, partial sequence.
AB534719.1	AB534719	Sphingopyxis macrogoltabida plasmid pSM103mini.
SXT(KN14)	AB535680	Vibrio cholerae O1 biovar El Tor SXT conjugative element gene cluster, complete sequence, strain: KN14.
ICE-KKS	AB546270	Acidovorax sp. KKS102 DNA, integrative and conjugative element ICE-KKS region.
AB576781.2	AB576781	Salmonella enterica subsp. enterica serovar Typhimurium plasmid pYT1 DNA.
AB646744.1	AB646744	Bacteroides fragilis plasmid pBFUK1 DNA, complete genome, strain: GAI92082.
AB702969.1	AB702969	Escherichia coli plasmid pCss165Kan DNA, complete genome, strain: 4266 delta cssB::Km.
AB910391.1	AB910391	Clostridium botulinum plasmid pMI06 DNA, complete genome, strain: Miyagi2006.
AB910519.1	AB910519	Clostridium botulinum plasmid pMI06-01 DNA, complete genome, strain: Miyagi2006-01.
AB910520.1	AB910520	Clostridium botulinum plasmid pTO08 DNA, complete genome, strain: Tochigi2008.
AC002061.1	AC002061	Pseudomonas putida Plasmid php11.
AE000667.1	AE000667	Aquifex aeolicus VF5 plasmid ece1.
AE000784.1	AE000784	Borrelia burgdorferi B31 plasmid lp28-3.
AE000785.1	AE000785	Borrelia burgdorferi B31 plasmid lp25.
AE000786.1	AE000786	Borrelia burgdorferi B31 plasmid lp28-2.
AE000787.1	AE000787	Borrelia burgdorferi B31 plasmid lp38.
AE000788.1	AE000788	Borrelia burgdorferi B31 plasmid lp36.
AE000789.1	AE000789	Borrelia burgdorferi B31 plasmid lp28-4.
AE000790.2	AE000790	Borrelia burgdorferi B31 plasmid lp54.
AE000791.1	AE000791	Borrelia burgdorferi B31 plasmid cp9.
AE000792.1	AE000792	Borrelia burgdorferi B31 plasmid cp26.
AE000793.2	AE000793	Borrelia burgdorferi B31 plasmid lp17.
AE000794.2	AE000794	Borrelia burgdorferi B31 plasmid lp28-1.
AE001272.1	AE001272	Lactococcus lactis strain DPC3147 plasmid pMRC01.
AE001438.3	AE001438	Clostridium acetobutylicum ATCC 824 megaplasmid pSOL1.
AE001575.1	AE001575	Borrelia burgdorferi B31 plasmid cp32-1.
AE001576.1	AE001576	Borrelia burgdorferi B31 plasmid cp32-3.
AE001577.1	AE001577	Borrelia burgdorferi B31 plasmid cp32-4.
AE001578.1	AE001578	Borrelia burgdorferi B31 plasmid cp32-6.
AE001579.1	AE001579	Borrelia burgdorferi B31 plasmid cp32-7.
AE001580.1	AE001580	Borrelia burgdorferi B31 plasmid cp32-8.
AE001581.1	AE001581	Borrelia burgdorferi B31 plasmid cp32-9.
AE001582.2	AE001582	Borrelia burgdorferi B31 plasmid lp21.
AE001583.1	AE001583	Borrelia burgdorferi B31 plasmid lp5.
AE001584.1	AE001584	Borrelia burgdorferi B31 plasmid lp56.
AE001826.1	AE001826	Deinococcus radiodurans R1 plasmid MP1.
AE001827.1	AE001827	Deinococcus radiodurans R1 plasmid CP1.
AE002162.1	AE002162	Chlamydia muridarum Nigg plasmid pMoPn.
AE002565.1	AE002565	Enterococcus faecalis plasmid pAM373.
AE003850.3	AE003850	Xylella fastidiosa 9a5c plasmid pXF1.3.
AE003851.1	AE003851	Xylella fastidiosa 9a5c plasmid pXF51.
370-RD.1	AE004092	Streptococcus pyogenes M1 GAS
AE004438.1	AE004438	Halobacterium sp. NRC-1 plasmid pNRC200 complete genome.
ICESpnTIGR4-1	AE005672	Streptococcus pneumoniae TIGR4
AE006469.1	AE006469	Sinorhizobium meliloti 1021 plasmid pSymA.
AE006471.2	AE006471	Salmonella enterica subsp. enterica serovar Typhimurium str. LT2 plasmid pSLT.
ICESpnR6-1	AE007317	Streptococcus pneumoniae R6
AE007871.2	AE007871	Agrobacterium tumefaciens str. C58 plasmid Ti.
AE007872.2	AE007872	Agrobacterium tumefaciens str. C58 plasmid At.
AE008924.1	AE008924	Xanthomonas axonopodis pv. citri str. 306 plasmid pXAC33.
AE008925.1	AE008925	Xanthomonas axonopodis pv. citri str. 306 plasmid pXAC64.
AE009443.1	AE009443	Xylella fastidiosa Temecula1 plasmid pXFPD1.3.
ICESag2603VR-1	AE009948	Streptococcus agalactiae 2603V/R
ICESa2603	AE009948	Streptococcus agalactiae 2603V/R
AE011190.1	AE011190	Bacillus anthracis str. A2012 plasmid pXO1.
AE011191.1	AE011191	Bacillus anthracis str. A2012 plasmid pXO2.
TnSmu1	AE014133	Streptococcus mutans UA159
AE014300.1	AE014300	Shewanella oneidensis MR-1 megaplasmid.
ICESenTy2-1	AE014613	Salmonella enterica subsp. enterica serovar Typhi Ty2
AE015926.1	AE015926	Chlamydophila caviae GPIC plasmid pCpGP1.
AE015930.1	AE015930	Staphylococcus epidermidis ATCC 12228 plasmid pSE-12228-01.
AE015931.1	AE015931	Staphylococcus epidermidis ATCC 12228 plasmid pSE-12228-02.
AE015932.1	AE015932	Staphylococcus epidermidis ATCC 12228 plasmid pSE-12228-03.
AE015933.1	AE015933	Staphylococcus epidermidis ATCC 12228 plasmid pSE-12228-04.
AE015934.1	AE015934	Staphylococcus epidermidis ATCC 12228 plasmid pSE-12228-05.
AE015935.1	AE015935	Staphylococcus epidermidis ATCC 12228 plasmid pSE-12228-06.
AE016829.2	AE016829	Coxiella burnetii RSA 493 plasmid pQpH1.
ICEEfaV583-1	AE016830	Enterococcus faecalis V583
AE016831.1	AE016831	Enterococcus faecalis V583 plasmid pTEF2.
AE016832.1	AE016832	Enterococcus faecalis V583 plasmid pTEF3.
AE016833.1	AE016833	Enterococcus faecalis V583 plasmid pTEF1.
AE016854.1	AE016854	Pseudomonas syringae pv. tomato str. DC3000 plasmid pDC3000B.
AE016855.1	AE016855	Pseudomonas syringae pv. tomato str. DC3000 plasmid pDC3000A.
AE016878.2	AE016878	Bacillus cereus ATCC 14579 plasmid pBClin15.
AE017043.1	AE017043	Yersinia pestis biovar Microtus str. 91001 plasmid pCD1.
AE017044.1	AE017044	Yersinia pestis biovar Microtus str. 91001 plasmid pCRY.
AE017045.1	AE017045	Yersinia pestis biovar Microtus str. 91001 plasmid pMT1.
AE017046.1	AE017046	Yersinia pestis biovar Microtus str. 91001 plasmid pPCP1.
HHGI1	AE017125	Helicobacter hepaticus ATCC 51449
AE017171.1	AE017171	Staphylococcus aureus plasmid pLW043.
AE017195.1	AE017195	Bacillus cereus ATCC 10987 plasmid pBc10987.
AE017222.1	AE017222	Thermus thermophilus HB27 plasmid pTT27.
AE017286.1	AE017286	Desulfovibrio vulgaris subsp. vulgaris str. Hildenborough plasmid pDV.
AE017335.3	AE017335	Bacillus anthracis str. 'Ames Ancestor' plasmid pXO2.
AE017336.2	AE017336	Bacillus anthracis str. 'Ames Ancestor' plasmid pXO1.
AF000580.1	AF000580	Dictyostelium discoideum plasmid Ddp5
AF001314.2	AF001314	Lactococcus lactis plasmid pSRQ900.
AF002711.1	AF002711	Porphyra pulchra plasmid Pp6427.
AF002712.1	AF002712	Porphyra pulchra plasmid Pp6859.
AF003958.2	AF003958	Acinetobacter sp. SUN resistance plasmid pRAY
pSAM2	AF004315	Streptomyces ambofaciens plasmid pSAM2 attachment region attP sequence.
AF012911.1	AF012911	Plasmid pETHIS-1.
AF015088.1	AF015088	Rhodococcus erythropolis plasmid pFAJ2600 complete sequence.
Tn5385	AF016233	Enterococcus faecalis methyltransferase gene, partial cds; alkyl hydrogen peroxide reductase gene, complete cds; and thioredoxin reductase gene, partial cds.
AF016485.1	AF016485	Halobacterium sp. NRC-1 plasmid pNRC100.
AF022180.1	AF022180	Streptococcus thermophilus strain ST371 cryptic plasmid pER371.
AF022647.1	AF022647	Fusobacterium nucleatum plasmid pPA52.
AF022806.1	AF022806	Plasmid pUCD5000, complete plasmid sequence.
AF024666.2	AF024666	Corynebacterium striatum strain M82B R-plasmid pTP10.
AF025795.1	AF025795	Salmonella enterica subsp. enterica serovar Berta plasmid pBERT.
AF027303.1	AF027303	Helicobacter pylori plasmid pHP489, complete plasmid sequence.
AF028735.2	AF028735	Erysipelothrix rhusiopathiae plasmid pAP1.
AF030624.1	AF030624	Zymomonas mobilis plasmid pZMO1, complete plasmid sequence.
AF033858.2	AF033858	Pediococcus pentosaceus strain ATCC43200 plasmid pMD136, complete plasmid sequence.
AF034717.1	AF034717	Gracilaria robusta plasmid Gro4059.
AF034718.1	AF034718	Gracilaria robusta plasmid Gro4970.
AF034719.1	AF034719	Gracilaria chilensis plasmid Gch7220.
AF034720.1	AF034720	Gracilariopsis lemaneiformis plasmid Gle4293.
AF034721.1	AF034721	Gracilaria chilensis plasmid Gch3937.
AF036485.2	AF036485	Lactococcus lactis subsp. cremoris plasmid pNZ4000.
AF036712.1	AF036712	Bacillus pumilus plasmid pPL10, complete plasmid sequence.
AF041836.1	AF041836	Buchnera aphidicola (Schizaphis graminum) plasmid pLeu-Sg, complete plasmid sequence.
AF041837.1	AF041837	Buchnera aphidicola plasmid pLeu-Dn, complete plasmid sequence.
AF047385.1	AF047385	Streptococcus pneumoniae plasmid pSMB1.
AF047696.1	AF047696	Streptococcus pneumoniae plasmid pDP1.
AF048718.1	AF048718	Riemerella anatipestifer plasmid pCFC1, complete plasmid sequence.
AF050161.1	AF050161	Bacillus thuringiensis kurstaki plasmid pBMB2062.
AF050494.1	AF050494	Streptococcus mutans strain LM7 plasmid pLM7, complete plasmid sequence.
AF051917.1	AF051917	Staphylococcus aureus plasmid pSK41.
AF052650.1	AF052650	Vibrio cholerae strain O395P plasmid pTLC.
AF053945.1	AF053945	Yersinia pestis strain KIM5 plasmid pPCP1.
AF053946.1	AF053946	Yersinia pestis strain KIM5 plasmid pCD1.
AF053947.1	AF053947	Yersinia pestis strain KIM5 plasmid pMT1.
AF055345.1	AF055345	Francisella tularensi plasmid pOM1.
AF056207.2	AF056207	Lactococcus lactis subsp. lactis isolate BGMN1-5 plasmid pMN5.
AF056496.1	AF056496	Helicobacter pylori plasmid pHPO100.
AF065404.1	AF065404	Bacillus anthracis virulence plasmid PX01.
AF068250.1	AF068250	Streptococcus mutans strain UA140 plasmid pUA140.
AF069302.1	AF069302	Pediococcus pentosaceus plasmid pMD136.
AF074611.1	AF074611	Yersinia pestis KIM10+ plasmid pMT-1.
AF074612.1	AF074612	Yersinia pestis strain KIM5 plasmid pCD1.
AF074613.1	AF074613	Escherichia coli O157:H7 str. EDL933 plasmid pO157.
AF076279.1	AF076279	Dictyostelium firmibasis plasmid Dfp1.
AF076997.1	AF076997	Comamonas testosteroni PtL5 cryptic plasmid pPT1.
AF077006.1	AF077006	Helicobacter pylori plasmid pHPM186.
AF079317.1	AF079317	Sphingomonas aromaticivorans plasmid pNL1, complete plasmid sequence.
AF082180.1	AF082180	Riemerella anatipestifer plasmid pCFC2.
AF085719.1	AF085719	Bifidobacterium breve plasmid pCIBb1.
AF091592.1	AF091592	Bacillus subtilis plasmid p1414, complete plasmid sequence.
AF092037.1	AF092037	Corynebacterium glutamicum plasmid pBl1.
AF093750.2	AF093750	Staphylococcus sciuri subsp. sciuri plasmid pACK6.
AF102990.1	AF102990	Yersinia enterocolitica plasmid pYVe227.
AF105019.1	AF105019	Salmonella typhi plasmid R27 tra2 region.
AF109691.1	AF109691	Lactobacillus delbrueckii subsp. lactis plasmid pLL1212, complete plasmid sequence.
AF110140.1	AF110140	Acetobacter aceti plasmid pAC5.
AF112856.1	AF112856	Treponema denticola plasmid pTS1.
AF113972.1	AF113972	Selenomonas ruminantium plasmid pSR1.
AF116286.2	AF116286	Lactococcus lactis plasmid pIL105.
AF116907.2	AF116907	Rhodococcus equi virulence plasmid.
AF121000.1	AF121000	Corynebacterium glutamicum strain 22243 R-plasmid pAG1.
AF121418.1	AF121418	Francisella tularensis var. novicida plasmid pFNL10.
AF126445.1	AF126445	Agrobacterium tumefaciens plasmid pTiC58 agrocinopine synthase (a), B protein (b), C protein (c), C' protein (c'), and D protein (d) genes, complete cds.
AF128883.1	AF128883	Staphylococcus aureus 21kb plasmid.
AF128889.1	AF128889	Pantoea citrea strain ATCC31623 plasmid pPZG500, complete plasmid sequence.
AF129811.3	AF129811	Moraxella catarrhalis strain E22 plasmid pLQ510.
AF131076.1	AF131076	Coxiella burnetii strain R1140 plasmid QpDV.
AF135182.4	AF135182	Serratia entomophila plasmid pADAP.
AF139129.1	AF139129	Bifidobacterium longum plasmid pKJ36.
AF141869.1	AF141869	Selenomonas ruminantium plasmid pJW1.
AF144733.1	AF144733	Ralstonia pickettii cryptic plasmid pMBCP.
AF145236.1	AF145236	Methanobacterium thermoautotrophicum strain ZH3 plasmid pME2200, complete plasmid sequence.
AF149757.1	AF149757	Vibrio sp. 41 cryptic plasmid pPS41.
AF151117.1	AF151117	Staphylococcus aureus plasmid pKH3.
AF152923.1	AF152923	Yersinia pestis CH971662 cryptic plasmid pYC.
AF153414.1	AF153414	Lactococcus lactis plasmid pCIS3.
AF156893.2	AF156893	Klebsiella pneumoniae plasmid pKlebB-k17/80.
AF159249.1	AF159249	Fusobacterium nucleatum plasmid pFN1.
AF164559.3	AF164559	Enterococcus faecalis plasmid pEF1071.
AF164956.1	AF164956	Corynebacterium glutamicum strain ATCC31830 R-plasmid pCG4.
AF169008.1	AF169008	Borrelia burgdorferi circular plasmid cp18-2.
AF176225.1	AF176225	Plectonema boryanum plasmid pPBS1.
AF177167.1	AF177167	Streptococcus thermophilus plasmid pER35, complete plasmid sequence.
AF177168.1	AF177168	Streptococcus thermophilus plasmid pER36, complete plasmid sequence.
AF179848.1	AF179848	Lactococcus lactis subsp. lactis plasmid pCI305 HsdS (hsdS) and RepB (repB) genes, complete cds; and unknown genes.
AF188935.1	AF188935	Bacillus anthracis plasmid pXO2.
Tn1549	AF192329	Enterococcus faecalis transposon Tn1549
AF196967.2	AF196967	Pediococcus damnosus plasmid pF8801.
AF197335.1	AF197335	Escherichia coli pCol-let plasmid, complete plasmid sequence.
AF200347.3	AF200347	Lactobacillus curvatus strain CRL705 plasmid pRC18.
AF202532.3	AF202532	Bacillus thuringiensis plasmid pBMB9741.
AF205068.1	AF205068	Lactobacillus reuteri endogenous plasmid.
AF207855.1	AF207855	Lactococcus lactis plasmid pAH33.
AF226280.2	AF226280	Campylobacter jejuni 81-176 virulence plasmid pVir.
AF233440.1	AF233440	Sulfolobus islandicus plasmid pING1.
AF233873.1	AF233873	Methylophaga thalassica strain S1 2kb cryptic plasmid, complete plasmid sequence.
AF236060.1	AF236060	Lactobacillus delbrueckii subsp. bulgaricus plasmid pLBB1, complete plasmid sequence.
AF238307.1	AF238307	Bacteroides uniformis insertion sequence NBU1.
AF241888.2	AF241888	Staphylococcus aureus plasmid pRJ6.
AF242367.1	AF242367	Lactococcus lactis subsp. lactis plasmid pBL1.
AF242881.1	AF242881	Agrobacterium tumefaciens octopine-type Ti plasmid.
AF243383.1	AF243383	Lactococcus lactis subsp. lactis plasmid pAH82.
AF244083.1	AF244083	Edwardsiella ictaluri plasmid pEI1, complete plasmid sequence.
AF244084.1	AF244084	Edwardsiella ictaluri plasmid pEI2, complete plasmid sequence.
AF247159.1	AF247159	Lactococcus lactis subsp. cremoris plasmid pHP003.
AF250878.1	AF250878	Salmonella typhi R27 plasmid complete sequence.
AF251289.1	AF251289	Escherichia coli plasmid pLG13.
AF257325.1	AF257325	Mycoplasma sp. 'bovine group 7' plasmid pBG7AU, complete plasmid sequence.
AF264948.1	AF264948	Erwinia amylovora plasmid pEA29.
AF273219.1	AF273219	Pseudomonas putida plasmid pYQ39, complete plasmid sequence.
AF275307.1	AF275307	Helicobacter pylori plasmid pHPM8.
AF282884.1	AF282884	Shigella sonnei plasmid ColJs.
CTnDOT	AF289050	Bacteroides thetaiotaomicron conjugative transposon CTnDOT, transfer region.
AF291751.1	AF291751	Propionibacterium freudenreichii plasmid p545.
AF295100.1	AF295100	Streptococcus thermophilus plasmid pSMQ172, complete plasmid sequence.
AF295336.1	AF295336	Fusobacterium nucleatum plasmid pKH9.
Tn5252(partofTn5253)	AF295925	Streptococcus pneumoniae transposon Tn5252 Orf28, Orf27, Orf26, Orf25, Orf24, Orf23, Orf22, Orf21, and Orf20 genes, complete cds.
AF300473.1	AF300473	Klebsiella pneumoniae plasmid pKPN2.
AF301164.1	AF301164	Campylobacter jejuni plasmid pCJ01.
AF302424.1	AF302424	Actinobacillus actinomycetemcomitans plasmid pVT745.
AF303375.1	AF303375	Actinobacillus pleuropneumoniae plasmid pTYM1.
AF305615.1	AF305615	Proteus vulgaris plasmid pPvu1.
AF306799.1	AF306799	Lactococcus lactis subsp. lactis strain MJC15 plasmid pCD4.
AF310974.1	AF310974	Lactobacillus sp. PC121B plasmid p121BS.
AF311902.1	AF311902	Citrobacter rodentium strain DBS100 plasmid pCRP3.
AF312688.1	AF312688	Mycobacterium celatum plasmid pCLP.
AF318175.1	AF318175	Haemophilus somnus isolate 57/98 small plasmid.
AF325537.2	AF325537	Acidithiobacillus caldus plasmid pTC-F14 replicon.
AF327371.1	AF327371	Sinorhizobium meliloti plasmid pRm1132f.
CW459tet(M)	AF329848	Clostridium perfringens transposon CW459tet(M), partial sequence.
AF336309.1	AF336309	Yersinia enterocolitica plasmid pYVe8081.
AF339846.1	AF339846	Microscilla sp. PRE1 plasmid pSD15.
AF348706.1	AF348706	Shigella flexneri 5a plasmid virulence plasmid pWR501.
AF359557.1	AF359557	Pseudomonas syringae pv. maculicola plasmid pFKN.
AF359574.1	AF359574	Bifidobacterium pseudocatenulatum plasmid p4M.
AF364477.1	AF364477	Corynebacterium jeikeium plasmid pK43.
AF378372.1	AF378372	Lactobacillus fermentum plasmid pKC5b.
AF380336.1	AF380336	Lactococcus lactis plasmid pCRL291.1.
AF386526.1	AF386526	Shigella flexneri 2a str. 301 virulence plasmid pCP301.
AF389188.1	AF389188	Halorubrum saccharovorum plasmid pZMX101.
AF393813.1	AF393813	Pyrococcus sp. JT1 plasmid pRT1.
AF401292.1	AF401292	Escherichia coli O157:H- plasmid pSFO157.
AF401314.1	AF401314	Corynebacterium jeikeium K411 plasmid pKW4.
AF409136.1	AF409136	Lactococcus lactis citrate permease plasmid pCRL1127.
BTF-37	AF412330	Bacteroides fragilis clone 38-F transposon Tet element BTF-37, partial sequence.
BTF-37	AF412331	Bacteroides fragilis clone Sau3A1 transposon Tet element BTF-37, partial sequence.
AF416330.1	AF416330	Ruegeria sp. PR1b plasmid pSD20.
AF416331.1	AF416331	Ruegeria sp. PR1b plasmid pSD25.
AF438419.1	AF438419	Lactobacillus sakei plasmid pRV500.
AF440277.1	AF440277	Lactobacillus plantarum plasmid pMD5057.
PAGI-2	AF440523	Pseudomonas aeruginosa strain C genomic sequence, gene island PAGI-2(C).
AF441790.2	AF441790	Synechococcus elongatus PCC 7942 plasmid pANL.
AF447808.1	AF447808	Haemophilus influenzae biotype aegyptius plasmid pF3031.
AF469112.1	AF469112	Helicobacter pylori plasmid pHel4 complete sequence.
AF469113.1	AF469113	Helicobacter pylori plasmid pHel5 complete sequence.
AF469177.1	AF469177	Haemophilus influenzae biotype aegyptius plasmid pF3028.
AF474073.1	AF474073	Natronobacterium sp. AS-7091 plasmid pNB101.
AF479770.1	AF479770	Corynebacterium glutamicum 227 plasmid pXZ608.
AF479774.1	AF479774	Klebsiella pneumoniae plasmid pJHCMW1.
AF482428.1	AF482428	Paracoccus pantotrophus plasmid pWKS1.
AF486522.1	AF486522	Corynebacterium jeikeium plasmid pB85766.
AF488831.1	AF488831	Lactobacillus salivarius UCC118 plasmid pSF118-20.
AF488832.1	AF488832	Lactobacillus salivarius UCC118 plasmid pSF118-44.
AF491307.2	AF491307	Pseudomonas putida NCIB 9816-4 plasmid pDTG1.
AF492560.1	AF492560	Corynebacterium diphtheriae plasmid pNG2.
AF492591.1	AF492591	Buchnera aphidicola str. Bp (Baizongia pistaciae) plasmid pBBp1.
AF497970.1	AF497970	Shigella sonnei plasmid pKKTET7.
AF503772.1	AF503772	Enterococcus faecalis plasmid pAMalpha1.
AF507977.1	AF507977	Enterococcus faecium plasmid pRUM.
AF516141.1	AF516141	Nostoc sp. PCC 7524 plasmid pDU1.
AF516904.1	AF516904	Bacillus thuringiensis serovar entomocidus plasmid pUIBI-1.
AF527822.1	AF527822	Enterobacter sp. RFL1396 plasmid pEsp1396.
AF528097.1	AF528097	Clostridium tetani E88 plasmid pE88.
AF533985.1	AF533985	Streptomyces sp. EN27 plasmid pEN2701.
AF538868.1	AF538868	Bifidobacterium longum DJO10A plasmid pDOJH10L.
AF538869.1	AF538869	Bifidobacterium longum DJO10A plasmid pDOJH10S.
AF540971.1	AF540971	Bifidobacterium longum NCC2705 plasmid pBLO1.
AF546865.2	AF546865	Weissella cibaria plasmid pKLCB.
AF546882.1	AF546882	Histophilus ovis plasmid p9L.
AF550415.2	AF550415	Citrobacter freundii plasmid pCTX-M3.
AF550679.1	AF550679	Escherichia coli plasmid p1658/97.
AJ001708.1	AJ001708	Escherichia coli plasmid pECO29 DNA
pSAM2	AJ005260	Streptomyces ambofaciens integrative element pSAM2.
ICEclc(JS705)	AJ006307	Ralstonia sp. JS705 clcR, clcA, mcbF, mcbAa, mcbAb, mcbAc, mcbAd and mcbB genes.
AJ006662.1	AJ006662	Propionibacterium freudenreichii cryptic plasmid pLME108
AJ009975.1	AJ009975	Zymomonas mobilis ATCC 10988 cryptic plasmid pZMO1 encoding Rep-like protein
AJ009976.1	AJ009976	Zymomonas mobilis ATCC 10988 cryptic plasmid pZMO2 encoding Rep-like protein
AJ010405.1	AJ010405	Sulfolobus sp. NOB8H2 conjugative plasmid pNOB8
AJ132618.1	AJ132618	Yersinia enterocolitica cryptic plasmid p29807
AJ222725.1	AJ222725	Lactobacillus helveticus plasmid pLH1 complete sequence, strain ATCC15009
TnB1230	AJ222769	Butyrivibrio fibrisolvens partial transposon TnB1230.
AJ224743.1	AJ224743	Moraxella sp. TA144 plasmid pTA144 Up
AJ224744.1	AJ224744	Moraxella sp. TA144 plasmid pTA144 Dw
AJ225333.1	AJ225333	Acidianus ambivalens plasmid pDL10
AJ243257.1	AJ243257	Streptomyces natalensis plasmid pSNA1 including spda, kora, spdb2 and rep genes
AJ243967.1	AJ243967	Bacillus mycoides pBMY1 plasmid
AJ249249.1	AJ249249	Mannheimia haemolytica plasmid pMHSCS1
AJ250233.1	AJ250233	Propionibacterium jensenii plasmid pLME106
AJ271879.1	AJ271879	Uncultured eubacterium plasmid pIE1130
AJ272077.1	AJ272077	Leuconostoc mesenteroides subsp. mesenteroides cryptic plasmid pTXL1
AJ272266.1	AJ272266	Bacillus mycoides cryptic plasmid pBMYdx
AJ277475.1	AJ277475	Neisseria meningitidis ORF1, ORF2, ORF3, ORF4, ORF5, ORF6, ORF7 and ORF8
ICESt1	AJ278471	Streptococcus thermophilus site-specific integrative conjugative element ICESt1 and flanking regions.
AJ289784.1	AJ289784	Pseudomonas putida plasmid pPP81 repA gene, ORFB, ORFC and ORFD
AJ293027.1	AJ293027	Uncultured eubacterium pIE1115 plasmid pIE1115
AJ294536.1	AJ294536	Sulfolobus islandicus plasmid pHEN7 complete sequence
AJ297913.2	AJ297913	Uncultured bacterium plasmid pIPO2T
AJ304453.1	AJ304453	Uncultured bacterium plasmid pSB102 complete genome
AJ308231.1	AJ308231	Corynebacterium callunae cryptic plasmid pCC1
AJ310613.1	AJ310613	Oenococcus oeni plasmid pRS2 rep gene, pre gene and ORF3
AJ310614.1	AJ310614	Oenococcus oeni plasmid pRS3 DNA pre gene, ORF2 and rep gene
CTnDOT	AJ311171	Bacteroides thetaiotaomicron transposon CTnDOT ermF region.
AJ311718.1	AJ311718	Acinetobacter sp. EB104, plasmid pAC450, complete genome
CTnDOT	AJ319661	Bacteroides sp. conjugative transposon CTnDOT ORF3 and exc.
AJ319822.1	AJ319822	Mannheimia varigena MVSCS1 plasmid
AJ344068.1	AJ344068	Pseudomonas putida plasmid pWW0 complete genome
AJ404864.1	AJ404864	Buchnera aphidicola plasmid pBPS1
AJ414671.1	AJ414671	Streptomyces coelicolor plasmid 2 (SCP2*)
AJ420072.1	AJ420072	Corynebacterium glutamicum plasmid pTET3
AJ421486.1	AJ421486	Lactobacillus delbrueckii subsp. lactis plasmid pJBL2
AJ421512.3	AJ421512	Pseudomonas sp. SLT2001 plasmid pQBR55
AJ421627.1	AJ421627	Lactobacillus delbrueckii subsp. lactis plasmid pN42
AJ422079.1	AJ422079	Bartonella grahamii cryptic plasmid pBRG1
AJ428837.1	AJ428837	Gluconobacter oxydans DSM 3504 plasmid pGO128
AJ431260.1	AJ431260	Uncultured bacterium plasmid pB4 complete genome
CTnDOT	AJ431573	Bacteroides thetaiotaomicron transposon CTnDOT, xis2c, xis2d, exc and rteR genes, ORF2A, ORF2B, ORF3, ORF2E and ORF4A.
AJ439506.1	AJ439506	Bartonella grahamii pBGR2 cryptic plasmid
AJ439695.1	AJ439695	Micrococcus luteus cryptic MLU1 plasmid
AJ488494.2	AJ488494	Lactobacillus fermentum plasmid pLME300
AJ493278.1	AJ493278	Leuconostoc citreum pLC22R plasmid, complete genome
pMERPH	AJ507319	Shewanella putrefaciens conjugative transposon pMERPH.
AJ508382.1	AJ508382	Aeromonas salmonicida subsp. salmonicida pAsal1 plasmid
AJ508383.1	AJ508383	Aeromonas salmonicida subsp. salmonicida pAsal2 plasmid
AJ508384.1	AJ508384	Aeromonas salmonicida subsp. salmonicida pAsal3 plasmid
AJ512814.1	AJ512814	Staphylococcus aureus pNVH01 plasmid
AJ515144.2	AJ515144	Achromobacter xylosoxidans plasmid pA81, strain A8
Tn4371	AJ536756	Ralstonia oxalatica transposon Tn4371.
AJ550509.1	AJ550509	Lactococcus lactis subsp. lactis bv. diacetylactis pS7 plasmid complete genome
AJ550510.1	AJ550510	Lactococcus lactis subsp. lactis bv. diacetylactis pS7b plasmid complete genome
CTnGERM1	AJ557257	Bacteroides ovatus partial transposon CTnGERM1.
AJ564903.1	AJ564903	Uncultured bacterium IncP-1beta multiresistance plasmid pB10
AJ566638.1	AJ566638	Streptococcus thermophilus pt38 plasmid
AJ576039.1	AJ576039	Gordonia westfalica strain DSM44215T plasmid pKB1 complete genome
AJ577854.1	AJ577854	Bacillus licheniformis plasmid pFL5, complete plasmid sequence
AJ577855.1	AJ577855	Bacillus licheniformis plasmid pFL7, complete plasmid sequence
AJ579365.1	AJ579365	Staphylococcus sciuri pSCFS1 plasmid
pMERPH	AJ579923	Shewanella putrefaciens partial int gene for putative integrase.
pMERPH	AJ579924	Shewanella putrefaciens partial ORF1 for putative transfer protein.
pMERPH	AJ579925	Shewanella putrefaciens attP core attachment site.
R997	AJ579926	Proteus mirabilis attP core attachment site.
R997	AJ579927	Proteus mirabilis partial int gene for putative integrase.
R997	AJ579928	Proteus mirabilis partial ORF1 for putative transfer protein.
pMERPH	AJ579929	Shewanella putrefaciens partial ORF1 for putative conjugative transfer protein.
R997	AJ579930	Proteus mirabilis partial ORF1 for putative conjugative transfer protein.
R997	AJ580009	Proteus mirabilis partial setR gene for putative transcriptional regulator.
ICESt3	AJ586568	Streptococcus thermophilus site-specific integrative and potentially conjugative element ICESt3 and flanking regions.
ICEclc(B13)	AJ617740	Pseudomonas putida clc transposon.
ICEHin1056	AJ627386	Haemophilus influenzae plasmid ICEhin1056.
AJ627386.1	AJ627386	Haemophilus influenzae plasmid ICEhin1056
YAPI	AJ627388	Yersinia pseudotuberculosis adhesion pathogenicity island (YAPI), complete sequence, strain 32777.
AJ628941.1	AJ628941	Lactobacillus plantarum p256 plasmid
R705	AJ634261	Proteus vulgaris attP region.
R392	AJ634264	Providencia rettgeri integrating element R392 int gene for putative integrase.
R705	AJ634265	Proteus vulgaris integrating element R705 int gene for putative integrase.
pMERPH	AJ634267	Shewanella putrefaciens integrating element pMERPH int gene for putative integrase.
AJ634602.1	AJ634602	Salmonella enterica subsp. enterica serovar Typhimurium plasmid pFPTB1 delta tnpA, ORF294, tetA, tetR, blaTEM, tnpR and tnp genes
AJ639924.1	AJ639924	Uncultured bacterium plasmid pB3 complete genome
AJ698325.1	AJ698325	Uncultured bacterium multiresistance plasmid pRSB101
AJ698720.1	AJ698720	Yersinia pestis pG8786 plasmid
AJ716330.1	AJ716330	Lactobacillus plantarum plasmid pPB1
AJ744860.1	AJ744860	uncultured bacterium pTB11 plasmid complete genome
AJ748321.1	AJ748321	Sulfolobus islandicus plasmid pKEF9
AJ748322.1	AJ748322	Sulfolobus islandicus plasmid pARN3
AJ748323.1	AJ748323	Sulfolobus islandicus plasmid pARN4
AJ748324.1	AJ748324	Sulfolobus islandicus plasmid pHVE14
AJ748844.1	AJ748844	Bacillus licheniformis, plasmid pBL63.1
AJ810485.1	AJ810485	Thermotoga petrophila plasmid pRKU1
AJ830710.1	AJ830710	Actinobacillus porcitonsillarum pKMA505 plasmid
AJ830711.1	AJ830711	Actinobacillus porcitonsillarum pIMD50 plasmid
AJ830712.1	AJ830712	Actinobacillus porcitonsillarum pKMA1467 plasmid
AJ830713.1	AJ830713	Actinobacillus porcitonsillarum pKMA757 plasmid
AJ830714.1	AJ830714	Actinobacillus pleuropneumoniae pKMA2425 plasmid
AJ862826.1	AJ862826	Sulfolobus neozealandicus pORA1 plasmid
AJ863570.1	AJ863570	Uncultured bacterium IncP-1beta multiresistance plasmid pB8
AJ868433.1	AJ868433	Sodalis glossinidius pSG1 plasmid from Glossina austeni
AJ868434.1	AJ868434	Sodalis glossinidius pSG1 plasmid from Glossina palpalis palpalis
AJ868435.1	AJ868435	Sodalis glossinidius pSG2 plasmid from Glossina palpalis palpalis
AJ868436.1	AJ868436	Sodalis glossinidius pSG2 plasmid from Glossina austini
AJ868437.1	AJ868437	Sodalis glossinidius pSG3 plasmid from Glossina palpalis palpalis
AJ868438.1	AJ868438	Sodalis glossinidius pSG4 plasmid from Glossina palpalis palpalis
AJ868439.1	AJ868439	Sodalis glossinidius pSG4 plasmid from Glossina austini
PPHGI-1	AJ870974	Pseudomonas syringae pv. phaseolicola PPHGI-1 genomic island, strain 1302A.
ICEPdaSpa1	AJ870986	Photobacterium damselae subsp. piscicida integrative and conjugative element ICEPdaSpa1, isolate PC554.2.
AJ871637.1	AJ871637	Bacillus mycoides pSin9.7
AJ871638.1	AJ871638	Bacillus mycoides pDx14.2
AJ871969.4	AJ871969	Pasteurella multocida plasmid pCCK381, isolate 381
AJ877041.1	AJ877041	Actinobacillus pleuropneumoniae plasmid pPSAS1522
AJ877225.1	AJ877225	Pseudomonas aeruginosa plasmid Rms149
AJ884726.1	AJ884726	Pasteurella multocida pCCK647 plasmid, isolate 6647
AJ888003.1	AJ888003	Staphylococcus pSTE2 plasmid
AJ966516.1	AJ966516	Mannheimia haemolytica plasmid pCCK3259, isolate 3259
AJ966734.1	AJ966734	Spiroplasma citri plasmid pSciA strain GII3
AJ969069.1	AJ969069	Spiroplasma citri pSci1 plasmid
AJ969070.1	AJ969070	Spiroplasma citri pSci2 plasmid
AJ969071.1	AJ969071	Spiroplasma citri pSci3 plasmid
AJ969072.1	AJ969072	Spiroplasma citri pSci4 plasmid
AJ969073.1	AJ969073	Spiroplasma citri pSci5 plasmid
AJ969074.1	AJ969074	Spiroplasma citri plasmid pSci6
AJ972409.1	AJ972409	Spiroplasma citri pBJS-O plasmid
ICEBs1	AL009126	Bacillus subtilis subsp. subtilis str. 168
AL109969.1	AL109969	Yersinia pestis CO92 plasmid pPCP1
AL117189.1	AL117189	Yersinia pestis CO92 plasmid pCD1
AL117211.1	AL117211	Yersinia pestis CO92 plasmid pMT1
SPI-7	AL513382	Salmonella enterica subsp. enterica serovar Typhi str. CT18, complete chromosome.
AL513383.1	AL513383	Salmonella enterica subsp. enterica serovar Typhi str. CT18 plasmid pHCM1
AL513384.1	AL513384	Salmonella enterica subsp. enterica serovar Typhi str. CT18 plasmid pHCM2
AL589148.1	AL589148	Streptomyces coelicolor plasmid SCP1.
ICELm1	AL591824	Listeria monocytogenes strain EGD
AL591985.1	AL591985	Sinorhizobium meliloti 1021 plasmid pSymB
AL592102.1	AL592102	Listeria innocua Clip11262 plasmid pLI100
AL645771.1	AL645771	Streptomyces coelicolor A3(2) plasmid SCP2.
AICESco3937	AL645882	Streptomyces coelicolor A3(2)
AICESco3997	AL645882	Streptomyces coelicolor A3(2)
AICESco3250	AL645882	Streptomyces coelicolor A3(2)
AICESco5349	AL645882	Streptomyces coelicolor A3(2)
ICERsoGMI1000-1	AL646052	Ralstonia solanacearum GMI1000 chromosome complete sequence.
AL646053.1	AL646053	Ralstonia solanacearum GMI1000 megaplasmid complete sequence
ICEMlSym(R7A)	AL672112	Mesorhizobium loti R7A symbiosis island; segment 1/4.
ICEMlSym(R7A)	AL672113	Mesorhizobium loti R7A symbiosis island; segment 2/4.
ICEMlSym(R7A)	AL672114	Mesorhizobium loti R7A symbiosis island; segment 3/4.
ICEMlSym(R7A)	AL672115	Mesorhizobium loti R7A symbiosis island; segment 4/4.
AL731825.1	AL731825	Bacillus thuringiensis subsp. israelensis plasmid pBtoxis
AM039948.1	AM039948	Xanthomonas campestris pv. vesicatoria plasmid pXCV2
AM039949.1	AM039949	Xanthomonas campestris pv. vesicatoria plasmid pXCV19, complete genome
AM039950.1	AM039950	Xanthomonas campestris pv. vesicatoria plasmid pXCV38, complete genome
AM039951.1	AM039951	Xanthomonas campestris pv. vesicatoria plasmid pXCV183, complete genome
ICEXcaVe85-1	AM039952	Xanthomonas campestris pv. vesicatoria
AM040729.1	AM040729	Staphylococcus warneri plasmid pSW174
AM040730.1	AM040730	Staphylococcus warneri plasmid pSW49
AM040731.1	AM040731	Staphylococcus pasteuri plasmid pSP187
AM048832.1	AM048832	Uncultured bacterium mercury resistance plasmid pTP6
AM087403.1	AM087403	Streptomyces venezuelae pSVH1 plasmid
AM157767.1	AM157767	Uncultured bacterium IncP-1gamma plasmid QKH54 complete genome
AM159501.1	AM159501	Staphylococcus saprophyticus pSES22 plasmid, isolate 44
AM167518.1	AM167518	Rahnella sp. 'WMR15' cryptic plasmid pHW15
AM180089.1	AM180089	Haloquadratum walsbyi DSM 16790 plasmid PL47 complete genome
AM180253.1	AM180253	Lawsonia intracellularis PHE/MN1-00 plasmid 1
AM180254.1	AM180254	Lawsonia intracellularis PHE/MN1-00 plasmid 2
AM180255.1	AM180255	Lawsonia intracellularis PHE/MN1-00 plasmid 3
Tn5397	AM180355	Clostridium difficile 630
CTn1	AM180355	Clostridium difficile 630
CTn2	AM180355	Clostridium difficile 630
CTn4	AM180355	Clostridium difficile 630
CTn5	AM180355	Clostridium difficile 630
CTn6	AM180355	Clostridium difficile 630
CTn7	AM180355	Clostridium difficile 630
AM180356.1	AM180356	Clostridium difficile 630 plasmid pCD630, complete replicon
AM183225.1	AM183225	Pasteurella trehalosi plasmid pCCK13698, complete genome, isolate 13698
AM184099.1	AM184099	Staphylococcus chromogenes plasmid pLNU1, isolate TS1
AM184100.1	AM184100	Staphylococcus simulans plasmid pLNU2, isolate 184/61
AM184101.1	AM184101	Staphylococcus haemolyticus plasmid pLNU3, isolate coa101
AM184102.1	AM184102	Staphylococcus chromogenes plasmid pLNU4, isolate KNS48
ICEEcIHE3034-1	AM229678	Escherichia coli colibactin polyketide biosynthesis gene cluster and flanking regions, strain IHE3034.
AM235768.1	AM235768	Pseudomonas fluorescens SBW25 plasmid pQBR103, complete genome
AM236081.1	AM236081	Rhizobium leguminosarum bv. viciae plasmid pRL7 complete genome, strain 3841
AM236082.1	AM236082	Rhizobium leguminosarum bv. viciae plasmid pRL8 complete genome, strain 3841
AM236083.1	AM236083	Rhizobium leguminosarum bv. viciae plasmid pRL9 complete genome, strain 3841
AM236084.1	AM236084	Rhizobium leguminosarum bv. viciae plasmid pRL10 complete genome, strain 3841
AM236085.1	AM236085	Rhizobium leguminosarum bv. viciae plasmid pRL11 complete genome, strain 3841
AM236086.1	AM236086	Rhizobium leguminosarum bv. viciae plasmid pRL12 complete genome, strain 3841
AM238700.1	AM238700	Listonella anguillarum serovar O2, pLO2 plasmid
AM258965.2	AM258965	Aeromonas salmonicida subsp. salmonicida pAsa6 plasmid, isolate RSP74.1
AM260523.1	AM260523	Helicobacter acinonychis str. Sheeba plasmid pHac1 complete genome, strain Sheeba
AM260524.1	AM260524	Bartonella tribocorum CIP 105476 plasmid pBT complete genome, type strain CIP 105476
AM261282.1	AM261282	Uncultured bacterium IncP-1 plasmid pKJK5 complete sequence
AM261760.1	AM261760	IncP-1alpha plasmid pBS228
AM263036.1	AM263036	Uncultured bacterium plasmid pTRACA 17 pre/mob and repL genes
AM263037.1	AM263037	Uncultured bacterium plasmid pTRACA 10 ORF2, PAP, MobB and Rep genes
AM279674.1	AM279674	Streptococcus pneumoniae pSpnP1 plasmid
YAPI(ye)	AM286415	Yersinia enterocolitica subsp. enterocolitica 8081
AM286416.1	AM286416	Yersinia enterocolitica subsp. enterocolitica 8081 plasmid pYVe8081 complete genome
AM293858.1	AM293858	Vibrio vulnificus pR99 plasmid
AM293859.1	AM293859	Vibrio vulnificus pC4602-1 plasmid
AM293860.1	AM293860	Vibrio vulnificus pC4602-2 plasmid
AM296544.1	AM296544	Enterococcus faecium pVEF1 plasmid
AM399079.1	AM399079	Staphylococcus simulans pLNU5 plasmid
AM399080.1	AM399080	Staphylococcus chromogenes pLNU8 plasmid
AM399081.1	AM399081	Staphylococcus haemolyticus pLNU7 plasmid
AM399082.1	AM399082	Staphylococcus chromogenes pLNU9 plasmid
AM399083.1	AM399083	Staphylococcus epidermidis pLNU6 plasmid
Tn6003	AM410044	Streptococcus pneumoniae transposon Tn6003, strain Ar4.
AM410096.1	AM410096	Enterococcus faecium pVEF2 plasmid
Tn3872	AM411624	Streptococcus pyogenes partial transposon Tn3872, isolate C-105.
AM412236.1	AM412236	Salmonella enterica Paratyphi A IncH1 multiple drug resistance, serovar Paratyphi A
AM412318.1	AM412318	Clostridium botulinum A str. ATCC 3502 plasmid pBOT3502 complete genome
R705	AM412758	Proteus vulgaris jef gene for putative excisionase.
R997	AM412759	Proteus mirabilis jef gene for putative excisionase.
AM419040.1	AM419040	Salmonella enterica subsp. enterica serovar Typhi linear plasmid pBSSB1
pSE102	AM420293	Saccharopolyspora erythraea NRRL2338
pSE211	AM420293	Saccharopolyspora erythraea NRRL2338
pSE222	AM420293	Saccharopolyspora erythraea NRRL2338
AM711865.1	AM711865	Clavibacter michiganensis subsp. michiganensis NCPPB 382, plasmid pCM1
AM711866.1	AM711866	Clavibacter michiganensis subsp. michiganensis NCPPB 382, plasmid pCM2
ICE(Tn4371)6068	AM743169	Stenotrophomonas maltophilia K279a complete genome, strain K279a.
AM743197.2	AM743197	Escherichia sp. Sflu5 cryptic plasmid pAK51
AM746674.1	AM746674	Salmonella enterica subsp. enterica serovar Brandenburg, pUO-SbR3 plasmid, isolate LSP 145/01
AM746675.2	AM746675	Salmonella enterica subsp. enterica serovar Brandenburg, pUO-SbR5 plasmid, isolate LSP 338/97
AM746977.1	AM746977	Salmonella enterica subsp. enterica serovar Typhimurium plasmid pTPqnrS-1a
AM747723.1	AM747723	Burkholderia cenocepacia J2315 pBCJ2315 plasmid, complete genome
AM748705.1	AM748705	Actinobacillus porcitonsillarum pKMA5 plasmid
AM748706.1	AM748706	Actinobacillus porcitonsillarum pKMA202 plasmid
AM748707.1	AM748707	Actinobacillus pleuropneumoniae pARD3079 plasmid
AM774416.1	AM774416	Halobacterium salinarum R1 plasmid PHS1 complete genome
AM774417.1	AM774417	Halobacterium salinarum R1 plasmid PHS2 complete genome
AM774418.1	AM774418	Halobacterium salinarum R1 plasmid PHS3 complete genome
AM774419.1	AM774419	Halobacterium salinarum R1 plasmid PHS4 complete genome
AM778842.1	AM778842	Pseudomonas aeruginosa pMATVIM-7 plasmid
AM849035.1	AM849035	Clavibacter michiganensis subsp. sepedonicus plasmid pCS1
AM849036.1	AM849036	Clavibacter michiganensis subsp. sepedonicus plasmid pCSL1
ICEHin299	AM884334	Haemophilus influenzae parA gene for chromosome partitioning protein, strain 299.
ICEHpa8f	AM884335	Haemophilus influenzae parA gene for chromosome partitioning protein, strain 8f.
AM886060.1	AM886060	Geobacillus stearothermophilus plasmid pGS18, strain 18
AM886278.1	AM886278	Chlamydia trachomatis pL2 plasmid
AM886279.1	AM886279	Chlamydia trachomatis pUCH-1 plasmid
AM886293.1	AM886293	Escherichia coli 1540 plasmid pIP1206 complete genome
Tn1545	AM889142	Streptococcus pneumoniae partial transposon Tn1545, strain BM4200.
AM889286.1	AM889286	Gluconacetobacter diazotrophicus PAl 5 plasmid pGDIPal5II
AM889287.1	AM889287	Gluconacetobacter diazotrophicus PAl 5 plasmid pGDIPal5I
AM901564.1	AM901564	Providencia rettgeri plasmid R7K
ICE(Tn4371)6040	AM902716	Bordetella petrii strain DSM 12804
ICE-GI1	AM902716	Bordetella petrii strain DSM 12804
ICE-GI2	AM902716	Bordetella petrii strain DSM 12804
ICE-GI3	AM902716	Bordetella petrii strain DSM 12804
ICE-GI6	AM902716	Bordetella petrii strain DSM 12804
Tn1545	AM903082	Streptococcus pneumoniae partial transposon Tn1545.
AM905950.1	AM905950	Yersinia enterocolitica plasmid pYE854, strain 29854
AM922326.2	AM922326	Acetobacter pasteurianus pGR7 plasmid, strain CCM 3610
AM931300.1	AM931300	Enterococcus faecium pVEF3 plasmid
AM932524.1	AM932524	Enterococcus faecium pIP816 plasmid
ICEPmiUSA1	AM942759	Proteus mirabilis strain HI4320
ICEPm1	AM942759	Proteus mirabilis strain HI4320
AM942760.1	AM942760	Proteus mirabilis pHI4320 plasmid, complete genome
AM947676.1	AM947676	Rhodococcus equi vapB-type virulence plasmid (pVAPB1593), strain PAM1593
AM947677.1	AM947677	Rhodococcus equi vapA-type virulence plasmid (pVAPA1037), strain 103S
AM980831.1	AM980831	Exiguobacterium arabatum pEspA plasmid
AM980832.1	AM980832	Exiguobacterium arabatum pEspB plasmid
ICESauST398-1	AM990992	Staphylococcus aureus subsp. aureus ST398 complete genome, isolate SO385.
ICESa1	AM990992	Staphylococcus aureus subsp. aureus ST398 complete genome, isolate SO385.
ICESa2	AM990992	Staphylococcus aureus subsp. aureus ST398 complete genome, isolate SO385.
ICESauST398-4	AM990992	Staphylococcus aureus subsp. aureus ST398 complete genome, isolate SO385.
AM990993.1	AM990993	Staphylococcus aureus subsp. aureus ST398 pS0385-1 plasmid, isolate SO385
AM990994.1	AM990994	Staphylococcus aureus subsp. aureus ST398 pS0385-2 plasmid, isolate SO385
AM990995.1	AM990995	Staphylococcus aureus subsp. aureus ST398 pS0385-3 plasmid, isolate SO385
AP000342.1	AP000342	Shigella flexneri 2b plasmid R100 DNA.
AP000581.2	AP000581	Vibrio parahaemolyticus plasmid pO3K6 DNA.
AP001070.1	AP001070	Buchnera aphidicola str. APS (Acyrthosiphon pisum) plasmid pTrp DNA.
AP001071.1	AP001071	Buchnera aphidicola str. APS (Acyrthosiphon pisum) plasmid pLeu DNA.
AP001204.1	AP001204	Rhodococcus equi plasmid pREAT701 DNA.
AP001918.1	AP001918	Escherichia coli K-12 plasmid F DNA.
AP002086.1	AP002086	Agrobacterium rhizogenes plasmid pRi1724 DNA.
AP002527.1	AP002527	Escherichia coli plasmid R721 genomic DNA, comlete sequence.
AP003017.1	AP003017	Mesorhizobium loti MAFF303099 plasmid pMLb DNA
AP003088.1	AP003088	Staphylococcus aureus TY4, ETB plasmid DNA.
AP003089.1	AP003089	Staphylococcus aureus E-1, EDINA plasmid DNA.
AP003139.1	AP003139	Staphylococcus aureus subsp. aureus N315 plasmid pN315 DNA.
AP003367.1	AP003367	Staphylococcus aureus subsp. aureus Mu50 plasmid VRSAp DNA.
AP003515.1	AP003515	Clostridium perfringens str. 13 plasmid pCP13 DNA.
AP003602.1	AP003602	Nostoc sp. PCC 7120 plasmid pCC7120beta DNA.
AP003603.1	AP003603	Nostoc sp. PCC 7120 plasmid pCC7120gamma DNA.
AP003604.1	AP003604	Nostoc sp. PCC 7120 plasmid pCC7120delta DNA.
AP003605.1	AP003605	Nostoc sp. PCC 7120 plasmid pCC7120epsilon DNA.
AP003606.1	AP003606	Nostoc sp. PCC 7120 plasmid pCC7120zeta DNA.
AP004237.1	AP004237	Proteus vulgaris plasmid Rts1 DNA.
AP004310.1	AP004310	Synechocystis sp. PCC 6803 plasmid pSYSM DNA
AP004311.1	AP004311	Synechocystis sp. PCC 6803 plasmid pSYSA DNA
AP004312.1	AP004312	Synechocystis sp. PCC 6803 plasmid pSYSG DNA
AP004832.1	AP004832	Staphylococcus aureus plasmid pMW2 DNA.
AP005147.1	AP005147	Salmonella enterica subsp. enterica serovar Typhimurium plasmid R64 DNA.
AP005225.1	AP005225	Corynebacterium efficiens YS-314 plasmid pCE2 DNA.
AP005226.1	AP005226	Corynebacterium efficiens YS-314 plasmid pCE3 DNA.
AP005352.1	AP005352	Vibrio vulnificus YJ016 plasmid pYJ016 DNA
AP005645.1	AP005645	Streptomyces avermitilis MA-4680 = NBRC 14893 plasmid SAP1 DNA.
AP006520.1	AP006520	Geobacillus kaustophilus HTA426 plasmid pHTA426 DNA
AP006585.1	AP006585	Synechocystis sp. PCC 6803 plasmid pSYSX DNA.
AP006619.1	AP006619	Nocardia farcinica IFM 10152 plasmid pNF1 DNA.
AP006620.1	AP006620	Nocardia farcinica IFM 10152 plasmid pNF2 DNA.
AP006717.1	AP006717	Staphylococcus haemolyticus JCSC1435 plasmid pSHaeA DNA.
AP006718.1	AP006718	Staphylococcus haemolyticus JCSC1435 plasmid pSHaeB DNA.
AP006719.1	AP006719	Staphylococcus haemolyticus JCSC1435 plasmid pSHaeC DNA.
ICEKp1	AP006725	Klebsiella pneumoniae subsp. pneumoniae NTUH-K2044 DNA
AP006726.1	AP006726	Klebsiella pneumoniae subsp. pneumoniae NTUH-K2044 plasmid pK2044 DNA
ICEBfrYCH46-1	AP006841	Bacteroides fragilis YCH46 DNA
AP006842.1	AP006842	Bacteroides fragilis YCH46 plasmid pBFY46 DNA.
AP006862.1	AP006862	Chlamydia felis Fe/C-56 Fe/C-56 plasmid pCfe1 DNA.
AP008227.1	AP008227	Thermus thermophilus HB8 plasmid pTT27 DNA.
AP008228.1	AP008228	Thermus thermophilus HB8 plasmid pTT8 DNA.
AP008233.1	AP008233	Sodalis glossinidius str. 'morsitans' plasmid pSG1.
AP008234.1	AP008234	Sodalis glossinidius str. 'morsitans' plasmid pSG2.
AP008235.1	AP008235	Sodalis glossinidius str. 'morsitans' plasmid pSG3.
AP008931.1	AP008931	Rhodococcus erythropolis PR4 plasmid pREL1 DNA
AP008932.1	AP008932	Rhodococcus erythropolis PR4 plasmid pREC1 DNA
AP008933.1	AP008933	Rhodococcus erythropolis PR4 plasmid pREC2 DNA
AP008935.1	AP008935	Staphylococcus saprophyticus subsp. saprophyticus ATCC 15305 plasmid pSSP1.
AP008936.1	AP008936	Staphylococcus saprophyticus subsp. saprophyticus ATCC 15305 plasmid pSSP2.
ICEFma29328-1	AP008971	Finegoldia magna ATCC 29328 DNA
AP008972.1	AP008972	Finegoldia magna ATCC 29328 plasmid pFMC DNA.
AP009045.1	AP009045	Corynebacterium glutamicum R plasmid pCGR1 DNA.
AP009050.1	AP009050	Clostridium kluyveri NBRC 12016 plasmid pCKL1 DNA, strain: NBRC 12016.
AP009241.1	AP009241	Escherichia coli SE11 plasmid pSE11-1 DNA.
AP009242.1	AP009242	Escherichia coli SE11 plasmid pSE11-2 DNA.
AP009243.1	AP009243	Escherichia coli SE11 plasmid pSE11-3 DNA.
AP009244.1	AP009244	Escherichia coli SE11 plasmid pSE11-4 DNA.
AP009245.1	AP009245	Escherichia coli SE11 plasmid pSE11-5 DNA.
AP009246.1	AP009246	Escherichia coli SE11 plasmid pSE11-6 DNA.
ICESauMu3-1	AP009324	Staphylococcus aureus subsp. aureus Mu3 DNA
AP009379.1	AP009379	Escherichia coli SE15 plasmid pECSF1 DNA
CTnPg1-a	AP009380	Porphyromonas gingivalis ATCC 33277 DNA
CTnPg1-b	AP009380	Porphyromonas gingivalis ATCC 33277 DNA
CTnPg2	AP009380	Porphyromonas gingivalis ATCC 33277 DNA
CTnPg3	AP009380	Porphyromonas gingivalis ATCC 33277 DNA
ICEBmu17616-1	AP009385	Burkholderia multivorans ATCC 17616 DNA, chromosome 1.
AP009388.1	AP009388	Burkholderia multivorans ATCC 17616 plasmid pTGL1 DNA.
AP009485.1	AP009485	Macrococcus caseolyticus JCSC5402 plasmid pMCCL1 DNA.
AP009486.1	AP009486	Macrococcus caseolyticus JCSC5402 plasmid pMCCL2 DNA.
AP009487.1	AP009487	Macrococcus caseolyticus JCSC5402 plasmid pMCCL3 DNA.
AP009488.1	AP009488	Macrococcus caseolyticus JCSC5402 plasmid pMCCL4 DNA.
AP009489.1	AP009489	Macrococcus caseolyticus JCSC5402 plasmid pMCCL5 DNA.
AP009490.1	AP009490	Macrococcus caseolyticus JCSC5402 plasmid pMCCL6 DNA.
AP009491.1	AP009491	Macrococcus caseolyticus JCSC5402 plasmid pMCCL7 DNA.
AP009492.1	AP009492	Macrococcus caseolyticus JCSC5402 plasmid pMCCL8 DNA.
AP009511.1	AP009511	Uncultured Termite group 1 bacterium phylotype Rs-D17 plasmid pTGRD1 DNA.
AP009512.1	AP009512	Uncultured Termite group 1 bacterium phylotype Rs-D17 plasmid pTGRD2 DNA.
AP009513.1	AP009513	Uncultured Termite group 1 bacterium phylotype Rs-D17 plasmid pTGRD3 DNA.
AP010657.1	AP010657	Candidatus Azobacteroides pseudotrichonymphae genomovar. CFP2 plasmid pCFPG1 DNA.
AP010658.1	AP010658	Candidatus Azobacteroides pseudotrichonymphae genomovar. CFP2 plasmid pCFPG2 DNA.
AP010659.1	AP010659	Candidatus Azobacteroides pseudotrichonymphae genomovar. CFP2 plasmid pCFPG3 DNA.
AP010660.1	AP010660	Candidatus Azobacteroides pseudotrichonymphae genomovar. CFP2 plasmid pCFPG4 DNA.
AP010805.1	AP010805	Sphingobium japonicum UT26S plasmid pCHQ1 DNA
AP010806.1	AP010806	Sphingobium japonicum UT26S plasmid pUT1 DNA
AP010807.1	AP010807	Sphingobium japonicum UT26S plasmid pUT2 DNA
AP010905.1	AP010905	Desulfovibrio magneticus RS-1 plasmid pDMC1 DNA
AP010906.1	AP010906	Desulfovibrio magneticus RS-1 plasmid pDMC2 DNA
AP010910.1	AP010910	Escherichia coli ETEC H10407 plasmid pEntH10407 DNA
AP010934.1	AP010934	Clostridium botulinum plasmid pC2C203U28 DNA, serotype: type C, strain: (C)-203U28.
AP010947.1	AP010947	Azospirillum sp. B510 plasmid pAB510a DNA
AP010948.1	AP010948	Azospirillum sp. B510 plasmid pAB510b DNA
AP010949.1	AP010949	Azospirillum sp. B510 plasmid pAB510c DNA
AP010950.1	AP010950	Azospirillum sp. B510 plasmid pAB510d DNA
AP010951.1	AP010951	Azospirillum sp. B510 plasmid pAB510e DNA
AP010952.1	AP010952	Azospirillum sp. B510 plasmid pAB510f DNA
AP010954.1	AP010954	Escherichia coli O26:H11 str. 11368 plasmid pO26_1 DNA.
AP010955.1	AP010955	Escherichia coli O26:H11 str. 11368 plasmid pO26_2 DNA.
AP010956.1	AP010956	Escherichia coli O26:H11 str. 11368 plasmid pO26_3 DNA.
AP010957.1	AP010957	Escherichia coli O26:H11 str. 11368 plasmid pO26_4 DNA.
AP010959.1	AP010959	Escherichia coli O103:H2 str. 12009 plasmid pO103 DNA.
AP010961.1	AP010961	Escherichia coli O111:H- str. 11128 plasmid pO111_1 DNA.
AP010962.1	AP010962	Escherichia coli O111:H- str. 11128 plasmid pO111_2 DNA.
AP010963.1	AP010963	Escherichia coli O111:H- str. 11128 plasmid pO111_3 DNA.
AP010964.1	AP010964	Escherichia coli O111:H- str. 11128 plasmid pO111_4 DNA.
AP010965.1	AP010965	Escherichia coli O111:H- str. 11128 plasmid pO111_5 DNA.
AP011116.1	AP011116	Rhodococcus opacus B4 plasmid pROB01 DNA.
AP011117.1	AP011117	Rhodococcus opacus B4 plasmid pROB02 DNA.
AP011118.1	AP011118	Rhodococcus opacus B4 plasmid pKNR DNA.
AP011119.1	AP011119	Rhodococcus opacus B4 plasmid pKNR01 DNA.
AP011120.1	AP011120	Rhodococcus opacus B4 plasmid pKNR02 DNA.
AP011122.1	AP011122	Acetobacter pasteurianus IFO 3283-01 plasmid pAPA01-011 DNA
AP011123.1	AP011123	Acetobacter pasteurianus IFO 3283-01 plasmid pAPA01-020 DNA
AP011124.1	AP011124	Acetobacter pasteurianus IFO 3283-01 plasmid pAPA01-030 DNA
AP011125.1	AP011125	Acetobacter pasteurianus IFO 3283-01 plasmid pAPA01-040 DNA
AP011126.1	AP011126	Acetobacter pasteurianus IFO 3283-01 plasmid pAPA01-050 DNA
AP011127.1	AP011127	Acetobacter pasteurianus IFO 3283-01 plasmid pAPA01-060 DNA
AP011129.1	AP011129	Acetobacter pasteurianus IFO 3283-03 plasmid pAPA03-010 DNA
AP011130.1	AP011130	Acetobacter pasteurianus IFO 3283-03 plasmid pAPA03-020 DNA
AP011131.1	AP011131	Acetobacter pasteurianus IFO 3283-03 plasmid pAPA03-030 DNA
AP011132.1	AP011132	Acetobacter pasteurianus IFO 3283-03 plasmid pAPA03-040 DNA
AP011133.1	AP011133	Acetobacter pasteurianus IFO 3283-03 plasmid pAPA03-050 DNA
AP011134.1	AP011134	Acetobacter pasteurianus IFO 3283-03 plasmid pAPA03-060 DNA
AP011136.1	AP011136	Acetobacter pasteurianus IFO 3283-07 plasmid pAPA07-010 DNA
AP011137.1	AP011137	Acetobacter pasteurianus IFO 3283-07 plasmid pAPA07-020 DNA
AP011138.1	AP011138	Acetobacter pasteurianus IFO 3283-07 plasmid pAPA07-030 DNA
AP011139.1	AP011139	Acetobacter pasteurianus IFO 3283-07 plasmid pAPA07-040 DNA
AP011140.1	AP011140	Acetobacter pasteurianus IFO 3283-07 plasmid pAPA07-050 DNA
AP011141.1	AP011141	Acetobacter pasteurianus IFO 3283-07 plasmid pAPA07-060 DNA
AP011143.1	AP011143	Acetobacter pasteurianus IFO 3283-22 plasmid pAPA22-010 DNA
AP011144.1	AP011144	Acetobacter pasteurianus IFO 3283-22 plasmid pAPA22-020 DNA
AP011145.1	AP011145	Acetobacter pasteurianus IFO 3283-22 plasmid pAPA22-030 DNA
AP011146.1	AP011146	Acetobacter pasteurianus IFO 3283-22 plasmid pAPA22-040 DNA
AP011147.1	AP011147	Acetobacter pasteurianus IFO 3283-22 plasmid pAPA22-050 DNA
AP011148.1	AP011148	Acetobacter pasteurianus IFO 3283-22 plasmid pAPA22-060 DNA
AP011150.1	AP011150	Acetobacter pasteurianus IFO 3283-26 plasmid pAPA26-013 DNA
AP011151.1	AP011151	Acetobacter pasteurianus IFO 3283-26 plasmid pAPA26-020 DNA
AP011152.1	AP011152	Acetobacter pasteurianus IFO 3283-26 plasmid pAPA26-030 DNA
AP011153.1	AP011153	Acetobacter pasteurianus IFO 3283-26 plasmid pAPA26-040 DNA
AP011154.1	AP011154	Acetobacter pasteurianus IFO 3283-26 plasmid pAPA26-050 DNA
AP011155.1	AP011155	Acetobacter pasteurianus IFO 3283-26 plasmid pAPA26-060 DNA
AP011157.1	AP011157	Acetobacter pasteurianus IFO 3283-32 plasmid pAPA32-012 DNA
AP011158.1	AP011158	Acetobacter pasteurianus IFO 3283-32 plasmid pAPA32-020 DNA
AP011159.1	AP011159	Acetobacter pasteurianus IFO 3283-32 plasmid pAPA32-030 DNA
AP011160.1	AP011160	Acetobacter pasteurianus IFO 3283-32 plasmid pAPA32-040 DNA
AP011161.1	AP011161	Acetobacter pasteurianus IFO 3283-32 plasmid pAPA32-050 DNA
AP011162.1	AP011162	Acetobacter pasteurianus IFO 3283-32 plasmid pAPA32-060 DNA
AP011164.1	AP011164	Acetobacter pasteurianus IFO 3283-01-42C plasmid pAPA42C_011 DNA
AP011165.1	AP011165	Acetobacter pasteurianus IFO 3283-01-42C plasmid pAPA42C_020 DNA
AP011166.1	AP011166	Acetobacter pasteurianus IFO 3283-01-42C plasmid pAPA42C_030 DNA
AP011167.1	AP011167	Acetobacter pasteurianus IFO 3283-01-42C plasmid pAPA42C_040 DNA
AP011168.1	AP011168	Acetobacter pasteurianus IFO 3283-01-42C plasmid pAPA42C_050 DNA
AP011169.1	AP011169	Acetobacter pasteurianus IFO 3283-01-42C plasmid pAPA42C_060 DNA
AP011171.1	AP011171	Acetobacter pasteurianus IFO 3283-12 plasmid pAPA12-014 DNA
AP011172.1	AP011172	Acetobacter pasteurianus IFO 3283-12 plasmid pAPA12-020 DNA
AP011173.1	AP011173	Acetobacter pasteurianus IFO 3283-12 plasmid pAPA12-030 DNA
AP011174.1	AP011174	Acetobacter pasteurianus IFO 3283-12 plasmid pAPA12-040 DNA
AP011175.1	AP011175	Acetobacter pasteurianus IFO 3283-12 plasmid pAPA12-050 DNA
AP011176.1	AP011176	Acetobacter pasteurianus IFO 3283-12 plasmid pAPA12-060 DNA
AP011530.1	AP011530	Deferribacter desulfuricans SSM1 plasmid megaplasmid pDF308 DNA
AP011542.1	AP011542	Bacillus subtilis subsp. natto BEST195 plasmid pBEST195S DNA
AP011942.1	AP011942	Helicobacter pylori F30 plasmid pHPF30 DNA
AP011944.1	AP011944	Helicobacter pylori F32 plasmid pHPF32 DNA
AP011958.1	AP011958	Salmonella enterica subsp. enterica serovar Typhimurium str. T000240 plasmid pSTMDT12_L DNA
AP011959.1	AP011959	Salmonella enterica subsp. enterica serovar Typhimurium str. T000240 plasmid pSTMDT12_S DNA
AP012049.1	AP012049	Arcobacter sp. L plasmid pABL DNA
ICESga43143-1	AP012053	Streptococcus gallolyticus subsp. gallolyticus ATCC 43143 DNA
ICESpa43144-1	AP012054	Streptococcus pasteurianus ATCC 43144 DNA
AP012158.1	AP012158	Solibacillus silvestris StLB046 plasmid pSSIL1 DNA
AP012168.1	AP012168	Lactobacillus brevis KB290 plasmid pKB290-1 DNA
AP012169.1	AP012169	Lactobacillus brevis KB290 plasmid pKB290-2 DNA
AP012170.1	AP012170	Lactobacillus brevis KB290 plasmid pKB290-3 DNA
AP012171.1	AP012171	Lactobacillus brevis KB290 plasmid pKB290-4 DNA
AP012172.1	AP012172	Lactobacillus brevis KB290 plasmid pKB290-5 DNA
AP012173.1	AP012173	Lactobacillus brevis KB290 plasmid pKB290-6 DNA
AP012174.1	AP012174	Lactobacillus brevis KB290 plasmid pKB290-7 DNA
AP012175.1	AP012175	Lactobacillus brevis KB290 plasmid pKB290-8 DNA
AP012176.1	AP012176	Lactobacillus brevis KB290 plasmid pKB290-9 DNA
AP012201.1	AP012201	Melissococcus plutonius ATCC 35311 plasmid pMP1 DNA
AP012223.1	AP012223	Sphingobium sp. SYK-6 plasmid DNA
AP012274.1	AP012274	Thiolapillus brandeum plasmid pTBH10 DNA
AP012275.1	AP012275	Thiolapillus brandeum plasmid pTBH13 DNA
AP012293.1	AP012293	Selenomonas ruminantium subsp. lactilytica TAM6421 plasmid pSRC2 DNA
AP012294.1	AP012294	Selenomonas ruminantium subsp. lactilytica TAM6421 plasmid pSRC4 DNA
AP012295.1	AP012295	Selenomonas ruminantium subsp. lactilytica TAM6421 plasmid pSRC6 DNA
AP012296.1	AP012296	Selenomonas ruminantium subsp. lactilytica TAM6421 plasmid pSRC7 DNA
AP012297.1	AP012297	Selenomonas ruminantium subsp. lactilytica TAM6421 plasmid pSRC8 DNA
AP012298.1	AP012298	Selenomonas ruminantium subsp. lactilytica TAM6421 plasmid pSRC9 DNA
AP012299.1	AP012299	Selenomonas ruminantium subsp. lactilytica TAM6421 plasmid pSRC1 DNA
AP012300.1	AP012300	Selenomonas ruminantium subsp. lactilytica TAM6421 plasmid pSRC3 DNA
AP012301.1	AP012301	Selenomonas ruminantium subsp. lactilytica TAM6421 plasmid pSRC5 DNA
AP012305.1	AP012305	Azoarcus sp. KH32C plasmid pAZKH DNA
AP012339.1	AP012339	Phycisphaera mikurensis NBRC 102666 plasmid pPSMK1 DNA
AP012343.1	AP012343	Aeromonas aquariorum AAK1 plasmid pAAk1 DNA
AP012542.1	AP012542	Lactobacillus paracasei subsp. paracasei JCM 8130 plasmid pLBPC-1 DNA
AP012543.1	AP012543	Lactobacillus paracasei subsp. paracasei JCM 8130 plasmid pLBPC-2 DNA
AP012545.1	AP012545	Lactobacillus casei subsp. casei ATCC 393 plasmid pLBCZ-1 DNA
AP012546.1	AP012546	Lactobacillus casei subsp. casei ATCC 393 plasmid pLBCZ-2 DNA
AP012552.1	AP012552	Plautia stali symbiont plasmid pPstS1 DNA
AP012553.1	AP012553	Plautia stali symbiont plasmid pPstS2 DNA
AP012556.1	AP012556	Mycobacterium avium subsp. hominissuis TH135 plasmid pMAH135 DNA
AP012602.1	AP012602	Helicobacter pylori OK310 plasmid pHPOK310 DNA
AP013061.1	AP013061	Burkholderia sp. RPE64 plasmid p1 DNA
AP013062.1	AP013062	Burkholderia sp. RPE64 plasmid p2 DNA
AP013064.1	AP013064	Serratia marcescens SM39 plasmid pSMC1 DNA
AP013065.1	AP013065	Serratia marcescens SM39 plasmid pSMC2 DNA
AP013067.1	AP013067	Sulfuricella denitrificans skB26 plasmid pSCD DNA
AP013069.1	AP013069	Pseudomonas resinovorans NBRC 106553 plasmid pCAR1.3
AP014566.1	AP014566	Salmonella enterica subsp. enterica serovar Typhimurium str. L-3553 plasmid pST3553 DNA
AP014570.1	AP014570	Comamonadaceae bacterium B1 plasmid pSMB1 DNA
AP014579.1	AP014579	Burkholderia sp. RPE67 plasmid p1 DNA
AP014580.1	AP014580	Burkholderia sp. RPE67 plasmid p2 DNA
AP014581.1	AP014581	Burkholderia sp. RPE67 plasmid p3 DNA
AP014639.1	AP014639	Leptolyngbya boryana plasmid pLBA DNA, complete genome, strain: IAM M-101.
AP014640.1	AP014640	Leptolyngbya boryana plasmid pLBX DNA, complete genome, strain: IAM M-101.
AP014641.1	AP014641	Leptolyngbya boryana plasmid pLBY DNA, complete genome, strain: IAM M-101.
AP014643.1	AP014643	Leptolyngbya boryana plasmid pLBA DNA, complete genome, strain: dg5.
AP014644.1	AP014644	Leptolyngbya boryana plasmid pLBX DNA, complete genome, strain: dg5.
AP014645.1	AP014645	Leptolyngbya boryana plasmid pLBY DNA, complete genome, strain: dg5.
AP014650.1	AP014650	Acinetobacter baumannii plasmid pIOMTU433 DNA, complete genome, strain: IOMTU 433.
AP014681.1	AP014681	Lactobacillus hokkaidonensis plasmid pLOOC260-1 DNA
AP014682.1	AP014682	Lactobacillus hokkaidonensis plasmid pLOOC260-2 DNA
AP014686.1	AP014686	Bradyrhizobium diazoefficiens plasmid pNK6b DNA, complete genome, strain: NK6.
AP014687.1	AP014687	Bradyrhizobium diazoefficiens plasmid pNK6c DNA, complete genome, strain: NK6.
AP014688.1	AP014688	Bradyrhizobium diazoefficiens plasmid pNK6d DNA, complete genome, strain: NK6.
AP014713.1	AP014713	Helicobacter pylori plasmid ML3-PL DNA, complete genome, strain: ML3.
AP014801.1	AP014801	Rhodovulum sulfidophilum plasmid Plasmid1 DNA, complete genome, strain: DSM 2351.
AP014802.1	AP014802	Rhodovulum sulfidophilum plasmid Plasmid2 DNA, complete genome, strain: DSM 2351.
AP014803.1	AP014803	Rhodovulum sulfidophilum plasmid Plasmid3 DNA, complete genome, strain: DSM 2351.
AP014816.1	AP014816	Geminocystis sp. NIES-3708 plasmid pGM01 DNA
AP014817.1	AP014817	Geminocystis sp. NIES-3708 plasmid pGM02 DNA
AP014818.1	AP014818	Geminocystis sp. NIES-3708 plasmid pGM03 DNA
AP014819.1	AP014819	Geminocystis sp. NIES-3708 plasmid pGM04 DNA
AP014820.1	AP014820	Geminocystis sp. NIES-3708 plasmid pGM05 DNA
AP014822.1	AP014822	Geminocystis sp. NIES-3709 plasmid pGM3709_01 DNA
AP014823.1	AP014823	Geminocystis sp. NIES-3709 plasmid pGM3709_02 DNA
AP014824.1	AP014824	Geminocystis sp. NIES-3709 plasmid pGM3709_03 DNA
AP014825.1	AP014825	Geminocystis sp. NIES-3709 plasmid pGM3709_04 DNA
AP014826.1	AP014826	Geminocystis sp. NIES-3709 plasmid pGM3709_05 DNA
AP014827.1	AP014827	Geminocystis sp. NIES-3709 plasmid pGM3709_06 DNA
AP014828.1	AP014828	Geminocystis sp. NIES-3709 plasmid pGM3709_07 DNA
AP014829.1	AP014829	Geminocystis sp. NIES-3709 plasmid pGM3709_08 DNA
AP014830.1	AP014830	Geminocystis sp. NIES-3709 plasmid pGM3709_09 DNA
AP014831.1	AP014831	Geminocystis sp. NIES-3709 plasmid pGM3709_10 DNA
AP014832.1	AP014832	Geminocystis sp. NIES-3709 plasmid pGM3709_11 DNA
AY004211.1	AY004211	Brevibacterium linens plasmid LIM.
AY026767.1	AY026767	Lactococcus lactis subsp. cremoris strain P8-2-47 plasmid pBM02.
AY027524.1	AY027524	Frankia sp. CpI1 plasmid pFQ12, complete plasmid sequence.
AY028316.1	AY028316	Shigella flexneri 2a plasmid p2457TS2.
AY033392.1	AY033392	Streptococcus thermophilus plasmid pER13.
AY033498.1	AY033498	Klebsiella sp. KCL-2 plasmid pMGD2.
AY033516.1	AY033516	Klebsiella pneumoniae plasmid pIP843.
AY034092.1	AY034092	Micrococcus sp. 28 plasmid pSD10.
SXT(ET)	AY035340	Vibrio cholerae biovar eltor SXT(ET) constin locus resistance integron TraF (traF), site-specific tyrosine recombinase (intI9), and dihydrofolate reductase (dfrA1) genes, complete cds; and unknown genes.
Tn5382(5-F9)	AY035703	Streptococcus lutetiensis strain 5-F9 Tn5382-like transposon ligase VanB2 (vanB2) gene, partial cds.
AY043298.1	AY043298	Aeromonas salmonicida subsp. salmonicida plasmid pRAS3.1.
AY043299.1	AY043299	Aeromonas salmonicida plasmid pRAS3.2.
AY046276.1	AY046276	Salmonella enterica subsp. enterica serovar Typhimurium plasmid R46.
AY048596.1	AY048596	Corynebacterium jeikeium plasmid pCJ84.
AY048850.1	AY048850	Natrinema virus SNJ1
AY048853.1	AY048853	Salmonella choleraesuis strain 79500 plasmid pSFD10.
SXT(MO10)	AY055428	Vibrio cholerae STX transposon-like element and pilus assembly region
AY056023.1	AY056023	Mycobacterium avium plasmid pVT2.
AY057845.1	AY057845	Zymomonas mobilis strain ZM4 plasmid 1.
AY061891.1	AY061891	Corynebacterium diphtheriae plasmid pNGA2.
AY066026.1	AY066026	Bifidobacterium longum plasmid pB44.
AY079086.1	AY079086	Corynebacterium jeikeium plasmid pK64.
AY079199.1	AY079199	Salmonella enteritidis serovar Enteritidis plasmid pP.
AY079200.1	AY079200	Salmonella enteritidis serovar Enteritidis plasmid pK.
AY079201.1	AY079201	Salmonella enteritidis serovar Enteritidis plasmid pC.
AY082384.1	AY082384	Lactobacillus reuteri plasmid pTE44.
R391	AY090559	Providencia rettgeri conjugative genomic island R391
AY092027.1	AY092027	Staphylococcus epidermidis CH plasmid pSepCH.
AY096004.1	AY096004	Lactobacillus plantarum plasmid pLP2000.
AY096005.1	AY096005	Lactobacillus plantarum plasmid pLP9000.
AY112722.1	AY112722	Bifidobacterium longum strain RW041 plasmid pNAC3.
AY112723.1	AY112723	Bifidobacterium longum strain RW041 plasmid PNAC2.
AY112724.1	AY112724	Bifidobacterium longum strain RW048 plasmid pNAC1.
AY123045.1	AY123045	Erwinia pyrifoliae strain Ep1/96 plasmid pEP36.
AY123046.1	AY123046	Erwinia amylovora plasmid pEA1.7.
AY123047.1	AY123047	Erwinia amylovora plasmid pEA2.8
AY126018.1	AY126018	Bacillus thuringiensis unknown plasmid.
AY138808.1	AY138808	Bacillus thuringiensis strain 4Q2 plasmid pTX14-2.
AY138809.1	AY138809	Bacillus thuringiensis serovar thuringiensis strain H1.1
AY150274.2	AY150274	Propionibacterium granulosum cryptic plasmid pPG01.
AY150843.2	AY150843	Yersinia enterocolitica strain A127/90 plasmid pYVa127/90.
pMERPH	AY157600	Shewanella putrefaciens conjugative integrating element pMERPH putative regulatory protein gene, complete cds.
AY167049.1	AY167049	Escherichia coli invasion plasmid pIS2.
AY167745.1	AY167745	Moraxella catarrhalis mobilizable plasmid pEMCJH03.
ICEF-I	AY168953	Mycoplasma fermentans strain PG18 LicA (licA), and LepA (lepA), complete cds; insertion sequence ISMi1, partial sequence; integrative conjugal element ICEF-IA
ICEF-II	AY168955	Mycoplasma fermentans strain PG18 ORF228 gene, complete cds; insertion sequence ISMf1, complete sequence; ORF700 gene, complete cds; ORF251 pseudogene and integrative conjugal element ICEF-IIA, partial sequence.
ICEF-II	AY168956	Mycoplasma fermentans integrative conjugal element ICEF-IIA, partial sequence; putative ABC transporter ATP-binding cassette protein gene, and IS3 family transposase (tnp) gene, partial cds; insertion sequence ISMf1, partial sequence.
ICEF-II	AY168957	Mycoplasma fermentans hypothetical protein gene, partial cds; ORF406 gene, complete cds; insertion sequence ISMi1, and integrative conjugal element ICEF-IIB, partial sequence.
ICEF-II	AY168958	Mycoplasma fermentans integrative conjugal element ICEF-IIB, insertion sequence ISMi1, and insertion sequence ISMf1, partial sequence.
ICEF-II	AY168959	Mycoplasma fermentans integrative conjugal element ICEF-IIC, partial sequence; and ORF242 pseudogene
ICEF-II	AY168960	Mycoplasma fermentans ORF472 gene, partial cds; integrative conjugal element ICEF-IIC, partial sequence.
ICEF-II	AY168961	Mycoplasma fermentans strain PG18 integrative conjugal element ICEF-II internal fragment N1, partial sequence.
ICEF-II	AY168962	Mycoplasma fermentans strain PG18 integrative conjugal element ICEF-II internal fragment N2, partial sequence.
ICEF-II	AY168963	Mycoplasma fermentans strain PG18 integrative conjugal element ICEF-II internal fragment N3, partial sequence.
ICEF-II	AY168964	Mycoplasma fermentans strain PG18 integrative conjugal element ICEF-II internal fragment N4, partial sequence.
ICEF-II	AY168965	Mycoplasma fermentans strain PG18 integrative conjugal element ICEF-II internal fragment N5, partial sequence.
AY171301.1	AY171301	Bacteroides thetaiotaomicron VPI-5482 plasmid p5482.
AY172684.1	AY172684	Corynebacterium glutamicum plasmid pAG3.
AY172685.1	AY172685	Corynebacterium glutamicum plasmid pCG2.
AY172687.1	AY172687	Corynebacterium glutamicum plasmid pGA2.
AY178821.1	AY178821	Salmonella enteritidis plasmid pB.
AY188776.1	AY188776	Weissella cibaria plasmid pKLCA.
AY208917.2	AY208917	Pseudomonas sp. ND6 plasmid pND6-1.
AY210701.1	AY210701	Bifidobacterium longum plasmid pMG1.
AY211023.1	AY211023	Streptomyces violaceoruber strain SANK95570 plasmid pSV2.
AY214164.3	AY214164	Escherichia coli plasmid pAPEC-O2-R.
AY223810.1	AY223810	Rhodococcus erythropolis linear plasmid pBD2.
AY225511.1	AY225511	Streptomyces lividans strain 1326 plasmid SLP2.
AY228335.1	AY228335	Xanthomonas citri plasmid pXcB.
AY230134.1	AY230134	Bacillus pumilus plasmid pPL7065.
AY232670.1	AY232670	Pasteurella multocida plasmid pJR1.
AY232671.1	AY232671	Pasteurella multocida plasmid pJR2.
ICEEc1	AY233333	Escherichia coli strain ECOR31 high pathogenicity island
AY250830.1	AY250830	Streptococcus thermophilus plasmid pND103.
AY255627.1	AY255627	Arcanobacterium pyogenes plasmid pAP2.
AY255829.1	AY255829	Erwinia sp. Ejp 556 plasmid pEJ30.
AY256846.1	AY256846	Campylobacter jejuni plasmid pCJ419.
pKLC102	AY257538	Pseudomonas aeruginosa strain C plasmid pKLC102
AY258503.2	AY258503	Escherichia coli strain EH41 plasmid pO113.
AY263990.1	AY263990	Corynebacterium jeikeium plasmid pA505.
AY266269.1	AY266269	Corynebacterium jeikeium plasmid pA501.
AY267368.1	AY267368	Helicobacter pylori plasmid pHP51.
AY270152.1	AY270152	Peanut witches'-broom phytoplasma plasmid pPNWB.
AY271828.1	AY271828	Hafnia alvei plasmid pAlvA.
AY271829.1	AY271829	Hafnia alvei plasmid pAlvB.
bph-sal	AY275274	Pseudomonas putida strain KF715 transposon bph-sal element integrase (int) gene, complete cds.
AY277637.1	AY277637	Flavobacterium psychrophilum strain D12 plasmid pCP1.
bph-sal	AY294313	Pseudomonas putida NahR (nahR), complete cds; and salicylate degradation gene cluster
AY297818.1	AY297818	Rhodococcus sp. B264-1 plasmid pB264.
AY300023.1	AY300023	Haemophilus paragallinarum plasmid p250.
AY301063.1	AY301063	Aeromonas salmonicida subsp. salmonicida strain A449 plasmid pAsa1.
AY301064.1	AY301064	Aeromonas salmonicida subsp. salmonicida strain A449 plasmid pAsa2.
AY301065.1	AY301065	Aeromonas salmonicida subsp. salmonicida strain A449 plasmid pAsa3.
AY305378.1	AY305378	Ralstonia eutropha H16 megaplasmid pHG1.
AY312234.1	AY312234	Streptococcus thermophilus plasmid pSMQ308.
AY312235.1	AY312235	Streptococcus thermophilus plasmid pSMQ173b.
AY312585.1	AY312585	Vibrio anguillarum 775 plasmid pJM1.
AY325804.1	AY325804	Lysinibacillus sphaericus plasmid pLG.
AY333433.1	AY333433	Salmonella typhimurium plasmid pU302S.
AY333434.1	AY333434	Salmonella typhimurium plasmid pU302L.
AY342395.1	AY342395	Pseudomonas syringae pv. syringae plasmid pPSR1.
CTnBST	AY345595	Bacteroides uniformis strain WH207 transposon CTnBST
AY350745.1	AY350745	Clostridium difficile plasmid pCD6.
AY355285.1	AY355285	Staphylococcus aureus plasmid pC223.
AY357120.1	AY357120	Streptococcus pyogenes plasmid pSM19035.
AY359464.1	AY359464	Actinobacillus pleuropneumoniae plasmid p9555.
AY360321.1	AY360321	Escherichia coli plasmid p9123.
AY362554.1	AY362554	Actinobacillus pleuropneumoniae plasmid p9956.
AY365053.1	AY365053	Ralstonia eutropha JMP134 plasmid pJP4.
CTn86	AY372755	Bacteroides fragilis 86-5443-2-2 ABC transporter permease protein (per) gene, complete cds; and conjugative transposon CTn86, partial sequence.
AY373761.1	AY373761	Staphylococcus aureus plasmid pUB101.
CTn86	AY375536	Bacteroides fragilis strain 86-5443-2-2 conjugative transposon CTn86, partial sequence; and putative Na+-driven multidrug efflux pump (bexB) gene
AY378100.1	AY378100	Klebsiella pneumoniae plasmid pLVPK.
AY386314.1	AY386314	Bacillus methanolicus strain MGA3 plasmid pBM19.
AY394560.1	AY394560	Campylobacter coli plasmid pCC31.
AY394561.1	AY394561	Campylobacter jejuni plasmid pTet.
AY422214.1	AY422214	Erwinia amylovora strain LebB66 plasmid pEL60 complete sequence.
AY422215.1	AY422215	Erwinia amylovora strain UTRJ2 plasmid pEU30 complete sequence.
AY422720.1	AY422720	Caedibacter taeniospiralis plasmid pKAP298.
AY423627.1	AY423627	Beet leafhopper transmitted virescence phytoplasma plasmid pBLTVA-1.
AY423628.1	AY423628	Beet leafhopper transmitted virescence phytoplasma plasmid pBLTVA-2.
AY424310.1	AY424310	Escherichia coli plasmid pIGAL1.
AY425961.1	AY425961	Enterococcus faecium plasmid pJB01.
AY434675.1	AY434675	Haemophilus ducreyi strain ATCC 27722 plasmid pNAD1.
AY438025.1	AY438025	Buchnera aphidicola BCc plasmid pLeu-BCc.
AY442931.2	AY442931	Agrobacterium tumefaciens plasmid pAgK84.
AY443099.2	AY443099	Haloarcula sp. AS7094 plasmid pSCM201.
AY458016.1	AY458016	Escherichia coli plasmid pC15-1a.
AY465897.1	AY465897	Vibrio fischeri plasmid pES213.
AY509003.1	AY509003	Salmonella enterica subsp. enterica serovar Choleraesuis str. SC-B67 plasmid pSCV50.
AY509004.1	AY509004	Salmonella enterica subsp. enterica serovar Choleraesuis str. SC-B67 plasmid pSC138.
AY513488.1	AY513488	Ornithobacterium rhinotracheale plasmid pOR1.
CTn341	AY515263	Bacteroides fragilis conjugative transposon CTn341
AY517480.1	AY517480	Sulfolobus tengchongensis plasmid pTC.
AY517905.1	AY517905	Salmonella enterica strain OU7025 plasmid pOU1113.
AY522431.4	AY522431	Escherichia coli plasmid pMUR050.
AY523658.1	AY523658	Methanohalophilus mahii plasmid pML.
AY528560.1	AY528560	Spiroplasma kunkelii CR2-3x plasmid pSKU146.
AY532623.1	AY532623	Neisseria lactamica plasmid pNL01.
Tn916S	AY534326	Streptococcus intermedius transposon Tn916S tetracycline resistance protein (tetS) gene, complete cds.
AY540995.2	AY540995	Achromobacter xylosoxidans subsp. denitrificans strain EST4002 plasmid pEST4011.
AY541809.1	AY541809	Acinetobacter baumannii plasmid pMAC.
AY543071.1	AY543071	Klebsiella pneumoniae plasmid pIGRK.
AY543072.1	AY543072	Klebsiella pneumoniae plasmid pIGMS31.
AY545598.5	AY545598	Escherichia coli plasmid pAPEC-O2-ColV.
AY546103.1	AY546103	Buchnera aphidicola plasmid pleu-BTg.
AY553872.1	AY553872	Neurospora intermedia isolate M1991-60 plasmid pMADDUR1; mitochondrial.
AY553873.1	AY553873	Neurospora intermedia isolate M1991-107 plasmid pVS; mitochondrial.
AY572460.1	AY572460	Selenomonas ruminantium plasmid pSRD191.
AY584531.1	AY584531	Helicobacter pylori plasmid pAL202.
AY588480.1	AY588480	Natrinema sp. CX2021 plasmid pZMX201.
AY589571.1	AY589571	Escherichia coli strain 278B plasmid pEC278.
AY591755.1	AY591755	Sulfolobus solfataricus plasmid pIT3.
AY596290.1	AY596290	Haloarcula marismortui ATCC 43049 plasmid pNG100.
AY596291.1	AY596291	Haloarcula marismortui ATCC 43049 plasmid pNG200.
AY596292.1	AY596292	Haloarcula marismortui ATCC 43049 plasmid pNG300.
AY596293.1	AY596293	Haloarcula marismortui ATCC 43049 plasmid pNG400.
AY596294.1	AY596294	Haloarcula marismortui ATCC 43049 plasmid pNG500.
AY596295.1	AY596295	Haloarcula marismortui ATCC 43049 plasmid pNG600.
AY596296.1	AY596296	Haloarcula marismortui ATCC 43049 plasmid pNG700.
AY603979.1	AY603979	Pseudomonas syringae pv. maculicola strain ES4326 plasmid pPMA4326A.
AY603980.1	AY603980	Pseudomonas syringae pv. maculicola strain ES4326 plasmid pPMA4326B.
AY603981.1	AY603981	Pseudomonas syringae pv. maculicola strain ES4326 plasmid pPMA4326D.
AY603982.1	AY603982	Pseudomonas syringae pv. maculicola strain ES4326 plasmid pPMA4326C.
AY603983.1	AY603983	Pseudomonas syringae pv. maculicola strain ES4326 plasmid pPMA4326E.
AY608912.1	AY608912	Escherichia coli plasmid pFL129.
AY639886.1	AY639886	Escherichia coli cryptic plasmid pRK2.
AY647243.1	AY647243	Haemophilus influenzae biotype aegyptius plasmid pF1947.
AY648561.1	AY648561	Streptococcus pyogenes strain 71-724 plasmid pDN571.
AY648696.1	AY648696	Leuconostoc mesenteroides strain SY2 plasmid pFMBL1.
Tn1207.3	AY657002	Streptococcus pyogenes 2812A conjugative transposon Tn1207.3
AY662330.1	AY662330	Lactobacillus paracasei subsp. paracasei strain NFBC338 plasmid pCD01.
AY662331.1	AY662331	Lactobacillus paracasei subsp. paracasei strain NFBC338 plasmid pCD02.
AY687385.1	AY687385	Pelodiscus sinensis mitochondrion
AY714214.1	AY714214	Campylobacter jejuni strain 81-176 plasmid pTet.
AY737645.1	AY737645	Leuconostoc citreum plasmid pIH01.
AY780631.1	AY780631	Xanthomonas axonopodis pv. glycines strain AG1 plasmid pAG1.
AY780632.1	AY780632	Xanthomonas axonopodis pv. glycines strain 8ra plasmid pXAG81.
AY780633.1	AY780633	Xanthomonas axonopodis pv. glycines strain 8ra plasmid pXAG82.
AY787146.1	AY787146	Sphingomonas xenophaga plasmid pSx-Qyy.
AY822042.1	AY822042	Bacillus thuringiensis serovar darmstadiensis plasmid pBMBt1.
AY836798.1	AY836798	Bacillus subtilis plasmid pBS608.
AY849557.2	AY849557	Lactococcus lactis plasmid pGdh442.
Tn925	AY855841	Enterococcus faecalis plasmid pCF10
AY855841.2	AY855841	Enterococcus faecalis plasmid pCF10.
AY858987.1	AY858987	Laribacter hongkongensis plasmid pHLHK8.
pMR2	AY860110	Micromonospora rosaria strain SCC2095 plasmid pMR2
AY860110.1	AY860110	Micromonospora rosaria strain SCC2095 plasmid pMR2.
AY862141.1	AY862141	Lactobacillus johnsonii FI9785 plasmid p9785S.
AY862435.1	AY862435	Haemophilus parasuis plasmid pHS-Tet.
AY862436.1	AY862436	Haemophilus parasuis plasmid pHS-Rec.
AY876057.1	AY876057	Vibrio cholerae strain SIO plasmid pSIO1.
AY879342.1	AY879342	Shigella flexneri plasmid pSF5.
AY887963.3	AY887963	Pseudomonas fluorescens strain PC20 plasmid pNAH20.
CTn6002	AY898750	Streptococcus cristatus transposon Tn6002
AY907345.1	AY907345	Streptococcus dysgalactiae subsp. equisimilis strain W2580 plasmid pW2580.
AY913943.1	AY913943	Escherichia coli plasmid pColE1-H22.
AY917098.1	AY917098	Staphylococcus aureus strain a53 plasmid pBORa53.
AY929248.1	AY929248	Escherichia coli plasmid pColK-K235.
AY941098.1	AY941098	Leptospirillum ferrooxidans plasmid p49879.1.
AY941099.1	AY941099	Leptospirillum ferrooxidans plasmid p49879.2.
AY943952.1	AY943952	Streptomyces sp. F11 plasmid pFP11.
AY943953.1	AY943953	Streptomyces sp. FQ1 plasmid pFP1.
AY948116.1	AY948116	Campylobacter coli plasmid p3384.
AY948117.1	AY948117	Campylobacter coli plasmid p3386.
AY951984.1	AY951984	Pseudomonas sp. S-47 plasmid p47L.
AY951985.1	AY951985	Pseudomonas sp. S-47 plasmid p47S.
AY995189.1	AY995189	Streptococcus pyogenes strain 71-698 plasmid pDN281.
ICEMloMAF-1	BA000012	Mesorhizobium loti MAFF303099 DNA
BA000013.4	BA000013	Mesorhizobium loti MAFF303099 pMLa DNA
Tn5801	BA000017	Staphylococcus aureus subsp. aureus Mu50 DNA
BA000020.2	BA000020	Nostoc sp. PCC 7120 plasmid pCC7120alpha DNA
AICESav3708	BA000030	Streptomyces avermitilis MA-4680 DNA
AICESav3728	BA000030	Streptomyces avermitilis MA-4680 DNA
BN000925.1	BN000925	TPA: Birmingham IncP-alpha plasmid, isolate RK2
BR000038.1	BR000038	TPA: Escherichia coli plasmid R388 DNA.
ICESauMRSA252-1	BX571856	Staphylococcus aureus subsp. aureus strain MRSA252
BX571858.1	BX571858	Staphylococcus aureus plasmid pSAS
BX571964.1	BX571964	Rhodopseudomonas palustris CGA009 plasmid pRPA.
BX649209.1	BX649209	Mycobacterium ulcerans plasmid pMUM001, complete plasmid genome
BX664015.1	BX664015	Serratia marcescens plasmid R478
BX936399.2	BX936399	Yersinia pseudotuberculosis IP32953 pYV plasmid.
BX936400.1	BX936400	Yersinia pseudotuberculosis IP32953 cryptic plasmid.
CM000771.1	CM000771	Rickettsia endosymbiont of Ixodes scapularis plasmid pREIS1, whole genome shotgun sequence.
CM000772.1	CM000772	Rickettsia endosymbiont of Ixodes scapularis plasmid pREIS2, whole genome shotgun sequence.
ICESpy10394-1	CP000003	Streptococcus pyogenes MGAS10394
CP000004.1	CP000004	Gluconobacter oxydans 621H plasmid pGOX1.
CP000005.1	CP000005	Gluconobacter oxydans 621H plasmid pGOX2.
CP000006.1	CP000006	Gluconobacter oxydans 621H plasmid pGOX3.
CP000007.1	CP000007	Gluconobacter oxydans 621H plasmid pGOX4.
CP000008.1	CP000008	Gluconobacter oxydans 621H plasmid pGOX5.
CP000014.1	CP000014	Borrelia garinii PBi plasmid cp26.
CP000015.1	CP000015	Borrelia garinii PBi plasmid lp54.
5005-RD.1	CP000017	Streptococcus pyogenes MGAS5005
CP000019.1	CP000019	Haemophilus somnus 129PT plasmid pHS129.
CP000022.1	CP000022	Vibrio fischeri ES114 plasmid pES100.
CP000028.1	CP000028	Staphylococcus epidermidis RP62A plasmid pSERP.
CP000032.1	CP000032	Ruegeria pomeroyi DSS-3 megaplasmid.
CP000035.1	CP000035	Shigella dysenteriae Sd197 plasmid pSD1_197.
CP000037.1	CP000037	Shigella boydii Sb227 plasmid pSB4_227.
CP000039.1	CP000039	Shigella sonnei Ss046 plasmid pSS_046.
CP000040.1	CP000040	Bacillus cereus E33L plasmid pE33L466.
CP000041.1	CP000041	Bacillus cereus E33L plasmid pE33L5.
CP000042.1	CP000042	Bacillus cereus E33L plasmid pE33L54.
CP000043.1	CP000043	Bacillus cereus E33L plasmid pE33L8.
CP000044.1	CP000044	Bacillus cereus E33L plasmid pE33L9.
CP000045.2	CP000045	Staphylococcus aureus subsp. aureus COL plasmid pT181
ICESauCOL-1	CP000046	Staphylococcus aureus subsp. aureus COL
CP000047.1	CP000047	Bacillus thuringiensis serovar konkukian str. 97-27 plasmid pBT9727.
ICEXcaCa8004-1	CP000050	Xanthomonas campestris pv. campestris str. 8004
CP000052.1	CP000052	Chlamydia trachomatis A/HAR-13 plasmid pCTA
CP000054.1	CP000054	Rickettsia felis URRWXCal2 plasmid pRF.
CP000055.1	CP000055	Rickettsia felis URRWXCal2 plasmid pRFdelta.
6180-RD.1	CP000056	Streptococcus pyogenes MGAS6180
6180-RD.2	CP000056	Streptococcus pyogenes MGAS6180
6180-RD.0	CP000056	Streptococcus pyogenes MGAS6180
ICEHin86-1	CP000057	Haemophilus influenzae 86-028NP
CP000059.1	CP000059	Pseudomonas syringae pv. phaseolicola 1448A large plasmid.
CP000060.1	CP000060	Pseudomonas syringae pv. phaseolicola 1448A small plasmid.
CP000062.1	CP000062	Aster yellows witches'-broom phytoplasma AYWB plasmid pAYWB-I.
CP000063.1	CP000063	Aster yellows witches'-broom phytoplasma AYWB plasmid pAYWB-II.
CP000064.1	CP000064	Aster yellows witches'-broom phytoplasma AYWB plasmid pAYWB-III.
CP000065.1	CP000065	Aster yellows witches'-broom phytoplasma AYWB plasmid pAYWB-IV.
PFGI-1	CP000076	Pseudomonas fluorescens Pf-5
CP000092.1	CP000092	Ralstonia eutropha JMP134 megaplasmid.
CP000093.1	CP000093	Ralstonia eutropha JMP134 plasmid 1.
CP000098.1	CP000098	Methanosarcina barkeri str. Fusaro plasmid 1.
CP000101.1	CP000101	Synechococcus elongatus PCC 7942 plasmid 1.
CP000104.1	CP000104	Nitrosospira multiformis ATCC 25196 plasmid 1.
CP000105.1	CP000105	Nitrosospira multiformis ATCC 25196 plasmid 2.
CP000106.1	CP000106	Nitrosospira multiformis ATCC 25196 plasmid 3.
CP000119.1	CP000119	Anabaena variabilis ATCC 29413 plasmid A.
CP000120.1	CP000120	Anabaena variabilis ATCC 29413 plasmid B.
CP000121.1	CP000121	Anabaena variabilis ATCC 29413 plasmid C.
CP000126.1	CP000126	Nitrosococcus oceani ATCC 19707 plasmid A.
CP000134.1	CP000134	Rhizobium etli CFN 42 plasmid p42a.
CP000135.1	CP000135	Rhizobium etli CFN 42 plasmid p42b.
CP000136.1	CP000136	Rhizobium etli CFN 42 plasmid p42c.
CP000137.1	CP000137	Rhizobium etli CFN 42 plasmid p42e.
CP000138.1	CP000138	Rhizobium etli CFN 42 plasmid p42f.
ICEBvu8482-1	CP000139	Bacteroides vulgatus ATCC 8482
ICEBvu8482-2	CP000139	Bacteroides vulgatus ATCC 8482
CP000145.2	CP000145	Rhodobacter sphaeroides 2.4.1
CP000146.1	CP000146	Rhodobacter sphaeroides 2.4.1
CP000147.2	CP000147	Rhodobacter sphaeroides 2.4.1
CP000149.1	CP000149	Geobacter metallireducens GS-15 plasmid
CP000160.1	CP000160	Salinibacter ruber DSM 13855 plasmid pSR35
CP000228.1	CP000228	Bacillus cereus Q1 plasmid pBc239.
CP000229.1	CP000229	Bacillus cereus Q1 plasmid pBc53.
CP000231.1	CP000231	Rhodospirillum rubrum ATCC 11170 plasmid.
CP000234.1	CP000234	Lactobacillus salivarius UCC118 plasmid pMP118.
CP000242.1	CP000242	Helicobacter pylori HPAG1 plasmid pHPAG1.
CP000244.1	CP000244	Escherichia coli UTI89 plasmid pUTI89.
ICESauFPR3757-1	CP000255	Staphylococcus aureus subsp. aureus USA300_FPR3757
CP000256.1	CP000256	Staphylococcus aureus subsp. aureus USA300_FPR3757 plasmid pUSA01.
CP000257.1	CP000257	Staphylococcus aureus subsp. aureus USA300_FPR3757 plasmid pUSA02.
CP000258.1	CP000258	Staphylococcus aureus subsp. aureus USA300_FPR3757 plasmid pUSA03.
9429-RD.1	CP000259	Streptococcus pyogenes MGAS9429
10270-RD.1	CP000260	Streptococcus pyogenes MGAS10270
10270-RD.2	CP000260	Streptococcus pyogenes MGAS10270
2096-RD.2	CP000261	Streptococcus pyogenes MGAS2096
2096-RD.1	CP000261	Streptococcus pyogenes MGAS2096
10750-RD.2	CP000262	Streptococcus pyogenes MGAS10750
10750-RD.1	CP000262	Streptococcus pyogenes MGAS10750
CP000265.1	CP000265	Jannaschia sp. CCS1 plasmid1.
CP000268.1	CP000268	Rhodoferax ferrireducens T118 plasmid1.
ICEBxeLB400-1	CP000270	Burkholderia xenovorans LB400 chromosome 1
CP000273.1	CP000273	Borrelia hermsii DAH plasmid fragment 1046T.
CP000274.1	CP000274	Borrelia hermsii DAH plasmid fragment 1025rc.
CP000275.1	CP000275	Borrelia hermsii DAH plasmid fragment 1034rc.
CP000276.1	CP000276	Borrelia hermsii DAH plasmid fragment 1047L.
CP000277.1	CP000277	Borrelia hermsii DAH plasmid fragment 1047R.
CP000278.1	CP000278	Borrelia hermsii DAH plasmid fragment 1050.
CP000279.1	CP000279	Borrelia hermsii DAH plasmid fragment 1029.
CP000280.1	CP000280	Borrelia hermsii DAH plasmid fragment 1051L.
CP000281.1	CP000281	Borrelia hermsii DAH plasmid fragment 983.
CP000306.1	CP000306	Yersinia pestis Nepal516 plasmid pMT.
CP000307.1	CP000307	Yersinia pestis Nepal516 plasmid pPCP.
CP000309.1	CP000309	Yersinia pestis Antiqua plasmid pMT.
CP000310.1	CP000310	Yersinia pestis Antiqua plasmid pPCP.
CP000311.1	CP000311	Yersinia pestis Antiqua plasmid pCD.
CP000313.1	CP000313	Clostridium perfringens SM101 plasmid pSM101A.
CP000314.1	CP000314	Clostridium perfringens SM101 plasmid pSM101B.
CP000317.1	CP000317	Polaromonas sp. JS666 plasmid 1.
CP000318.1	CP000318	Polaromonas sp. JS666 plasmid 2.
CP000320.1	CP000320	Nitrobacter hamburgensis X14 plasmid 1.
CP000321.1	CP000321	Nitrobacter hamburgensis X14 plasmid 2.
CP000322.1	CP000322	Nitrobacter hamburgensis X14 plasmid 3.
CP000324.1	CP000324	Psychrobacter cryohalolentis K5 plasmid 1.
ICECmeCH34-1	CP000352	Cupriavidus metallidurans CH34
CMGI-2	CP000352	Cupriavidus metallidurans CH34
CMGI-3	CP000352	Cupriavidus metallidurans CH34
CP000354.2	CP000354	Cupriavidus metallidurans CH34 plasmid pMOL30.
CP000355.2	CP000355	Cupriavidus metallidurans CH34 plasmid pMOL28.
CP000357.1	CP000357	Sphingopyxis alaskensis RB2256 F plasmid.
CP000358.2	CP000358	Deinococcus geothermalis DSM 11300 plasmid pDGEO01.
CP000375.1	CP000375	Silicibacter sp. TM1040 plasmid.
CP000376.1	CP000376	Silicibacter sp. TM1040 mega plasmid.
CP000389.1	CP000389	Chelativorans sp. BNC1 plasmid 1.
CP000391.1	CP000391	Chelativorans sp. BNC1 plasmid 2.
CP000392.1	CP000392	Chelativorans sp. BNC1 plasmid 3.
CP000396.1	CP000396	Borrelia afzelii PKo plasmid lp60.
CP000397.1	CP000397	Borrelia afzelii PKo plasmid lp60-2.
CP000398.1	CP000398	Borrelia afzelii PKo plasmid lp34.
CP000399.1	CP000399	Borrelia afzelii PKo plasmid lp32.
CP000400.1	CP000400	Borrelia afzelii PKo plasmid cp30.
CP000401.1	CP000401	Borrelia afzelii PKo plasmid lp28.
CP000402.1	CP000402	Borrelia afzelii PKo plasmid cp27.
CP000403.1	CP000403	Borrelia afzelii PKo plasmid lp25.
CP000404.1	CP000404	Borrelia afzelii PKo plasmid lp31 fragment a.
CP000405.1	CP000405	Borrelia afzelii PKo plasmid lp31 fragment b.
CP000406.1	CP000406	Borrelia afzelii PKo plasmid lp31 fragment c.
ICESsu05ZYH33-1	CP000407	Streptococcus suis 05ZYH33
ICESsu98HAH33-1	CP000408	Streptococcus suis 98HAH33
ICESpnD39-1	CP000410	Streptococcus pneumoniae D39
CP000415.1	CP000415	Leuconostoc mesenteroides subsp. mesenteroides ATCC 8293 plasmid pLEUM1.
CP000417.1	CP000417	Lactobacillus brevis ATCC 367 plasmid 1.
CP000418.1	CP000418	Lactobacillus brevis ATCC 367 plasmid 2.
CP000420.1	CP000420	Streptococcus thermophilus LMD-9 plasmid 1.
CP000421.1	CP000421	Streptococcus thermophilus LMD-9 plasmid 2.
CP000424.1	CP000424	Lactobacillus paracasei ATCC 334 plasmid 1.
CP000426.1	CP000426	Lactococcus lactis subsp. cremoris SK11 plasmid 1.
CP000427.1	CP000427	Lactococcus lactis subsp. cremoris SK11 plasmid 2.
CP000428.1	CP000428	Lactococcus lactis subsp. cremoris SK11 plasmid 3.
CP000429.1	CP000429	Lactococcus lactis subsp. cremoris SK11 plasmid 4.
CP000430.1	CP000430	Lactococcus lactis subsp. cremoris SK11 plasmid 5.
CP000432.1	CP000432	Rhodococcus jostii RHA1 plasmid pRHL1.
CP000433.1	CP000433	Rhodococcus jostii RHA1 plasmid pRHL2.
CP000434.1	CP000434	Rhodococcus jostii RHA1 plasmid pRHL3.
PAPI-1	CP000438	Pseudomonas aeruginosa UCBPP-PA14
ICE(Tn4371)6069	CP000438	Pseudomonas aeruginosa UCBPP-PA14
ICEPaePA14-1	CP000438	Pseudomonas aeruginosa UCBPP-PA14
CP000443.1	CP000443	Burkholderia cepacia AMMD plasmid 1.
CP000445.1	CP000445	Shewanella sp. MR-7.
CP000451.1	CP000451	Nitrosomonas eutropha C91 Plasmid1.
CP000452.1	CP000452	Nitrosomonas eutropha C91 Plasmid2.
CP000455.1	CP000455	Arthrobacter sp. FB24 plasmid 1.
CP000456.1	CP000456	Arthrobacter sp. FB24 plasmid 2.
CP000457.1	CP000457	Arthrobacter sp. FB24 plasmid 3.
CP000461.1	CP000461	Burkholderia cenocepacia HI2424 plasmid 1.
CP000464.1	CP000464	Roseobacter denitrificans OCh 114 plasmid pTB1.
CP000465.1	CP000465	Roseobacter denitrificans OCh 114 plasmid pTB2.
CP000466.1	CP000466	Roseobacter denitrificans OCh 114 plasmid pTB3.
CP000467.1	CP000467	Roseobacter denitrificans OCh 114 plasmid pTB4.
ICE(Tn4371)6034	CP000469	Shewanella sp. ANA-3 chromosome 1
CP000470.1	CP000470	Shewanella sp. ANA-3 plasmid 1.
CP000475.1	CP000475	Arthrobacter aurescens TC1 plasmid TC1.
CP000476.1	CP000476	Arthrobacter aurescens TC1 plasmid TC2.
CP000483.1	CP000483	Pelobacter propionicus DSM 2379 plasmid pPRO1.
CP000484.1	CP000484	Pelobacter propionicus DSM 2379 plasmid pPRO2.
CP000486.1	CP000486	Bacillus thuringiensis str. Al Hakam, plasmid pALH1.
CP000491.1	CP000491	Paracoccus denitrificans PD1222 plasmid 1.
CP000495.1	CP000495	Bradyrhizobium sp. BTAi1 plasmid pBBta01.
ICESpuPO1	CP000503	Shewanella sp. W3-18-1
CP000506.1	CP000506	Thermofilum pendens Hrk 5 plasmid pTPEN01.
CP000508.1	CP000508	Nocardioides sp. JS614.
ICE(Tn4371)6036	CP000512	Acidovorax citrulli AAC00-1
CP000515.1	CP000515	Marinobacter aquaeolei VT8 plasmid pMAQU01.
CP000516.1	CP000516	Marinobacter aquaeolei VT8 plasmid pMAQU02.
CP000519.1	CP000519	Mycobacterium sp. KMS plasmid pMKMS01.
CP000520.1	CP000520	Mycobacterium sp. KMS plasmid pMKMS02.
CP000522.1	CP000522	Acinetobacter baumannii ATCC 17978 plasmid pAB1.
CP000523.1	CP000523	Acinetobacter baumannii ATCC 17978 plasmid pAB2.
CP000528.1	CP000528	Desulfovibrio vulgaris DP4 plasmid pDVUL01.
ICE(Tn4371)6065	CP000530	Polaromonas naphthalenivorans CJ2 plasmid pPNAP01
CP000530.1	CP000530	Polaromonas naphthalenivorans CJ2 plasmid pPNAP01.
CP000531.1	CP000531	Polaromonas naphthalenivorans CJ2 plasmid pPNAP02.
CP000532.1	CP000532	Polaromonas naphthalenivorans CJ2 plasmid pPNAP03.
CP000533.1	CP000533	Polaromonas naphthalenivorans CJ2 plasmid pPNAP04.
CP000534.1	CP000534	Polaromonas naphthalenivorans CJ2 plasmid pPNAP05.
CP000535.1	CP000535	Polaromonas naphthalenivorans CJ2 plasmid pPNAP06.
CP000536.1	CP000536	Polaromonas naphthalenivorans CJ2 plasmid pPNAP07.
CP000537.1	CP000537	Polaromonas naphthalenivorans CJ2 plasmid pPNAP08.
ICEAciJS42-1	CP000539	Acidovorax sp. JS42
ICE(Tn4371)6039	CP000539	Acidovorax sp. JS42
CP000540.1	CP000540	Acidovorax sp. JS42 plasmid pAOVO01.
CP000541.1	CP000541	Acidovorax sp. JS42 plasmid pAOVO02.
CP000543.1	CP000543	Verminephrobacter eiseniae EF01-2 plasmid pVEIS01.
CP000549.1	CP000549	Campylobacter jejuni subsp. jejuni 81-176 plasmid pTet, partial sequence.
CP000550.1	CP000550	Campylobacter jejuni subsp. jejuni 81-176 plasmid pVir.
CP000556.1	CP000556	Methylibium petroleiphilum PM1 plasmid RPME01.
CP000558.1	CP000558	Geobacillus thermodenitrificans NG80-2 plasmid pLW1071.
CP000564.1	CP000564	Shewanella baltica OS155 plasmid pSbal01.
CP000565.1	CP000565	Shewanella baltica OS155 plasmid pSbal02.
CP000566.1	CP000566	Shewanella baltica OS155 plasmid pSbal03.
CP000567.1	CP000567	Shewanella baltica OS155 plasmid pSbal04.
CP000579.1	CP000579	Rhodobacter sphaeroides ATCC 17029 plasmid pRSPH01.
CP000602.1	CP000602	Yersinia ruckeri strain YR71 plasmid pYR1.
CP000603.1	CP000603	Yersinia pestis biovar Orientalis str. IP275 plasmid pIP1202.
CP000604.1	CP000604	Salmonella enterica subsp. enterica serovar Newport str. SL254 plasmid pSN254.
CP000610.1	CP000610	Methanococcus maripaludis C5 plasmid pMMC501.
CP000617.1	CP000617	Burkholderia vietnamiensis G4 plasmid pBVIE01.
CP000618.1	CP000618	Burkholderia vietnamiensis G4 plasmid pBVIE02.
CP000619.1	CP000619	Burkholderia vietnamiensis G4 plasmid pBVIE03.
CP000620.1	CP000620	Burkholderia vietnamiensis G4 plasmid pBVIE04.
CP000621.1	CP000621	Burkholderia vietnamiensis G4 plasmid pBVIE05.
CP000630.1	CP000630	Agrobacterium radiobacter K84 plasmid pAtK84b.
CP000631.1	CP000631	Agrobacterium radiobacter K84 plasmid pAtK84c.
CP000632.1	CP000632	Agrobacterium radiobacter K84 plasmid pAgK84.
CP000635.1	CP000635	Agrobacterium vitis S4 plasmid pAtS4b.
CP000636.1	CP000636	Agrobacterium vitis S4 plasmid pAtS4c.
CP000637.1	CP000637	Agrobacterium vitis S4 plasmid pTiS4.
CP000638.1	CP000638	Agrobacterium vitis S4 plasmid pAtS4e.
CP000639.1	CP000639	Agrobacterium vitis S4 plasmid pAtS4a.
CP000640.1	CP000640	Shigella dysenteriae Sd197 plasmid pSD197_spA.
CP000641.1	CP000641	Shigella sonnei Ss046 plasmid pSS046_spA.
CP000642.1	CP000642	Shigella sonnei Ss046 plasmid pSS046_spB.
CP000643.1	CP000643	Shigella sonnei Ss046 plasmid pSS046_spC.
CP000645.1	CP000645	Aeromonas salmonicida subsp. salmonicida A449 plasmid 4.
CP000646.1	CP000646	Aeromonas salmonicida subsp. salmonicida A449 plasmid 5.
CP000648.1	CP000648	Klebsiella pneumoniae subsp. pneumoniae MGH 78578 plasmid pKPN3.
CP000649.1	CP000649	Klebsiella pneumoniae subsp. pneumoniae MGH 78578 plasmid pKPN4.
CP000650.1	CP000650	Klebsiella pneumoniae subsp. pneumoniae MGH 78578 plasmid pKPN5.
CP000651.1	CP000651	Klebsiella pneumoniae subsp. pneumoniae MGH 78578 plasmid pKPN6.
CP000652.1	CP000652	Klebsiella pneumoniae subsp. pneumoniae MGH 78578 plasmid pKPN7.
CP000654.1	CP000654	Enterobacter sp. 638 plasmid pENTE01.
AICEMflv3036	CP000656	Mycobacterium gilvum PYR-GCK
CP000657.1	CP000657	Mycobacterium gilvum PYR-GCK plasmid pMFLV01.
CP000658.1	CP000658	Mycobacterium gilvum PYR-GCK plasmid pMFLV02.
CP000659.1	CP000659	Mycobacterium gilvum PYR-GCK plasmid pMFLV03.
CP000662.1	CP000662	Rhodobacter sphaeroides ATCC 17025 plasmid pRSPA01.
CP000663.1	CP000663	Rhodobacter sphaeroides ATCC 17025 plasmid pRSPA02.
CP000664.1	CP000664	Rhodobacter sphaeroides ATCC 17025 plasmid pRSPA03.
CP000665.1	CP000665	Rhodobacter sphaeroides ATCC 17025 plasmid pRSPA04.
CP000666.1	CP000666	Rhodobacter sphaeroides ATCC 17025 plasmid pRSPA05.
AICEStrop0058	CP000667	Salinispora tropica CNB-440
CP000669.1	CP000669	Yersinia pestis Pestoides F plasmid CD.
CP000670.1	CP000670	Yersinia pestis Pestoides F plasmid MT.
CP000674.1	CP000674	Clostridium kluyveri DSM 555 plasmid pCKL555A.
CP000676.1	CP000676	Novosphingobium aromaticivorans DSM 12444 plasmid pNL1.
CP000677.1	CP000677	Novosphingobium aromaticivorans DSM 12444 plasmid pNL2.
CP000684.1	CP000684	Rickettsia massiliae MTU5 plasmid pRMA.
CP000689.1	CP000689	Acidiphilium cryptum JF-5 plasmid pACRY01.
CP000690.1	CP000690	Acidiphilium cryptum JF-5 plasmid pACRY02.
CP000691.1	CP000691	Acidiphilium cryptum JF-5 plasmid pACRY03.
CP000692.1	CP000692	Acidiphilium cryptum JF-5 plasmid pACRY04.
CP000693.1	CP000693	Acidiphilium cryptum JF-5 plasmid pACRY05.
CP000694.1	CP000694	Acidiphilium cryptum JF-5 plasmid pACRY06.
CP000695.1	CP000695	Acidiphilium cryptum JF-5 plasmid pACRY07.
CP000696.1	CP000696	Acidiphilium cryptum JF-5 plasmid pACRY08.
CP000700.1	CP000700	Sphingomonas wittichii RW1 plasmid pSWIT01.
CP000701.1	CP000701	Sphingomonas wittichii RW1 plasmid pSWIT02.
CP000704.1	CP000704	Staphylococcus aureus subsp. aureus JH9 plasmid pSJH901.
CP000710.1	CP000710	Fusobacterium nucleatum subsp. polymorphum ATCC 10953 plasmid pFN3.
CP000714.1	CP000714	Psychrobacter sp. PRwf-1 plasmid pRWF101.
CP000715.1	CP000715	Psychrobacter sp. PRwf-1 plasmid pRWF102.
CP000718.1	CP000718	Yersinia pseudotuberculosis IP 31758 plasmid plasmid_59kb.
CP000719.1	CP000719	Yersinia pseudotuberculosis IP 31758 plasmid plasmid_153kb.
YAPI(IP32777)	CP000720	Yersinia pseudotuberculosis IP 31758
CP000722.1	CP000722	Yersinia pestis CA88-4125 plasmid pCD1.
CP000723.1	CP000723	Yersinia pestis CA88-4125 plasmid pMT1.
CP000729.1	CP000729	Clostridium botulinum F str. Langeland plasmid pCLI.
ICESauTCH1516-1	CP000730	Staphylococcus aureus subsp. aureus USA300_TCH1516
CP000731.1	CP000731	Staphylococcus aureus subsp. aureus USA300_TCH1516 plasmid pUSA300HOUMR.
CP000732.1	CP000732	Staphylococcus aureus subsp. aureus USA300_TCH959 plasmid pUSA300HOUMS.
CP000735.1	CP000735	Coxiella burnetii Dugway 5J108-111 plasmid pQpDG.
CP000737.1	CP000737	Staphylococcus aureus subsp. aureus JH1 plasmid pSJH101.
CP000739.1	CP000739	Sinorhizobium medicae WSM419 plasmid pSMED01
CP000740.1	CP000740	Sinorhizobium medicae WSM419 plasmid pSMED02.
CP000741.1	CP000741	Sinorhizobium medicae WSM419 plasmid pSMED03
ICE(Tn4371)6042	CP000744	Pseudomonas aeruginosa PA7
CP000748.1	CP000748	Phenylobacterium zucineum HLK1 plasmid.
CP000751.1	CP000751	Kineococcus radiotolerans SRS30216 plasmid pKRAD01.
CP000752.1	CP000752	Kineococcus radiotolerans SRS30216 plasmid pKRAD02.
CP000754.1	CP000754	Shewanella baltica OS185 plasmid pS18501.
CP000755.1	CP000755	Vibrio sp. 23023 plasmid p23023.
CP000756.1	CP000756	Vibrio sp. 0908 plasmid p0908.
CP000757.1	CP000757	Vibrio sp. 09022 plasmid p09022A.
CP000760.1	CP000760	Ochrobactrum anthropi ATCC 49188 plasmid pOANT01.
CP000761.1	CP000761	Ochrobactrum anthropi ATCC 49188 plasmid pOANT02.
CP000762.1	CP000762	Ochrobactrum anthropi ATCC 49188 plasmid pOANT03.
CP000763.1	CP000763	Ochrobactrum anthropi ATCC 49188 plasmid pOANT04.
CP000765.1	CP000765	Bacillus cereus subsp. cytotoxis NVH 391-98 plasmid pBC9801.
CP000775.1	CP000775	Campylobacter hominis ATCC BAA-381 plasmid pCH4.
CP000779.1	CP000779	Leptospira biflexa serovar Patoc strain 'Patoc 1 (Ames)' plasmid p74.
CP000782.1	CP000782	Xanthobacter autotrophicus Py2 plasmid pXAUT01.
CP000784.1	CP000784	Cronobacter sakazakii ATCC BAA-894 plasmid pESA2.
CP000785.1	CP000785	Cronobacter sakazakii ATCC BAA-894 plasmid pESA3.
CP000788.1	CP000788	Leptospira biflexa serovar Patoc strain 'Patoc 1 (Paris)' plasmid p74.
CP000791.1	CP000791	Vibrio harveyi ATCC BAA-1116 plasmid pVIBHAR.
CP000793.1	CP000793	Campylobacter concisus 13826 plasmid pCCON31.
CP000794.1	CP000794	Campylobacter concisus 13826 plasmid pCCON16.
CP000795.1	CP000795	Escherichia coli E24377A plasmid pETEC_80.
CP000796.1	CP000796	Escherichia coli E24377A plasmid pETEC_35.
CP000797.1	CP000797	Escherichia coli E24377A plasmid pETEC_73.
CP000798.1	CP000798	Escherichia coli E24377A plasmid pETEC_6.
CP000799.1	CP000799	Escherichia coli E24377A plasmid pETEC_74.
CP000801.1	CP000801	Escherichia coli E24377A plasmid pETEC_5.
CP000808.1	CP000808	Cyanothece sp. ATCC 51142 plasmid A.
CP000809.1	CP000809	Cyanothece sp. ATCC 51142 plasmid B.
CP000810.1	CP000810	Cyanothece sp. ATCC 51142 plasmid C.
CP000811.1	CP000811	Cyanothece sp. ATCC 51142 plasmid D.
CP000818.1	CP000818	Lysinibacillus sphaericus C3-41 plasmid pBsph.
AICEFranean5323	CP000820	Frankia sp. EAN1pec
AICEFranean6303	CP000820	Frankia sp. EAN1pec
ICECkoBAA-1	CP000822	Citrobacter koseri ATCC BAA-895
CP000823.1	CP000823	Citrobacter koseri ATCC BAA-895 plasmid pCKO3.
CP000824.1	CP000824	Citrobacter koseri ATCC BAA-895 plasmid pCKO2.
CP000827.1	CP000827	Serratia proteamaculans 568 plasmid pSPRO01.
CP000831.1	CP000831	Dinoroseobacter shibae DFL 12 plasmid pDSHI01.
CP000832.1	CP000832	Dinoroseobacter shibae DFL 12 plasmid pDSHI02.
CP000833.1	CP000833	Dinoroseobacter shibae DFL 12 plasmid pDSHI03.
CP000834.1	CP000834	Dinoroseobacter shibae DFL 12 plasmid pDSHI04.
CP000835.1	CP000835	Dinoroseobacter shibae DFL 12 plasmid pDSHI05.
CP000836.1	CP000836	Escherichia coli chi7122 plasmid pAPEC-1.
CP000838.1	CP000838	Acaryochloris marina MBIC11017 plasmid pREB1.
CP000839.1	CP000839	Acaryochloris marina MBIC11017 plasmid pREB2.
CP000840.1	CP000840	Acaryochloris marina MBIC11017 plasmid pREB3.
CP000841.1	CP000841	Acaryochloris marina MBIC11017 plasmid pREB4.
CP000842.1	CP000842	Acaryochloris marina MBIC11017 plasmid pREB5.
CP000843.1	CP000843	Acaryochloris marina MBIC11017 plasmid pREB6.
CP000844.1	CP000844	Acaryochloris marina MBIC11017 plasmid pREB7.
CP000845.1	CP000845	Acaryochloris marina MBIC11017 plasmid pREB8.
CP000846.1	CP000846	Acaryochloris marina MBIC11017 plasmid pREB9.
AICESare1562	CP000850	Salinispora arenicola CNS-205
AICESare1922	CP000850	Salinispora arenicola CNS-205
AICESare1208	CP000850	Salinispora arenicola CNS-205
CP000856.1	CP000856	Deinococcus geothermalis DSM 11300 plasmid pDGEO02.
CP000858.1	CP000858	Salmonella enterica subsp. enterica serovar Paratyphi C strain RKS4594 plasmid pSPCV.
CP000864.1	CP000864	Acinetobacter baumannii ACICU plasmid pACICU1.
CP000865.1	CP000865	Acinetobacter baumannii ACICU plasmid pACICU2.
CP000871.1	CP000871	Burkholderia multivorans ATCC 17616 plasmid pBMUL01.
CP000874.1	CP000874	Sinorhizobium fredii NGR234 plasmid pNGR234b.
CP000876.1	CP000876	Herpetosiphon aurantiacus DSM 785 plasmid pHAU01.
CP000877.1	CP000877	Herpetosiphon aurantiacus DSM 785 plasmid pHAU02.
ICE(Tn4371)6037	CP000884	Delftia acidovorans SPH-1
ICE(Tn4371)6067	CP000884	Delftia acidovorans SPH-1
CP000889.1	CP000889	Coxiella burnetii RSA 331 plasmid QpH1.
CP000892.1	CP000892	Shewanella baltica OS195 plasmid pS19501.
CP000893.1	CP000893	Shewanella baltica OS195 plasmid pS19502.
CP000894.1	CP000894	Shewanella baltica OS195 plasmid pS19503.
CP000895.1	CP000895	Mycobacterium marinum M plasmid pMM23.
CP000900.1	CP000900	Yersinia pestis Angola plasmid pMT-pPCP.
CP000902.1	CP000902	Yersinia pestis Angola plasmid new_pCD.
CP000904.1	CP000904	Bacillus weihenstephanensis KBAB4 plasmid pBWB401
CP000905.1	CP000905	Bacillus weihenstephanensis KBAB4 plasmid pBWB402
CP000906.1	CP000906	Bacillus weihenstephanensis KBAB4 plasmid pBWB403
CP000907.1	CP000907	Bacillus weihenstephanensis KBAB4 plasmid pBWB404
CP000914.1	CP000914	Coxiella burnetii 'MSU Goat Q177' plasmid QpRS.
ICESpnJJA-1	CP000919	Streptococcus pneumoniae JJA
ICESpnP1031-1	CP000920	Streptococcus pneumoniae P1031
ICESpnP1031-2	CP000920	Streptococcus pneumoniae P1031
ICESpnTw19F14-1	CP000921	Streptococcus pneumoniae Taiwan19F-14
CP000928.1	CP000928	Caulobacter sp. K31 plasmid pCAUL01.
CP000929.1	CP000929	Caulobacter sp. K31 plasmid pCAUL02.
CP000933.1	CP000933	Campylobacter lari RM2100 megaplasmid pCL2100.
CP000935.1	CP000935	Lactobacillus casei str. Zhang plasmid plca36.
ICESpnH19A6-1	CP000936	Streptococcus pneumoniae Hungary19A-6
CP000938.1	CP000938	Francisella philomiragia subsp. philomiragia ATCC 25017 plasmid pFPHI01.
CP000940.1	CP000940	Clostridium botulinum B1 str. Okra plasmid pCLD.
CP000944.1	CP000944	Methylobacterium sp. 4-46 plasmid pM44601.
CP000945.1	CP000945	Methylobacterium sp. 4-46 plasmid pM44602.
CP000952.1	CP000952	Synechococcus sp. PCC 7002 plasmid pAQ1.
CP000953.1	CP000953	Synechococcus sp. PCC 7002 plasmid pAQ3.
CP000954.1	CP000954	Synechococcus sp. PCC 7002 plasmid pAQ4.
CP000955.1	CP000955	Synechococcus sp. PCC 7002 plasmid pAQ5.
CP000956.1	CP000956	Synechococcus sp. PCC 7002 plasmid pAQ6.
CP000957.1	CP000957	Synechococcus sp. PCC 7002 plasmid pAQ7.
CP000963.1	CP000963	Clostridium botulinum A3 str. Loch Maree plasmid pCLK.
ICEKpn342-1	CP000964	Klebsiella pneumoniae 342
CP000965.1	CP000965	Klebsiella pneumoniae 342 plasmid pKP187.
CP000966.1	CP000966	Klebsiella pneumoniae 342 plasmid pKP91.
CP000971.1	CP000971	Escherichia coli SMS-3-5 plasmid pSMS35_130.
CP000972.1	CP000972	Escherichia coli SMS-3-5 plasmid pSMS35_8.
CP000973.1	CP000973	Escherichia coli SMS-3-5 plasmid pSMS35_4.
CP000974.1	CP000974	Escherichia coli SMS-3-5 plasmid pSMS35_3.
CP000978.1	CP000978	Borrelia duttonii Ly plasmid pl15.
CP000979.1	CP000979	Borrelia duttonii Ly plasmid pl165.
CP000982.1	CP000982	Borrelia duttonii Ly plasmid pl26.
CP000983.1	CP000983	Borrelia duttonii Ly plasmid pl27.
CP000984.1	CP000984	Borrelia duttonii Ly plasmid pl28.
CP000985.1	CP000985	Borrelia duttonii Ly plasmid pl35.
CP000987.1	CP000987	Borrelia duttonii Ly plasmid pl40.
CP000989.1	CP000989	Borrelia duttonii Ly plasmid pl42.
CP000990.1	CP000990	Borrelia duttonii Ly plasmid pl70.
CP000991.1	CP000991	Borrelia duttonii Ly plasmid pl31.
CP000992.1	CP000992	Borrelia duttonii Ly plasmid pl32.
CP000994.1	CP000994	Borrelia recurrentis A1 plasmid pl124.
CP000995.1	CP000995	Borrelia recurrentis A1 plasmid pl23.
CP000996.1	CP000996	Borrelia recurrentis A1 plasmid pl33.
CP000997.1	CP000997	Borrelia recurrentis A1 plasmid pl35.
CP000998.1	CP000998	Borrelia recurrentis A1 plasmid pl37.
CP000999.1	CP000999	Borrelia recurrentis A1 plasmid pl53.
CP001000.1	CP001000	Borrelia recurrentis A1 plasmid pl6.
CP001002.1	CP001002	Methylobacterium radiotolerans JCM 2831 plasmid pMRAD01.
CP001003.1	CP001003	Methylobacterium radiotolerans JCM 2831 plasmid pMRAD02.
CP001004.1	CP001004	Methylobacterium radiotolerans JCM 2831 plasmid pMRAD03.
CP001005.1	CP001005	Methylobacterium radiotolerans JCM 2831 plasmid pMRAD04.
CP001006.1	CP001006	Methylobacterium radiotolerans JCM 2831 plasmid pMRAD05.
CP001007.1	CP001007	Methylobacterium radiotolerans JCM 2831 plasmid pMRAD06.
CP001008.1	CP001008	Methylobacterium radiotolerans JCM 2831 plasmid pMRAD07.
CP001009.1	CP001009	Methylobacterium radiotolerans JCM 2831 plasmid pMRAD08.
CP001012.1	CP001012	Xylella fastidiosa M23 plasmid pXFAS01.
CP001017.1	CP001017	Beijerinckia indica subsp. indica ATCC 9039 plasmid pBIND01.
CP001018.1	CP001018	Beijerinckia indica subsp. indica ATCC 9039 plasmid pBIND02.
CP001021.1	CP001021	Coxiella burnetii CbuK_Q154 plasmid pQpRS_K_Q154.
CP001023.1	CP001023	Exiguobacterium sibiricum 255-15 plasmid pEXIG01.
CP001024.1	CP001024	Exiguobacterium sibiricum 255-15 plasmid pEXIG02.
CP001028.1	CP001028	Burkholderia ambifaria MC40-6 plasmid pBMC401.
CP001030.1	CP001030	Methylobacterium populi BJ001 plasmid pMPOP01.
CP001031.1	CP001031	Methylobacterium populi BJ001 plasmid pMPOP02.
ICESpnCGSP14-1	CP001033	Streptococcus pneumoniae CGSP14
Tn2008	CP001033	Streptococcus pneumoniae CGSP14
CP001035.1	CP001035	Natranaerobius thermophilus JW/NM-WN-LF plasmid pNTHE01.
CP001036.1	CP001036	Natranaerobius thermophilus JW/NM-WN-LF plasmid pNTHE02.
CP001038.1	CP001038	Nostoc punctiforme PCC 73102 plasmid pNPUN01.
CP001039.1	CP001039	Nostoc punctiforme PCC 73102 plasmid pNPUN02.
CP001040.1	CP001040	Nostoc punctiforme PCC 73102 plasmid pNPUN03.
CP001041.1	CP001041	Nostoc punctiforme PCC 73102 plasmid pNPUN04.
CP001042.1	CP001042	Nostoc punctiforme PCC 73102 plasmid pNPUN05.
CP001045.1	CP001045	Burkholderia phymatum STM815 plasmid pBPHY01.
CP001046.1	CP001046	Burkholderia phymatum STM815 plasmid pBPHY02.
CP001049.1	CP001049	Yersinia pseudotuberculosis PB1/+ plasmid pYPTS01.
CP001051.1	CP001051	Neisseria gonorrhoeae NCCP11945 plasmid pNGK.
CP001054.1	CP001054	Burkholderia phytofirmans PsJN plasmid pBPHYT01.
CP001057.1	CP001057	Clostridium botulinum B str. Eklund 17B plasmid pCLL.
CP001058.1	CP001058	Shigella boydii CDC 3083-94 plasmid pBS512_2.
CP001059.1	CP001059	Shigella boydii CDC 3083-94 plasmid pBS512_33.
CP001060.1	CP001060	Shigella boydii CDC 3083-94 plasmid pBS512_5.
CP001061.1	CP001061	Shigella boydii CDC 3083-94 plasmid pBS512_7.
CP001062.1	CP001062	Shigella boydii CDC 3083-94 plasmid pBS512_211.
CP001064.1	CP001064	Escherichia coli 53638 plasmid p53638_226.
CP001065.1	CP001065	Escherichia coli 53638 plasmid p53638_75.
ICE(Tn4371)6033	CP001068	Ralstonia pickettii 12J chromosome 1
CP001070.1	CP001070	Ralstonia pickettii 12J plasmid pRPIC01.
CP001075.1	CP001075	Rhizobium etli CIAT 652 plasmid pA.
CP001076.1	CP001076	Rhizobium etli CIAT 652 plasmid pB.
CP001077.1	CP001077	Rhizobium etli CIAT 652 plasmid pC.
CP001081.1	CP001081	Clostridium botulinum Ba4 str. 657 plasmid pCLJ.
CP001082.1	CP001082	Clostridium botulinum Ba4 str. 657 plasmid pCLJ2.
CP001086.1	CP001086	Candidatus Riesia pediculicola USDA plasmid pPAN.
CP001088.1	CP001088	Desulfobacterium autotrophicum HRM2 plasmid pHRM2a.
CP001090.1	CP001090	Geobacter lovleyi SZ plasmid pGLOV01.
CP001092.1	CP001092	Actinobacillus pleuropneumoniae serovar 7 str. AP76 plasmid APP7_C.
CP001093.1	CP001093	Actinobacillus pleuropneumoniae serovar 7 str. AP76 plasmid ABB7_B.
CP001094.1	CP001094	Actinobacillus pleuropneumoniae serovar 7 str. AP76 plasmid APP7_A.
CP001105.1	CP001105	Eubacterium eligens ATCC 27750 plasmid.
CP001106.1	CP001106	Eubacterium eligens ATCC 27750 plasmid.
CP001109.1	CP001109	Prosthecochloris aestuarii DSM 271 plasmid pPAES01.
CP001112.1	CP001112	Salmonella enterica subsp. enterica serovar Newport str. SL254 plasmid pSL254_3.
CP001115.1	CP001115	Deinococcus deserti VCD115 plasmid 1.
CP001116.1	CP001116	Deinococcus deserti VCD115 plasmid 2.
CP001117.1	CP001117	Deinococcus deserti VCD115 plasmid 3.
CP001118.1	CP001118	Salmonella enterica subsp. enterica serovar Heidelberg str. SL476 plasmid pSL476_91.
CP001119.1	CP001119	Salmonella enterica subsp. enterica serovar Heidelberg str. SL476 plasmid pSL476_3.
CP001121.1	CP001121	Salmonella enterica subsp. enterica serovar Kentucky str. CVM29188 plasmid pCVM29188_101.
CP001122.1	CP001122	Salmonella enterica subsp. enterica serovar Kentucky str. CVM29188 plasmid pCVM29188_146.
CP001123.1	CP001123	Salmonella enterica subsp. enterica serovar Kentucky str. CVM29188 plasmid pCVM29188_46.
CP001125.1	CP001125	Salmonella enterica subsp. enterica serovar Schwarzengrund str. CVM19633 plasmid pCVM19633_110.
CP001126.1	CP001126	Salmonella enterica subsp. enterica serovar Schwarzengrund str. CVM19633 plasmid pCVM19633_4.
CP001134.1	CP001134	Vibrio fischeri MJ11 plasmid pMJ100.
CP001136.1	CP001136	Edwardsiella tarda EIB202 plasmid pEIB202.
CP001137.1	CP001137	Salmonella enterica subsp. enterica serovar Agona str. SL483 plasmid.
CP001143.1	CP001143	Salmonella enterica subsp. enterica serovar Dublin str. CT_02021853 plasmid pCT02021853_74.
CP001148.1	CP001148	Salmonella enterica subsp. enterica serovar Virchow str. SL491 plasmid pSL491_5.
CP001149.1	CP001149	Salmonella enterica subsp. enterica serovar Virchow str. SL491 plasmid pSL491_3.
CP001152.1	CP001152	Rhodobacter sphaeroides KD131 plasmid pRSKD131A.
CP001153.1	CP001153	Rhodobacter sphaeroides KD131 plasmid pRSKD131B.
CP001155.1	CP001155	Lactobacillus rhamnosus HN001 plasmid pLR001.
CP001156.1	CP001156	Lactobacillus rhamnosus HN001 plasmid pLR002.
ICEAviDJ-1	CP001157	Azotobacter vinelandii DJ
CP001162.1	CP001162	Escherichia coli Vir68 plasmid pVir68.
CP001163.1	CP001163	Escherichia coli O157:H7 str. EC4115 plasmid pO157.
CP001165.1	CP001165	Escherichia coli O157:H7 str. EC4115 plasmid pEC4115.
CP001166.1	CP001166	Bacillus cereus H3081.97 plasmid pH308197_258.
CP001167.1	CP001167	Bacillus cereus H3081.97 plasmid pH308197_11.
CP001168.1	CP001168	Bacillus cereus H3081.97 plasmid pH308197_10.
CP001169.1	CP001169	Bacillus cereus H3081.97 plasmid pH308197_29.
CP001170.1	CP001170	Bacillus cereus H3081.97 plasmid pH308197_73.
CP001171.1	CP001171	Bacillus cereus H3081.97 plasmid pH308197_3.
CP001174.1	CP001174	Helicobacter pylori G27 plasmid pHPG27.
CP001178.1	CP001178	Bacillus cereus AH187 plasmid pAH187_12.
CP001179.1	CP001179	Bacillus cereus AH187 plasmid pAH187_270.
CP001180.1	CP001180	Bacillus cereus AH187 plasmid pAH187_45.
CP001181.1	CP001181	Bacillus cereus AH187 plasmid pAH187_3.
CP001183.1	CP001183	Acinetobacter baumannii AB0057 plasmid pAB0057.
CP001187.1	CP001187	Bacillus cereus G9842 plasmid pG9842_209.
CP001188.1	CP001188	Bacillus cereus G9842 plasmid pG9842_140.
CP001190.1	CP001190	Gluconacetobacter diazotrophicus PAl 5 plasmid pGDIA01.
CP001192.1	CP001192	Rhizobium leguminosarum bv. trifolii WSM2304 plasmid pRLG201.
CP001193.1	CP001193	Rhizobium leguminosarum bv. trifolii WSM2304 plasmid pRLG202.
CP001194.1	CP001194	Rhizobium leguminosarum bv. trifolii WSM2304 plasmid pRLG204.
CP001195.1	CP001195	Rhizobium leguminosarum bv. trifolii WSM2304 plasmid pRLG203.
CP001198.1	CP001198	Borrelia burgdorferi ZS7 plasmid ZS7_lp25.
CP001199.1	CP001199	Borrelia burgdorferi ZS7 plasmid ZS7_lp54.
CP001200.1	CP001200	Borrelia burgdorferi ZS7 plasmid ZS7_cp32-12.
CP001201.1	CP001201	Borrelia burgdorferi ZS7 plasmid ZS7_lp36.
CP001202.1	CP001202	Borrelia burgdorferi ZS7 plasmid ZS7_cp32-3+10.
CP001203.1	CP001203	Borrelia burgdorferi ZS7 plasmid ZS7_lp28-3.
CP001204.1	CP001204	Borrelia burgdorferi ZS7 plasmid ZS7_lp17.
CP001206.1	CP001206	Borrelia burgdorferi ZS7 plasmid ZS7_cp32-1.
CP001207.1	CP001207	Borrelia burgdorferi ZS7 plasmid ZS7_lp28-4.
CP001208.1	CP001208	Borrelia burgdorferi ZS7 plasmid ZS7_cp32-4.
CP001209.1	CP001209	Borrelia burgdorferi ZS7 plasmid ZS7_lp28-2.
CP001210.1	CP001210	Borrelia burgdorferi ZS7 plasmid ZS7_lp28-1.
CP001211.1	CP001211	Borrelia burgdorferi ZS7 plasmid ZS7_cp32-9.
CP001212.1	CP001212	Borrelia burgdorferi ZS7 plasmid ZS7_cp26.
CP001214.1	CP001214	Bacillus anthracis str. CDC 684 plasmid pX02.
CP001216.1	CP001216	Bacillus anthracis str. CDC 684 plasmid pX01.
ICEHpyP12-1	CP001217	Helicobacter pylori P12
ICEHpyP12-2	CP001217	Helicobacter pylori P12
CP001218.1	CP001218	Helicobacter pylori P12 plasmid HPP12.
CP001228.1	CP001228	Rickettsia peacockii str. Rustic plasmid pRPR.
CP001231.1	CP001231	Persephonella marina EX-H1 plasmid.
CP001237.1	CP001237	Borrelia afzelii ACA-1 plasmid cp32-3.
CP001238.1	CP001238	Borrelia afzelii ACA-1 plasmid lp28-9.
CP001239.1	CP001239	Borrelia afzelii ACA-1 plasmid lp17.
CP001240.1	CP001240	Borrelia afzelii ACA-1 plasmid cp32-4.
CP001241.1	CP001241	Borrelia afzelii ACA-1 plasmid lp28-3.
CP001242.1	CP001242	Borrelia afzelii ACA-1 plasmid lp28-7.
CP001243.1	CP001243	Borrelia afzelii ACA-1 plasmid cp32-1.
CP001244.1	CP001244	Borrelia afzelii ACA-1 plasmid lp28-2.
CP001245.1	CP001245	Borrelia afzelii ACA-1 plasmid lp32-10.
CP001246.1	CP001246	Borrelia afzelii ACA-1 plasmid lp38.
CP001247.1	CP001247	Borrelia afzelii ACA-1 plasmid lp54.
CP001248.1	CP001248	Borrelia afzelii ACA-1 plasmid cp32-5.
CP001249.1	CP001249	Borrelia afzelii ACA-1 plasmid lp28-4.
CP001250.1	CP001250	Borrelia afzelii ACA-1 plasmid cp26.
CP001253.1	CP001253	Shewanella baltica OS223 plasmid pS22301.
CP001254.1	CP001254	Shewanella baltica OS223 plasmid pS22302.
CP001255.1	CP001255	Shewanella baltica OS223 plasmid pS22303.
CP001256.1	CP001256	Borrelia burgdorferi 156a plasmid 156a_lp28-3.
CP001257.1	CP001257	Borrelia burgdorferi 156a plasmid 156a_lp54.
CP001258.1	CP001258	Borrelia burgdorferi 156a plasmid 156a_lp17.
CP001259.1	CP001259	Borrelia burgdorferi 156a plasmid 156a_cp32-6.
CP001260.1	CP001260	Borrelia burgdorferi 156a plasmid 156a_lp36.
CP001261.1	CP001261	Borrelia burgdorferi 156a plasmid 156a_cp32-1.
CP001262.1	CP001262	Borrelia burgdorferi 156a plasmid 156a_lp28-6.
CP001263.1	CP001263	Borrelia burgdorferi 156a plasmid 156a_cp32-4.
CP001264.1	CP001264	Borrelia burgdorferi 156a plasmid 156a_cp32-3.
CP001265.1	CP001265	Borrelia burgdorferi 156a plasmid 156a_lp25.
CP001266.1	CP001266	Borrelia burgdorferi 156a plasmid 156a_cp32-12.
CP001267.1	CP001267	Borrelia burgdorferi 156a plasmid 156a_lp38.
CP001268.1	CP001268	Borrelia burgdorferi 156a plasmid 156a_cp32-7.
CP001269.1	CP001269	Borrelia burgdorferi 156a plasmid 156a_cp32-8.
CP001270.1	CP001270	Borrelia burgdorferi 156a plasmid 156a_cp32-11.
CP001271.1	CP001271	Borrelia burgdorferi 156a plasmid 156a_cp26.
CP001272.1	CP001272	Borrelia burgdorferi 156a plasmid 156a_lp28-4.
CP001273.1	CP001273	Borrelia burgdorferi 156a plasmid 156a_lp28-1.
CP001274.1	CP001274	Borrelia burgdorferi 156a plasmid 156a_lp28-5.
CP001276.1	CP001276	Thermomicrobium roseum DSM 5159 plasmid.
CP001278.1	CP001278	Candidatus Hamiltonella defensa 5AT (Acyrthosiphon pisum) plasmid pHD5AT.
CP001282.1	CP001282	Thauera sp. MZ1T plasmid pTha01.
CP001284.1	CP001284	Bacillus cereus AH820 plasmid pAH820_3.
CP001285.1	CP001285	Bacillus cereus AH820 plasmid pAH820_272.
CP001286.1	CP001286	Bacillus cereus AH820 plasmid pAH820_10.
CP001288.1	CP001288	Cyanothece sp. PCC 8801 plasmid pP880101.
CP001289.1	CP001289	Cyanothece sp. PCC 8801 plasmid pP880102.
CP001290.1	CP001290	Cyanothece sp. PCC 8801 plasmid pP880103.
CP001292.1	CP001292	Cyanothece sp. PCC 7424 plasmid pP742401.
CP001293.1	CP001293	Cyanothece sp. PCC 7424 plasmid pP742402.
CP001294.1	CP001294	Cyanothece sp. PCC 7424 plasmid pP742403.
CP001295.1	CP001295	Cyanothece sp. PCC 7424 plasmid pP742404.
CP001296.1	CP001296	Cyanothece sp. PCC 7424 plasmid pP742405.
CP001297.1	CP001297	Cyanothece sp. PCC 7424 plasmid pP742406.
CP001299.1	CP001299	Methylobacterium extorquens CM4 plasmid pCMU01.
CP001300.1	CP001300	Methylobacterium extorquens CM4 plasmid pCMU02.
CP001301.1	CP001301	Borrelia garinii PBr plasmid PBr_lp25.
CP001302.1	CP001302	Borrelia garinii PBr plasmid PBr_lp36.
CP001303.1	CP001303	Borrelia garinii PBr plasmid PBr_cp32-5.
CP001304.1	CP001304	Borrelia garinii PBr plasmid PBr_lp28-4.
CP001305.1	CP001305	Borrelia garinii PBr plasmid PBr_cp26.
CP001306.1	CP001306	Borrelia garinii PBr plasmid PBr_cp32-10.
CP001307.1	CP001307	Borrelia garinii PBr plasmid PBr_lp28-3.
CP001308.1	CP001308	Borrelia garinii PBr plasmid PBr_lp54.
CP001309.1	CP001309	Borrelia garinii PBr plasmid PBr_lp17.
CP001310.1	CP001310	Borrelia garinii PBr plasmid PBr_lp28-9.
CP001311.1	CP001311	Borrelia garinii PBr plasmid PBr_lp28-7.
CP001313.1	CP001313	Rhodobacter capsulatus SB 1003 plasmid pRCB133.
CP001314.1	CP001314	Borrelia garinii Far04 plasmid Far04_lp36.
CP001315.1	CP001315	Borrelia garinii Far04 plasmid Far04_lp17.
CP001316.1	CP001316	Borrelia garinii Far04 plasmid Far04_lp28-9.
CP001317.1	CP001317	Borrelia garinii Far04 plasmid Far04_lp25.
CP001318.1	CP001318	Borrelia garinii Far04 plasmid Far04_lp54.
CP001319.1	CP001319	Borrelia garinii Far04 plasmid Far04_cp26.
CP001320.1	CP001320	Borrelia garinii Far04 plasmid Far04_lp32-10.
ICE(Tn4371)6071	CP001339	Thioalkalivibrio sulfidophilus HL-EbGr7
CP001342.1	CP001342	Arthrobacter chlorophenolicus A6 plasmid pACHL01.
CP001343.1	CP001343	Arthrobacter chlorophenolicus A6 plasmid pACHL02.
CP001345.1	CP001345	Cyanothece sp. PCC 7425 plasmid pP742501.
CP001346.1	CP001346	Cyanothece sp. PCC 7425 plasmid pP742502.
CP001347.1	CP001347	Cyanothece sp. PCC 7425 plasmid pP742503.
CP001350.1	CP001350	Methylobacterium nodulans ORS 2060 plasmid pMNOD01.
CP001351.1	CP001351	Methylobacterium nodulans ORS 2060 plasmid pMNOD02.
CP001352.1	CP001352	Methylobacterium nodulans ORS 2060 plasmid pMNOD03.
CP001353.1	CP001353	Methylobacterium nodulans ORS 2060 plasmid pMNOD04.
CP001354.1	CP001354	Methylobacterium nodulans ORS 2060 plasmid pMNOD05.
CP001355.1	CP001355	Methylobacterium nodulans ORS 2060 plasmid pMNOD06.
CP001356.1	CP001356	Methylobacterium nodulans ORS 2060 plasmid pMNOD07.
CP001360.1	CP001360	Brachyspira hyodysenteriae WA1 plasmid pBHWA1.
CP001362.1	CP001362	Salmonella enterica subsp. enterica serovar Typhimurium str. 14028S plasmid.
CP001367.1	CP001367	Halorubrum lacusprofundi ATCC 49239 plasmid pHLAC01.
CP001369.1	CP001369	Escherichia coli O157:H7 str. TW14359 plasmid pO157.
CP001370.1	CP001370	Borrelia burgdorferi 72a plasmid 72a_lp54.
CP001371.1	CP001371	Borrelia burgdorferi 72a plasmid 72a_cp32-13.
CP001372.1	CP001372	Borrelia burgdorferi 72a plasmid 72a_cp32-12.
CP001373.1	CP001373	Borrelia burgdorferi 72a plasmid 72a_cp32-7.
CP001374.1	CP001374	Borrelia burgdorferi 72a plasmid 72a_lp36.
CP001375.1	CP001375	Borrelia burgdorferi 72a plasmid 72a_cp26.
CP001376.1	CP001376	Borrelia burgdorferi 72a plasmid 72a_cp32-5.
CP001377.1	CP001377	Borrelia burgdorferi 72a plasmid 72a_lp38.
CP001378.1	CP001378	Borrelia burgdorferi 72a plasmid 72a_lp32-3.
CP001379.1	CP001379	Borrelia burgdorferi 72a plasmid 72a_cp32-10.
CP001380.1	CP001380	Borrelia burgdorferi 72a plasmid 72a_lp28-4.
CP001381.1	CP001381	Borrelia burgdorferi 72a plasmid 72a_cp32-4.
CP001382.1	CP001382	Borrelia burgdorferi 72a plasmid 72a_lp17.
CP001384.1	CP001384	Shigella flexneri 2002017 plasmid pSFxv_1.
CP001385.1	CP001385	Shigella flexneri 2002017 plasmid pSFxv_2.
CP001386.1	CP001386	Shigella flexneri 2002017 plasmid pSFxv_3.
CP001387.1	CP001387	Shigella flexneri 2002017 plasmid pSFxv_4.
CP001388.1	CP001388	Shigella flexneri 2002017 plasmid pSFxv_5.
ICE(Tn4371)6066	CP001392	Acidovorax ebreus TPSY
CP001394.1	CP001394	Caldicelulosiruptor becscii DSM 6725 plasmid pATHE01.
CP001395.1	CP001395	Caldicelulosiruptor becscii DSM 6725 plasmid pATHE02.
CP001405.1	CP001405	Sulfolobus islandicus Y.N.15.51 plasmid pYN01.
CP001406.1	CP001406	Bacillus cereus 03BB102 plasmid p03BB102_179.
ICE(Tn4371)6064	CP001408	Burkholderia pseudomallei MSHR346 chromosome I
CP001411.1	CP001411	Borrelia burgdorferi 64b plasmid 64b_cp32-4.
CP001412.1	CP001412	Borrelia burgdorferi 64b plasmid 64b_lp28-5.
CP001413.1	CP001413	Borrelia burgdorferi 64b plasmid 64b_lp17.
CP001414.1	CP001414	Borrelia burgdorferi 64b plasmid 64b_cp32-1.
CP001415.1	CP001415	Borrelia burgdorferi 64b plasmid 64b_cp32-5.
CP001416.1	CP001416	Borrelia burgdorferi 64b plasmid 64b_cp32-7.
CP001417.1	CP001417	Borrelia burgdorferi 64b plasmid 64b_lp28-3.
CP001418.1	CP001418	Borrelia burgdorferi 64b plasmid 64b_cp32-3-8.
CP001419.1	CP001419	Borrelia burgdorferi 64b plasmid 64b_lp38.
CP001420.1	CP001420	Borrelia burgdorferi 64b plasmid 64b_lp28-2.
CP001421.1	CP001421	Borrelia burgdorferi 64b plasmid 64b_lp54.
CP001422.1	CP001422	Borrelia burgdorferi 64b plasmid 64b_cp26.
CP001423.1	CP001423	Borrelia burgdorferi 64b plasmid 64b_lp28-1.
CP001424.1	CP001424	Borrelia burgdorferi 64b plasmid 64b_cp32-9.
CP001425.1	CP001425	Borrelia burgdorferi 64b plasmid 64b_lp36.
CP001426.1	CP001426	Borrelia burgdorferi 64b plasmid 64b_cp32-11.
CP001427.1	CP001427	Borrelia burgdorferi 64b plasmid 64b_cp32-6.
CP001428.1	CP001428	Borrelia burgdorferi 64b plasmid 64b_lp28-4.
CP001430.1	CP001430	Blattabacterium sp. (Periplaneta americana) str. BPLAN plasmid pBPLAN.
CP001432.1	CP001432	Borrelia valaisiana VS116 plasmid VS116_cp26.
CP001433.1	CP001433	Borrelia valaisiana VS116 plasmid VS116_lp54.
CP001434.1	CP001434	Borrelia valaisiana VS116 plasmid VS116_cp32-2-7.
CP001435.1	CP001435	Borrelia valaisiana VS116 plasmid VS116_cp32-10.
CP001436.1	CP001436	Borrelia valaisiana VS116 plasmid VS116_lp36.
CP001437.1	CP001437	Borrelia valaisiana VS116 plasmid VS116_lp25.
CP001438.1	CP001438	Borrelia valaisiana VS116 plasmid VS116_cp9.
CP001439.1	CP001439	Borrelia valaisiana VS116 plasmid VS116_lp17.
CP001440.1	CP001440	Borrelia valaisiana VS116 plasmid VS116_lp28-3.
CP001441.1	CP001441	Borrelia valaisiana VS116 plasmid VS116_cp32-5.
CP001442.1	CP001442	Borrelia valaisiana VS116 plasmid VS116_lp28-8.
CP001443.1	CP001443	Borrelia burgdorferi WI91-23 plasmid WI91-23_lp56.
CP001444.1	CP001444	Borrelia burgdorferi WI91-23 plasmid WI91-23_cp32-4.
CP001445.1	CP001445	Borrelia burgdorferi WI91-23 plasmid WI91-23_cp32-1.
CP001446.1	CP001446	Borrelia burgdorferi WI91-23 plasmid WI91-23_cp26.
CP001447.1	CP001447	Borrelia burgdorferi WI91-23 plasmid WI91-23_lp54.
CP001448.1	CP001448	Borrelia burgdorferi WI91-23 plasmid WI91-23_lp36.
CP001449.1	CP001449	Borrelia burgdorferi WI91-23 plasmid WI91-23_cp32-10.
CP001450.1	CP001450	Borrelia burgdorferi WI91-23 plasmid WI91-23_cp32-6.
CP001451.1	CP001451	Borrelia burgdorferi WI91-23 plasmid WI91-23_cp32-11.
CP001452.1	CP001452	Borrelia burgdorferi WI91-23 plasmid WI91-23_lp28-3.
CP001453.1	CP001453	Borrelia burgdorferi WI91-23 plasmid WI91-23_cp32-5.
CP001454.1	CP001454	Borrelia burgdorferi WI91-23 plasmid WI91-23_lp28-4.
CP001455.1	CP001455	Borrelia burgdorferi WI91-23 plasmid WI91-23_lp28-6.
CP001456.1	CP001456	Borrelia burgdorferi WI91-23 plasmid WI91-23_lp28-1.
CP001457.1	CP001457	Borrelia burgdorferi WI91-23 plasmid WI91-23_cp32-7.
CP001458.1	CP001458	Borrelia burgdorferi WI91-23 plasmid WI91-23_lp38.
CP001459.1	CP001459	Borrelia burgdorferi WI91-23 plasmid WI91-23_lp25.
CP001460.1	CP001460	Borrelia burgdorferi WI91-23 plasmid WI91-23_cp9-3.
CP001461.1	CP001461	Borrelia burgdorferi WI91-23 plasmid WI91-23_lp17.
CP001462.1	CP001462	Borrelia burgdorferi WI91-23 plasmid WI91-23_lp5.
CP001464.1	CP001464	Borrelia spielmanii A14S plasmid A14S_lp38.
CP001465.1	CP001465	Borrelia spielmanii A14S plasmid A14S_lp28-8.
CP001466.1	CP001466	Borrelia spielmanii A14S plasmid A14S_lp36.
CP001467.1	CP001467	Borrelia spielmanii A14S plasmid A14S_cp26.
CP001468.1	CP001468	Borrelia spielmanii A14S plasmid A14S_lp17.
CP001469.1	CP001469	Borrelia spielmanii A14S plasmid A14S_lp54.
CP001470.1	CP001470	Borrelia spielmanii A14S plasmid A14S_lp28-4.
CP001471.1	CP001471	Borrelia spielmanii A14S plasmid A14S_lp28-3.
CP001473.1	CP001473	Borrelia burgdorferi CA-11.2a plasmid CA-11.2A_lp54.
CP001474.1	CP001474	Borrelia burgdorferi CA-11.2a plasmid CA-11.2A_lp56.
CP001475.1	CP001475	Borrelia burgdorferi CA-11.2a plasmid CA-11.2A_cp32-5.
CP001476.1	CP001476	Borrelia burgdorferi CA-11.2a plasmid CA-11.2A_lp38.
CP001477.1	CP001477	Borrelia burgdorferi CA-11.2a plasmid CA-11.2A_cp32-10.
CP001478.1	CP001478	Borrelia burgdorferi CA-11.2a plasmid CA-11.2A_cp32-13.
CP001479.1	CP001479	Borrelia burgdorferi CA-11.2a plasmid CA-11.2A_cp32-1.
CP001480.1	CP001480	Borrelia burgdorferi CA-11.2a plasmid CA-11.2A_lp36-28-4.
CP001481.1	CP001481	Borrelia burgdorferi CA-11.2a plasmid CA-11.2A_lp17.
CP001482.1	CP001482	Borrelia burgdorferi CA-11.2a plasmid CA-11.2A_lp28-3.
CP001483.1	CP001483	Borrelia burgdorferi CA-11.2a plasmid CA-11.2A_cp32-3.
CP001484.1	CP001484	Borrelia burgdorferi CA-11.2a plasmid CA-11.2A_cp26.
ICEVchBan9	CP001485	Vibrio cholerae MJ-1236 chromosome 1
CP001490.1	CP001490	Borrelia burgdorferi 94a plasmid 94a_lp28-4.
CP001491.1	CP001491	Borrelia burgdorferi 94a plasmid 94a_cp32-11.
CP001492.1	CP001492	Borrelia burgdorferi 94a plasmid 94a_cp32-7.
CP001493.1	CP001493	Borrelia burgdorferi 94a plasmid 94a_cp26.
CP001494.1	CP001494	Borrelia burgdorferi 94a plasmid 94a_lp36.
CP001495.1	CP001495	Borrelia burgdorferi 94a plasmid 94a_lp56.
CP001496.1	CP001496	Borrelia burgdorferi 94a plasmid 94a_cp32-5.
CP001497.1	CP001497	Borrelia burgdorferi 94a plasmid 94a_lp17.
CP001498.1	CP001498	Borrelia burgdorferi 94a plasmid 94a_cp32-10.
CP001499.1	CP001499	Borrelia burgdorferi 94a plasmid 94a_cp32-6.
CP001500.1	CP001500	Borrelia burgdorferi 94a plasmid 94a_lp54.
CP001501.1	CP001501	Borrelia burgdorferi 94a plasmid 94a_cp9.
CP001502.1	CP001502	Borrelia burgdorferi 94a plasmid 94a_lp28-3.
CP001505.1	CP001505	Burkholderia glumae BGR1 plasmid bglu_1p.
CP001506.1	CP001506	Burkholderia glumae BGR1 plasmid bglu_2p.
CP001507.2	CP001507	Burkholderia glumae BGR1 plasmid bglu_3p.
CP001508.2	CP001508	Burkholderia glumae BGR1 plasmid bglu_4p.
CP001512.1	CP001512	Methylobacterium extorquens AM1 plasmid p1META1.
CP001513.1	CP001513	Methylobacterium extorquens AM1 plasmid p2META1.
CP001514.1	CP001514	Methylobacterium extorquens AM1 plasmid p3META1.
CP001516.1	CP001516	Borrelia sp. SV1 plasmid SV1_lp32-12.
CP001517.1	CP001517	Borrelia sp. SV1 plasmid SV1_cp32-3.
CP001518.1	CP001518	Borrelia sp. SV1 plasmid SV1_lp28-2.
CP001519.1	CP001519	Borrelia sp. SV1 plasmid SV1_lp17.
CP001520.1	CP001520	Borrelia sp. SV1 plasmid SV1_cp32-4.
CP001521.1	CP001521	Borrelia sp. SV1 plasmid SV1_cp32-7.
CP001522.1	CP001522	Borrelia sp. SV1 plasmid SV1_cp26.
CP001523.1	CP001523	Borrelia sp. SV1 plasmid SV1_lp28-4.
CP001524.1	CP001524	Borrelia sp. SV1 plasmid SV1_lp54.
CP001525.1	CP001525	Borrelia burgdorferi 118a plasmid 118a_cp32-8.
CP001526.1	CP001526	Borrelia burgdorferi 118a plasmid 118a_cp32-7-9.
CP001527.1	CP001527	Borrelia burgdorferi 118a plasmid 118a_lp17.
CP001528.1	CP001528	Borrelia burgdorferi 118a plasmid 118a_cp32-6.
CP001529.1	CP001529	Borrelia burgdorferi 118a plasmid 118a_lp28-5.
CP001530.1	CP001530	Borrelia burgdorferi 118a plasmid 118a_lp32-3.
CP001531.1	CP001531	Borrelia burgdorferi 118a plasmid 118a_lp28-6.
CP001532.1	CP001532	Borrelia burgdorferi 118a plasmid 118a_lp25.
CP001533.1	CP001533	Borrelia burgdorferi 118a plasmid 118a_cp9.
CP001534.1	CP001534	Borrelia burgdorferi 118a plasmid 118a_cp32-10.
CP001535.1	CP001535	Borrelia burgdorferi 118a plasmid 118a_cp26.
CP001536.1	CP001536	Borrelia burgdorferi 118a plasmid 118a_cp32-5.
CP001537.1	CP001537	Borrelia burgdorferi 118a plasmid 118a_lp36.
CP001538.1	CP001538	Borrelia burgdorferi 118a plasmid 118a_cp32-4.
CP001539.1	CP001539	Borrelia burgdorferi 118a plasmid 118a_lp38.
CP001540.1	CP001540	Borrelia burgdorferi 118a plasmid 118a_lp28-3.
CP001541.1	CP001541	Borrelia burgdorferi 118a plasmid 118a_lp28-4.
CP001542.1	CP001542	Borrelia burgdorferi 118a plasmid 118a_lp54.
CP001543.1	CP001543	Borrelia burgdorferi 118a plasmid 118a_cp32-13.
CP001544.1	CP001544	Staphylococcus aureus subsp. aureus USA300_TCH1516 plasmid pUSA01-HOU.
CP001545.1	CP001545	Borrelia burgdorferi 29805 plasmid 29805_cp32-12.
CP001546.1	CP001546	Borrelia burgdorferi 29805 plasmid 29805_cp32-5.
CP001547.1	CP001547	Borrelia burgdorferi 29805 plasmid 29805_lp28-3.
CP001548.1	CP001548	Borrelia burgdorferi 29805 plasmid 29805_lp38.
CP001549.1	CP001549	Borrelia burgdorferi 29805 plasmid 29805_cp32-9.
CP001550.1	CP001550	Borrelia burgdorferi 29805 plasmid 29805_cp26.
CP001551.1	CP001551	Borrelia burgdorferi 29805 plasmid 29805_lp17.
CP001552.1	CP001552	Borrelia burgdorferi 29805 plasmid 29805_lp28-4.
CP001553.1	CP001553	Borrelia burgdorferi 29805 plasmid 29805_lp25.
CP001554.1	CP001554	Borrelia burgdorferi 29805 plasmid 29805_lp54.
CP001555.1	CP001555	Borrelia burgdorferi 29805 plasmid 29805_lp28-6.
CP001556.1	CP001556	Borrelia burgdorferi 29805 plasmid 29805_cp32-4.
CP001557.1	CP001557	Borrelia burgdorferi 29805 plasmid 29805_lp36.
CP001558.1	CP001558	Borrelia burgdorferi 29805 plasmid 29805_cp32-7.
CP001559.1	CP001559	Borrelia burgdorferi 29805 plasmid 29805_lp28-2.
CP001563.1	CP001563	Bartonella grahamii as4aup plasmid pBGR3.
CP001564.1	CP001564	Borrelia burgdorferi Bol26 plasmid Bol26_lp17.
CP001565.1	CP001565	Borrelia burgdorferi Bol26 plasmid Bol26_cp32-12.
CP001566.1	CP001566	Borrelia burgdorferi Bol26 plasmid Bol26_lp28-9.
CP001567.1	CP001567	Borrelia burgdorferi Bol26 plasmid Bol26_lp36.
CP001568.1	CP001568	Borrelia burgdorferi Bol26 plasmid Bol26_cp26.
CP001569.1	CP001569	Borrelia burgdorferi Bol26 plasmid Bol26_lp28-4.
CP001570.1	CP001570	Borrelia burgdorferi Bol26 plasmid Bol26_cp32-9.
CP001571.1	CP001571	Borrelia burgdorferi Bol26 plasmid Bol26_lp54.
CP001572.1	CP001572	Borrelia burgdorferi Bol26 plasmid Bol26_cp32-5.
CP001573.1	CP001573	Borrelia burgdorferi Bol26 plasmid Bol26_lp28-3.
CP001583.1	CP001583	Helicobacter pylori v225d plasmid pHPv225d.
CP001586.1	CP001586	Yersinia pestis D106004 plasmid pCD1.
CP001587.1	CP001587	Yersinia pestis D106004 plasmid pMT1.
CP001588.1	CP001588	Yersinia pestis D106004 plasmid pPCY1.
CP001590.1	CP001590	Yersinia pestis D182038 plasmid pCD1.
CP001591.1	CP001591	Yersinia pestis D182038 plasmid pMT1.
CP001592.1	CP001592	Yersinia pestis D182038 plasmid pPCP1.
CP001594.1	CP001594	Yersinia pestis Z176003 plasmid pCD1.
CP001595.1	CP001595	Yersinia pestis Z176003 plasmid pMT1.
CP001596.1	CP001596	Yersinia pestis Z176003 plasmid pPCP1.
CP001597.1	CP001597	Bacillus anthracis str. A0248 plasmid pXO2.
CP001599.1	CP001599	Bacillus anthracis str. A0248 plasmid pXO1.
CP001603.1	CP001603	Listeria monocytogenes 08-5578 plasmid pLM5578.
CP001613.1	CP001613	Rickettsia africae ESF-5 plasmid pRAF.
ICETauDSM9187-1	CP001616	Tolumonas auensis DSM 9187
ICEM	CP001621	Mycoplasma mycoides subsp. capri str. GM12 transgenic clone tetM-lacZ
CP001623.1	CP001623	Rhizobium leguminosarum bv. trifolii WSM1325 plasmid pR132501.
CP001624.1	CP001624	Rhizobium leguminosarum bv. trifolii WSM1325 plasmid pR132502.
CP001625.1	CP001625	Rhizobium leguminosarum bv. trifolii WSM1325 plasmid pR132503.
CP001626.1	CP001626	Rhizobium leguminosarum bv. trifolii WSM1325 plasmid pR132504.
CP001627.1	CP001627	Rhizobium leguminosarum bv. trifolii WSM1325 plasmid pR132505.
CP001639.1	CP001639	Geobacillus sp. WCH70 plasmid pWCH7001.
CP001640.1	CP001640	Geobacillus sp. WCH70 plasmid pWCH7002.
CP001646.1	CP001646	Ralstonia pickettii 12D plasmid pRp12D01.
CP001647.1	CP001647	Ralstonia pickettii 12D plasmid pRp12D02.
CP001648.1	CP001648	Ralstonia pickettii 12D plasmid pRp12D03.
CP001651.1	CP001651	Borrelia burgdorferi N40 plasmid N40_lp54.
CP001652.1	CP001652	Borrelia burgdorferi JD1 plasmid JD1_lp54.
CP001653.1	CP001653	Borrelia burgdorferi 297 plasmid 297_lp54.
ICEDzeEch1591-1	CP001655	Dickeya zeae Ech1591
CP001659.1	CP001659	Clostridium botulinum D str. 1873 plasmid pCLG1.
CP001660.1	CP001660	Clostridium botulinum D str. 1873 plasmid pCLG2.
ICEMmc-GM12	CP001668	Mycoplasma mycoides subsp. capri str. GM12 transgenic clone deltatypeIIIres
CP001675.1	CP001675	Methylovorus glucosetrophus SIP3-4 plasmid pMsip01.
CP001676.1	CP001676	Methylovorus glucosetrophus SIP3-4 plasmid pMsip02.
CP001679.1	CP001679	Hirschia baltica ATCC 49814 plasmid pHbal01.
CP001689.1	CP001689	Halomicrobium mukohataei DSM 12286 plasmid pHmuk01.
CP001697.1	CP001697	Methanocaldococcus fervens AG86 plasmid pMEFER01.
CP001702.1	CP001702	Cyanothece sp. PCC 8802 plasmid pP880201.
CP001703.1	CP001703	Cyanothece sp. PCC 8802 plasmid pP880202.
CP001704.1	CP001704	Cyanothece sp. PCC 8802 plasmid pP880203.
CP001705.1	CP001705	Cyanothece sp. PCC 8802 plasmid pP880204.
CP001709.1	CP001709	Anaerococcus prevotii DSM 20548 plasmid pAPRE01.
CP001711.1	CP001711	Methanothermobacter marburgensis str. Marburg plasmid pMTBMA4.
CP001714.1	CP001714	Chlamydophila pneumoniae LPCoLN plasmid.
CP001716.1	CP001716	Candidatus Accumulibacter phosphatis clade IIA str. UW-1 plasmid pAph01.
CP001717.1	CP001717	Candidatus Accumulibacter phosphatis clade IIA str. UW-1 plasmid pAph02.
CP001718.1	CP001718	Candidatus Accumulibacter phosphatis clade IIA str. UW-1 plasmid pAph03.
CP001723.1	CP001723	Zymomonas mobilis subsp. mobilis NCIMB 11163 plasmid pZA1001.
CP001724.1	CP001724	Zymomonas mobilis subsp. mobilis NCIMB 11163 plasmid pZA1002.
CP001725.1	CP001725	Zymomonas mobilis subsp. mobilis NCIMB 11163 plasmid pZA1003.
CP001728.1	CP001728	Alicyclobacillus acidocaldarius subsp. acidocaldarius DSM 446 plasmid pAACI01.
CP001729.1	CP001729	Alicyclobacillus acidocaldarius subsp. acidocaldarius DSM 446 plasmid pAACI02.
CP001730.1	CP001730	Alicyclobacillus acidocaldarius subsp. acidocaldarius DSM 446 plasmid pAACI03.
CP001732.1	CP001732	Sulfolobus islandicus L.D.8.5
CP001735.1	CP001735	Desulfohalobium retbaense DSM 5692 plasmid pDRET01.
CP001740.1	CP001740	Sebaldella termitidis ATCC 33386 plasmid pSTERM01.
CP001741.1	CP001741	Sebaldella termitidis ATCC 33386 plasmid pSTERM02.
CP001745.1	CP001745	Planctomyces limnophilus DSM 3776 plasmid pPLIM01.
CP001747.1	CP001747	Bacillus cereus biovar anthracis str. CI plasmid pCI-XO1.
CP001748.1	CP001748	Bacillus cereus biovar anthracis str. CI plasmid pCI-XO2.
CP001749.1	CP001749	Bacillus cereus biovar anthracis str. CI plasmid pBAslCI14.
CP001753.1	CP001753	Leuconostoc kimchii IMSNU 11154 plasmid LkipL4701.
CP001754.1	CP001754	Leuconostoc kimchii IMSNU 11154 plasmid LkipL4704.
CP001755.1	CP001755	Leuconostoc kimchii IMSNU 11154 plasmid LkipL4719.
CP001756.1	CP001756	Leuconostoc kimchii IMSNU 11154 plasmid LkipL4726.
CP001757.1	CP001757	Leuconostoc kimchii IMSNU 11154 plasmid LkipL48.
CP001770.1	CP001770	Spirosoma linguale DSM 74 plasmid pSLIN01.
CP001771.1	CP001771	Spirosoma linguale DSM 74 plasmid pSLIN02.
CP001772.1	CP001772	Spirosoma linguale DSM 74 plasmid pSLIN03.
CP001773.1	CP001773	Spirosoma linguale DSM 74 plasmid pSLIN04.
CP001774.1	CP001774	Spirosoma linguale DSM 74 plasmid pSLIN05.
CP001775.1	CP001775	Spirosoma linguale DSM 74 plasmid pSLIN06.
CP001776.1	CP001776	Spirosoma linguale DSM 74 plasmid pSLIN07.
CP001777.1	CP001777	Spirosoma linguale DSM 74 plasmid pSLIN08.
CP001780.1	CP001780	Streptobacillus moniliformis DSM 12112 plasmid pSMON01.
ICESauED98-1	CP001781	Staphylococcus aureus subsp. aureus ED98
[truncated: 1,294 more rows]
