# Supplementary material for: A human gut bacterial genome and culture collection for improved metagenomic analyses
Source: Nat Biotechnol. 2019 Feb 4;37(2):186–92. doi: 10.1038/s41587-018-0009-7 (PMC6785715; doi:10.1038/s41587-018-0009-7)
Supplement: Supplementary file 9 — List of species present at levels greater than 0.01% within any two samples analyzed. [file 41587_2018_9_MOESM7_ESM.xlsx]

## Sheet: Supplementary Table 5
Supplementary Table 5: List of species present at levels greater than 0.01% within any 2 samples analysed
NCBI Taxon ID	Species Name
821	Bacteroides vulgatus
853	Faecalibacterium prausnitzii
562	Escherichia coli
820	Bacteroides uniformis
40520	Blautia obeum
823	Parabacteroides distasonis
1150298	Fusicatenibacter saccharivorans
246787	Bacteroides cellulosilyticus
28116	Bacteroides ovatus
649756	Anaerostipes hadrus
301302	Roseburia faecis
371601	Bacteroides xylanisolvens
74426	Collinsella aerofaciens
818	Bacteroides thetaiotaomicron
47678	Bacteroides caccae
216816	Bifidobacterium longum
1680	Bifidobacterium adolescentis
46503	Parabacteroides merdae
357276	Bacteroides dorei
88431	Dorea longicatena
573	Klebsiella pneumoniae
40518	Ruminococcus bromii
817	Bacteroides fragilis
292800	Flavonifractor plautii
214856	Alistipes finegoldii
166486	Roseburia intestinalis
28118	Odoribacter splanchnicus
745368	Gemmiger formicilis
33043	Coprococcus eutactus
571	Klebsiella oxytoca
328814	Alistipes shahii
1351	Enterococcus faecalis
46506	Bacteroides stercoris
29466	Veillonella parvula
1304	Streptococcus salivarius
28026	Bifidobacterium pseudocatenulatum
1681	Bifidobacterium bifidum
1160721	Ruminococcus bicirculans
1623	Lactobacillus ruminis
1547	Erysipelatoclostridium ramosum
550	Enterobacter cloacae
487174	Barnesiella intestinihominis
28052	Lachnospira pectinoschiza
1352	Enterococcus faecium
35833	Bilophila wadsworthia
1685	Bifidobacterium breve
360807	Roseburia inulinivorans
1282	Staphylococcus epidermidis
39486	Dorea formicigenerans
187327	Acidaminococcus intestini
154046	Hungatella hathewayi
291644	Bacteroides salyersiae
1254	Pediococcus acidilactici
338188	Bacteroides finegoldii
1590	Lactobacillus plantarum
61645	Enterobacter asburiae
1318	Streptococcus parasanguinis
1432052	Eisenbergiella tayi
150055	Streptococcus lutetiensis
47715	Lactobacillus rhamnosus
544645	Butyricimonas virosa
328812	Parabacteroides goldsteinii
40545	Sutterella wadsworthensis
33035	Blautia producta
84112	Eggerthella lenta
328813	Alistipes onderdonkii
287	Pseudomonas aeruginosa
100886	Catenibacterium mitsuokai
28125	Prevotella bivia
1624	Lactobacillus salivarius
39483	Faecalitalea cylindroides
1563222	Citrobacter pasteurii
1605	Lactobacillus animalis
626929	Bacteroides clarus
1653434	Sellimonas intestinalis
1597	Lactobacillus paracasei
28025	Bifidobacterium animalis
674529	Bacteroides faecis
1353	Enterococcus gallinarum
1596	Lactobacillus gasseri
905	Acidaminococcus fermentans
53443	Blautia hydrogenotrophica
1747	Cutibacterium acnes
1496	Clostridioides difficile
1297617	Intestinimonas butyriciproducens
85831	Bacteroides acidifaciens
37734	Enterococcus casseliflavus
626932	Alistipes indistinctus
1245	Leuconostoc mesenteroides
105841	Anaerostipes caccae
291645	Bacteroides nordii
1501391	Alistipes inops
446660	Adlercreutzia equolifaciens
189723	Prevotella micans
261299	Intestinibacter bartlettii
310514	Prevotella multisaccharivorax
549685	Bavariicoccus seileri
33968	Leuconostoc pseudomesenteroides
89014	Blautia luti
154288	Turicibacter sanguinis
40324	Stenotrophomonas maltophilia
39490	Eubacterium ramulus
1337051	Murimonas intestini
584	Proteus mirabilis
419015	Alloscardovia omnicolens
1328	Streptococcus anginosus
169435	Anaerotruncus colihominis
1311	Streptococcus agalactiae
28137	Prevotella veroralis
1736	Eubacterium limosum
305719	Prevotella baroniae
1598	Lactobacillus reuteri
1423	Bacillus subtilis
54005	Peptoniphilus harei
187979	Mitsuokella jalaludinii
569	Hafnia alvei
33034	Anaerococcus prevotii
28123	Porphyromonas asaccharolytica
281920	Porphyromonas uenonis
376806	Bacteroides gallinarum
57480	Microvirgula aerodenitrificans
184870	Varibaculum cambriense
52227	Prevotella dentalis
45254	Dysgonomonas capnocytophagoides
410072	Coprococcus comes
376805	Bacteroides salanitronis
95149	Helicobacter pametensis
427918	Nitriliruptor alkaliphilus
53345	Enterococcus durans
1288	Staphylococcus xylosus
33007	Actinomyces neuii
714	Aggregatibacter actinomycetemcomitans
85402	Mannheimia granulomatis
717	Actinobacillus capsulatus
59617	Helicobacter rodentium
28251	Ornithobacterium rhinotracheale
103810	Riemerella columbina
350893	Flavobacterium daejeonense
1303	Streptococcus oralis
491919	Brachymonas chironomi
55085	Streptococcus thoraltensis
439220	Streptococcus caballi
675	Vibrio cincinnatiensis
504469	Enterovibrio nigricans
561965	Aliagarivorans marinus
306205	Rheinheimera texasensis
214473	Staphylococcus nepalensis
37372	Helicobacter bilis
937334	Caldicoprobacter faecalis
149015	Streptococcus hyovaginalis
400065	Streptococcus merionis
439219	Streptococcus henryi
1310	Streptococcus sobrinus
102886	Streptococcus didelphis
502567	Streptococcus porci
254786	Streptococcus castoreus
456876	Streptococcus plurextorum
82806	Streptococcus ovis
1309	Streptococcus mutans
44012	Ferrimonas balearica
368811	Rheinheimera perlucida
42858	Staphylococcus lentus
750	Gallibacterium anatis
33012	Propionimicrobium lymphophilum
1314	Streptococcus pyogenes
