# Supplementary material for: A human gut bacterial genome and culture collection for improved metagenomic analyses
Source: Nat Biotechnol. 2019 Feb 4;37(2):186–92. doi: 10.1038/s41587-018-0009-7 (PMC6785715; doi:10.1038/s41587-018-0009-7)
Supplement: Supplementary file 10 — Core functions identified in every bacteria within the collection. [file 41587_2018_9_MOESM8_ESM.xlsx]

## Sheet: Supplementary Table 6
Supplementary Table 6: Core functions identified in every bacteria within the collection
COG ID	Category	Description
COG1197	LK	Transcription-repair coupling factor (superfamily II helicase)
COG1198	L	Primosomal protein N' (replication factor Y) - superfamily II helicase
COG1200	L	RecG-like helicase
COG1217	T	Predicted membrane GTPase involved in stress response
COG1253	R	Hemolysin or related protein, contains CBS domains
COG1309	K	DNA-binding transcriptional regulator, AcrR family
COG1396	K	Transcriptional regulator, contains XRE-family HTH domain
COG1466	L	DNA polymerase III, delta subunit
COG1674	D	DNA segregation ATPase FtsK/SpoIIIE and related proteins
COG1846	K	DNA-binding transcriptional regulator, MarR family
COG2255	L	Holliday junction resolvasome RuvABC, ATP-dependent DNA helicase subunit
COG2256	L	Replication-associated recombination protein RarA (DNA-dependent ATPase)
COG2265	J	tRNA/tmRNA/rRNA uracil-C5-methylase, TrmA/RlmC/RlmD family
COG2812	L	DNA polymerase III, gamma/tau subunits
COG4974	L	Site-specific recombinase XerD
COG1946	I	Acyl-CoA thioesterase
COG1949	A	Oligoribonuclease (3'-5' exoribonuclease)
COG2308	S	Uncharacterized conserved protein, circularly permuted ATPgrasp superfamily
COG3288	C	NAD/NADP transhydrogenase alpha subunit
COG1391	O	Glutamine synthetase adenylyltransferase
COG5006	E	Threonine/homoserine efflux transporter RhtA
COG2062	T	Phosphohistidine phosphatase SixA
COG0121	R	Predicted glutamine amidotransferase
COG5529	Q	Pyocin large subunit 227816
COG1643	J	HrpA-like RNA helicase
COG1282	C	NAD/NADP transhydrogenase beta subunit
COG1487	R	Predicted nucleic acid-binding protein, contains PIN domain
COG3523	U	Type VI protein secretion system component VasK
COG3576	R	Predicted flavin-nucleotide-binding protein, pyridoxine 5'-phosphate oxidase superfamily
COG2852	L	Very-short-patch-repair endonuclease
