# Supplementary material for: A human gut bacterial genome and culture collection for improved metagenomic analyses
Source: Nat Biotechnol. 2019 Feb 4;37(2):186–92. doi: 10.1038/s41587-018-0009-7 (PMC6785715; doi:10.1038/s41587-018-0009-7)
Supplement: Supplementary file 11 — Functions overrepresented in each phylum relative to all functions present within the HGG (q < 0.001). [file 41587_2018_9_MOESM9_ESM.xlsx]

## Sheet: Supplementary Table 6
Supplementary Table 7: Functions over-represented in each phylum relative to all functions present within the HGG (q < 0.001)
COG ID	Category	Description	Phylum
COG1449	G	Alpha-amylase/alpha-mannosidase, GH57 family	BACTEROIDETES
COG4299	R	Predicted acyltransferase	BACTEROIDETES
COG3746	P	Phosphate-selective porin	BACTEROIDETES
COG3292	T	Periplasmic ligand-binding sensor domain	BACTEROIDETES
COG3169	S	Uncharacterized conserved protein, DUF486 family	BACTEROIDETES
COG1726	C	Na+-transporting NADH:ubiquinone oxidoreductase, subunit NqrA	BACTEROIDETES
COG1805	C	Na+-transporting NADH:ubiquinone oxidoreductase, subunit NqrB	BACTEROIDETES
COG2209	C	Na+-transporting NADH:ubiquinone oxidoreductase, subunit NqrE	BACTEROIDETES
COG1347	C	Na+-transporting NADH:ubiquinone oxidoreductase, subunit NqrD	BACTEROIDETES
COG4739	S	Uncharacterized protein, contains ferredoxin domain	BACTEROIDETES
COG3712	PT	Periplasmic ferric-dicitrate binding protein FerR, regulates iron transport through sigma-19	BACTEROIDETES
COG2869	C	Na+-transporting NADH:ubiquinone oxidoreductase, subunit NqrC	BACTEROIDETES
COG5368	S	Uncharacterized protein	BACTEROIDETES
COG3876	S	Uncharacterized conserved protein YbbC, DUF1343 family	BACTEROIDETES
COG2830	S	Uncharacterized protein	BACTEROIDETES
COG2871	C	Na+-transporting NADH:ubiquinone oxidoreductase, subunit NqrF	BACTEROIDETES
COG3176	R	Putative hemolysin	BACTEROIDETES
COG3174	S	Uncharacterized membrane protein, DUF4010 family	BACTEROIDETES
COG4704	S	Uncharacterized conserved protein, DUF2141 family	BACTEROIDETES
COG0724	J	RNA recognition motif (RRM) domain	BACTEROIDETES
COG1864	F	DNA/RNA endonuclease G, NUC1	BACTEROIDETES
COG2166	O	Sulfur transfer protein SufE, Fe-S center assembly	BACTEROIDETES
COG2406	R	Protein distantly related to bacterial ferritins	BACTEROIDETES
COG3488	R	Uncharacterized conserved protein with two CxxC motifs, DUF1111 family	BACTEROIDETES
COG0023	J	Translation initiation factor 1 (eIF-1/SUI1)	BACTEROIDETES
COG1259	R	Bifunctional DNase/RNase	BACTEROIDETES
COG1596	M	Periplasmic protein involved in polysaccharide export, contains SLBB domain of the beta-grasp fold	BACTEROIDETES
COG4864	S	Uncharacterized protein YqfA, UPF0365 family	BACTEROIDETES
COG4206	H	Outer membrane cobalamin receptor protein	BACTEROIDETES
COG1808	S	Uncharacterized membrane protein	BACTEROIDETES
COG1884	I	Methylmalonyl-CoA mutase, N-terminal domain/subunit	BACTEROIDETES
COG3537	G	Putative alpha-1,2-mannosidase	BACTEROIDETES
COG4111	S	Uncharacterized conserved protein	BACTEROIDETES
COG5587	S	Uncharacterized conserved protein, DUF2461 family	BACTEROIDETES
COG4771	P	Outer membrane receptor for ferrienterochelin and colicins	BACTEROIDETES
COG1238	S	Uncharacterized membrane protein YqaA, SNARE-associated domain	BACTEROIDETES
COG4744	S	Uncharacterized protein	BACTEROIDETES
COG2152	G	Predicted glycosyl hydrolase, GH43/DUF377 family	BACTEROIDETES
COG1350	E	Predicted alternative tryptophan synthase beta-subunit (paralog of TrpB)	BACTEROIDETES
COG4623	MT	Membrane-bound lytic murein transglycosylase MltF	BACTEROIDETES
COG3182	S	Uncharacterized iron-regulated membrane protein	BACTEROIDETES
COG1218	P	3'-Phosphoadenosine 5'-phosphosulfate (PAPS) 3'-phosphatase	BACTEROIDETES
COG1703	O	Putative periplasmic protein kinase ArgK or related GTPase of G3E family	BACTEROIDETES
COG4232	O	Thiol:disulfide interchange protein	BACTEROIDETES
COG2374	R	Predicted extracellular nuclease	BACTEROIDETES
COG2839	S	Uncharacterized conserved protein YqgC, DUF456 family	BACTEROIDETES
COG0339	E	Zn-dependent oligopeptidase	BACTEROIDETES
COG5000	T	Signal transduction histidine kinase involved in nitrogen fixation and metabolism regulation	BACTEROIDETES
COG3643	E	Glutamate formiminotransferase	BACTEROIDETES
COG2815	M	PASTA domain, binds beta-lactams	BACTEROIDETES
COG4121	J	tRNA U34 5-methylaminomethyl-2-thiouridine-forming methyltransferase MnmC	BACTEROIDETES
COG2825	MO	Periplasmic chaperone for outer membrane proteins, Skp family	BACTEROIDETES
COG1260	I	Myo-inositol-1-phosphate synthase	BACTEROIDETES
COG3059	S	Uncharacterized membrane protein YkgB	BACTEROIDETES
COG4833	G	Predicted alpha-1,6-mannanase, GH76 family	BACTEROIDETES
COG0611	H	Thiamine monophosphate kinase	BACTEROIDETES
COG0321	H	Lipoate-protein ligase B	BACTEROIDETES
COG3591	E	V8-like Glu-specific endopeptidase	BACTEROIDETES
COG0731	J	Wyosine [tRNA(Phe)-imidazoG37] synthetase, radical SAM superfamily	BACTEROIDETES
COG2985	R	Uncharacterized membrane protein YbjL, putative transporter	BACTEROIDETES
COG2095	E	Small neutral amino acid transporter SnatA, MarC family	BACTEROIDETES
COG3055	M	N-acetylneuraminic acid mutarotase	BACTEROIDETES
COG1678	K	Putative transcriptional regulator, AlgH/UPF0301 family	BACTEROIDETES
COG3291	S	PKD repeat	BACTEROIDETES
COG0767	M	ABC-type transporter Mla maintaining outer membrane lipid asymmetry, permease component MlaE	BACTEROIDETES
COG0854	H	Pyridoxine 5'-phosphate synthase PdxJ	BACTEROIDETES
COG2067	I	Long-chain fatty acid transport protein	BACTEROIDETES
COG3637	M	Opacity protein and related surface antigens	BACTEROIDETES
COG2273	G	Beta-glucanase, GH16 family	BACTEROIDETES
COG1452	M	LPS assembly outer membrane protein LptD (organic solvent tolerance protein OstA)	BACTEROIDETES
COG1127	M	ABC-type transporter Mla maintaining outer membrane lipid asymmetry, ATPase component MlaF	BACTEROIDETES
COG4946	S	Uncharacterized N-terminal domain of tricorn protease	BACTEROIDETES
COG0349	J	Ribonuclease D	BACTEROIDETES
COG3630	C	Na+-transporting methylmalonyl-CoA/oxaloacetate decarboxylase, gamma subunit	BACTEROIDETES
COG1663	M	Tetraacyldisaccharide-1-P 4'-kinase	BACTEROIDETES
COG5495	R	Predicted oxidoreductase, contains short-chain dehydrogenase (SDR) and DUF2520 domains	BACTEROIDETES
COG2849	V	Antitoxin component YwqK of the YwqJK toxin-antitoxin module	BACTEROIDETES
COG4105	M	Outer membrane protein assembly factor BamD, BamD/ComL family	BACTEROIDETES
COG2431	S	Uncharacterized membrane protein YbjE, DUF340 family	BACTEROIDETES
COG1030	O	Membrane-bound serine protease (ClpP class)	BACTEROIDETES
COG0027	F	Formate-dependent phosphoribosylglycinamide formyltransferase (GAR transformylase)	BACTEROIDETES
COG3187	O	Heat shock protein HslJ	BACTEROIDETES
COG3184	S	Uncharacterized protein	BACTEROIDETES
COG3206	M	Uncharacterized protein involved in exopolysaccharide biosynthesis	BACTEROIDETES
COG1629	P	Outer membrane receptor proteins, mostly Fe transport	BACTEROIDETES
COG2908	M	UDP-2,3-diacylglucosamine pyrophosphatase LpxH	BACTEROIDETES
COG0763	M	Lipid A disaccharide synthetase	BACTEROIDETES
COG1137	M	ABC-type lipopolysaccharide export system, ATPase component	BACTEROIDETES
COG2259	S	Uncharacterized membrane protein YphA, DoxX/SURF4 family	BACTEROIDETES
COG3086	T	Positive regulator of sigma E activity	BACTEROIDETES
COG4413	E	Urea transporter	BACTEROIDETES
COG1519	M	3-deoxy-D-manno-octulosonic-acid transferase	BACTEROIDETES
COG4409	GM	Neuraminidase (sialidase)	BACTEROIDETES
COG0848	U	Biopolymer transport protein ExbD	BACTEROIDETES
COG2373	R	Uncharacterized conserved protein YfaS, alpha-2-macroglobulin family	BACTEROIDETES
COG1043	M	Acyl-[acyl carrier protein]--UDP-N-acetylglucosamine O-acyltransferase	BACTEROIDETES
COG2911	U	Autotransporter translocation and assembly factor TamB	BACTEROIDETES
COG3387	G	Glucoamylase (glucan-1,4-alpha-glucosidase), GH15 family	BACTEROIDETES
COG0545	O	FKBP-type peptidyl-prolyl cis-trans isomerase	BACTEROIDETES
COG2605	R	Predicted kinase related to galactokinase and mevalonate kinase	BACTEROIDETES
COG2971	G	BadF-type ATPase, related to human N-acetylglucosamine kinase	BACTEROIDETES
COG3635	G	2,3-bisphosphoglycerate-independent phosphoglycerate mutase, archeal type	BACTEROIDETES
COG0811	U	Biopolymer transport protein ExbB/TolQ	BACTEROIDETES
COG0774	M	UDP-3-O-acyl-N-acetylglucosamine deacetylase	BACTEROIDETES
COG2877	M	3-deoxy-D-manno-octulosonic acid (KDO) 8-phosphate synthase	BACTEROIDETES
COG3487	S	Uncharacterized iron-regulated protein	BACTEROIDETES
COG0795	MN	Lipopolysaccharide export LptBFGC system, permease protein LptF	BACTEROIDETES
COG1734	J	RNA polymerase-binding transcription factor DksA	BACTEROIDETES
COG0320	H	Lipoate synthase	BACTEROIDETES
COG1560	I	Lauroyl/myristoyl acyltransferase	BACTEROIDETES
COG5520	M	O-Glycosyl hydrolase	BACTEROIDETES
COG4775	M	Outer membrane protein assembly factor BamA	BACTEROIDETES
COG3969	R	Predicted phosphoadenosine phosphosulfate sulfurtransferase, contains C-terminal DUF3440 domain	BACTEROIDETES
COG3772	M	Phage-related lysozyme (muramidase), GH24 family	BACTEROIDETES
COG4642	S	Uncharacterized conserved protein	BACTEROIDETES
COG3579	E	Aminopeptidase C	BACTEROIDETES
COG1778	MR	3-deoxy-D-manno-octulosonate 8-phosphate phosphatase KdsC and related HAD superfamily phosphatases	BACTEROIDETES
COG2859	S	Uncharacterized protein	BACTEROIDETES
COG3696	P	Cu/Ag efflux pump CusA	BACTEROIDETES
COG1166	E	Arginine decarboxylase (spermidine biosynthesis)	BACTEROIDETES
COG1672	R	Predicted ATPase, archaeal AAA+ ATPase superfamily	BACTEROIDETES
COG0377	C	NADH:ubiquinone oxidoreductase 20 kD subunit (chhain B) or related Fe-S oxidoreductase	BACTEROIDETES
COG4481	S	Uncharacterized protein	FIRMICUTES
COG2384	J	tRNA A22 N-methylase	FIRMICUTES
COG4472	S	Uncharacterized protein, UPF0297 family	FIRMICUTES
COG1358	J	Ribosomal protein L7Ae or related RNA K-turn-binding protein	FIRMICUTES
COG3935	L	DNA replication protein DnaD	FIRMICUTES
COG4506	S	Uncharacterized beta-barrel protein YwiB, DUF1934 family	FIRMICUTES
COG3887	T	c-di-AMP phosphodiesterase, consists of a GGDEF-like and DHH domains	FIRMICUTES
COG2739	K	Predicted DNA-binding protein YlxM, UPF0122 family	FIRMICUTES
COG1323	R	Predicted nucleotidyltransferase	FIRMICUTES
COG3331	R	Penicillin-binding protein-related factor A, putative recombinase	FIRMICUTES
COG1939	J	23S rRNA maturation mini-RNase III	FIRMICUTES
COG2302	R	RNA-binding protein YlmH, contains S4-like domain	FIRMICUTES
COG2868	S	Uncharacterized conserved protein YsxB, DUF464 family	FIRMICUTES
COG4684	S	Uncharacterized membrane protein	FIRMICUTES
COG4862	KTN	Negative regulator of genetic competence, sporulation and motility	FIRMICUTES
COG4224	S	Uncharacterized protein YnzC, UPF0291/DUF896 family	FIRMICUTES
COG2155	S	Uncharacterized membrane protein YuzA, DUF378 family	FIRMICUTES
COG4100	PR	Cystathionine beta-lyase family protein involved in aluminum resistance	FIRMICUTES
COG3874	S	Uncharacterized spore protein YtfJ	FIRMICUTES
COG4720	S	Uncharacterized membrane protein	FIRMICUTES
COG1161	J	Ribosome biogenesis GTPase A	FIRMICUTES
COG4465	K	GTP-sensing pleiotropic transcriptional regulator CodY	FIRMICUTES
COG3854	D	Stage III sporulation protein SpoIIIAA	FIRMICUTES
COG5632	M	N-acetylmuramoyl-L-alanine amidase CwlA	FIRMICUTES
COG1307	I	Fatty acid-binding protein DegV (function unknown)	FIRMICUTES
COG3773	DM	Cell wall hydrolase CwlJ, involved in spore germination	FIRMICUTES
COG4856	S	Uncharacterized protein, YbbR domain	FIRMICUTES
COG3870	S	Uncharacterized protein YaaQ	FIRMICUTES
COG3481	J	3'-5' exoribonuclease YhaM, can participate in 23S rRNA maturation, HD superfamily	FIRMICUTES
COG5341	S	Uncharacterized protein	FIRMICUTES
COG1873	R	Sporulation protein YlmC, PRC-barrel domain family	FIRMICUTES
COG4708	S	Uncharacterized membrane protein	FIRMICUTES
COG4769	S	Uncharacterized membrane protein	FIRMICUTES
COG2179	R	Predicted phosphohydrolase YqeG, HAD superfamily	FIRMICUTES
COG3601	H	Riboflavin transporter FmnP	FIRMICUTES
COG3859	H	Thiamine transporter ThiT	FIRMICUTES
COG2309	E	Leucyl aminopeptidase (aminopeptidase T)	FIRMICUTES
COG3584	S	3D (Asp-Asp-Asp) domain	FIRMICUTES
COG1302	S	Uncharacterized conserved protein YloU, alkaline shock protein (Asp23) family	FIRMICUTES
COG1527	C	Archaeal/vacuolar-type H+-ATPase subunit C/Vma6	FIRMICUTES
COG1436	C	Archaeal/vacuolar-type H+-ATPase subunit F/Vma7	FIRMICUTES
COG1461	R	Predicted kinase related to dihydroxyacetone kinase	FIRMICUTES
COG3679	T	Cell fate regulator YlbF, YheA/YmcA/DUF963 family (controls sporulation, competence, biofilm development)	FIRMICUTES
COG4894	S	Uncharacterized protein YxjI	FIRMICUTES
COG2972	T	Sensor histidine kinase YesM	FIRMICUTES
COG1098	R	Predicted RNA-binding protein, contains ribosomal protein S1 (RPS1) domain	FIRMICUTES
COG4478	S	Uncharacterized membrane protein	FIRMICUTES
COG2088	D	DNA-binding protein SpoVG, cell septation regulator	FIRMICUTES
COG5401	D	Spore germination protein GerM	FIRMICUTES
COG4732	S	Predicted membrane protein	FIRMICUTES
COG1293	J	Predicted component of the ribosome quality control (RQC) complex, YloA/Tae2 family, contains fibronectin-binding (FbpA) and DUF814 domains	FIRMICUTES
COG4512	KT	Accessory gene regulator protein AgrB	FIRMICUTES
COG4767	V	Glycopeptide antibiotics resistance protein	FIRMICUTES
COG1101	R	ABC-type uncharacterized transport system, ATPase component	FIRMICUTES
COG4717	S	Uncharacterized protein YhaN	FIRMICUTES
COG4709	S	Uncharacterized membrane protein	FIRMICUTES
COG4120	R	ABC-type uncharacterized transport system, permease component	FIRMICUTES
COG1227	CP	Inorganic pyrophosphatase/exopolyphosphatase	FIRMICUTES
COG4086	S	Uncharacterized protein YpuA, DUF1002 family	FIRMICUTES
COG2984	R	ABC-type uncharacterized transport system, periplasmic component	FIRMICUTES
COG3363	F	Archaeal IMP cyclohydrolase	FIRMICUTES
COG4496	S	Uncharacterized protein YerC	FIRMICUTES
COG2002	KV	Bifunctional DNA-binding transcriptional regulator of stationary/sporulation/toxin gene expression and antitoxin component of the YhaV-PrlF toxin-antitoxin module	FIRMICUTES
COG3641	S	Uncharacterized membrane protein (does not regulate perfringolysin O expression)	FIRMICUTES
COG1876	M	LD-carboxypeptidase LdcB, LAS superfamily	FIRMICUTES
COG2426	S	Uncharacterized membrane protein	FIRMICUTES
COG3906	S	Uncharacterized protein YrzB, UPF0473 family	FIRMICUTES
COG4509	S	Uncharacterized protein	FIRMICUTES
COG3944	M	Capsular polysaccharide biosynthesis protein	FIRMICUTES
COG1079	R	ABC-type uncharacterized transport system, permease component	FIRMICUTES
COG3872	S	Uncharacterized conserved protein YqhQ	FIRMICUTES
COG1658	J	5S rRNA maturation endonuclease (Ribonuclease M5), contains TOPRIM domain	FIRMICUTES
COG3845	R	ABC-type uncharacterized transport system, ATPase component	FIRMICUTES
COG3857	L	ATP-dependent helicase/DNAse subunit B	FIRMICUTES
COG4603	R	ABC-type uncharacterized transport system, permease component	FIRMICUTES
COG1268	H	Biotin transporter BioY	FIRMICUTES
COG3689	S	Uncharacterized membrane protein YcgQ, UPF0703/DUF1980 family	FIRMICUTES
COG4492	R	ACT domain-containing protein	FIRMICUTES
COG4753	TK	Two-component response regulator, YesN/AraC family, consists of REC and AraC-type DNA-binding domains	FIRMICUTES
COG1827	KH	Transcriptional regulator of NAD metabolism, contains HTH and 3H domains	FIRMICUTES
COG4915	QR	5-bromo-4-chloroindolyl phosphate hydrolysis protein	FIRMICUTES
COG1493	T	Serine kinase of the HPr protein, regulates carbohydrate metabolism	FIRMICUTES
COG2337	V	mRNA-degrading endonuclease, toxin component of the MazEF toxin-antitoxin module	FIRMICUTES
COG2946	L	DNA relaxase NicK	FIRMICUTES
COG1316	M	Anionic cell wall polymer biosynthesis enzyme, LytR-Cps2A-Psr (LCP) family	FIRMICUTES
COG2740	R	Predicted RNA-binding protein YlxR, DUF448 family	FIRMICUTES
COG2607	R	Predicted ATPase, AAA+ superfamily	FIRMICUTES
COG0517	T	CBS domain	FIRMICUTES
COG3359	R	Uncharacterized conserved protein YprB, contains RNaseH-like and TPR domains	FIRMICUTES
COG3343	K	DNA-directed RNA polymerase, delta subunit	FIRMICUTES
COG4463	K	Transcriptional regulator CtsR	FIRMICUTES
COG1354	L	Chromatin segregation and condensation protein Rec8/ScpA/Scc1, kleisin family	FIRMICUTES
COG2013	S	Uncharacterized conserved protein, AIM24 family	FIRMICUTES
COG1713	R	HD superfamily phosphohydrolase YqeK (fused to NMNAT in mycoplasms)	FIRMICUTES
COG0301	HJ	Adenylyl- and sulfurtransferase ThiI, participates in tRNA 4-thiouridine and thiamine biosynthesis	FIRMICUTES
COG3326	S	Uncharacterized membrane protein YsdA, DUF1294 family	FIRMICUTES
COG2720	V	Vancomycin resistance protein YoaR (function unknown), contains peptidoglycan-binding and VanW domains	FIRMICUTES
COG1386	K	Chromosome segregation and condensation protein ScpB	FIRMICUTES
COG3705	E	ATP phosphoribosyltransferase regulatory subunit HisZ	FIRMICUTES
COG4839	D	Cell division protein FtsL	FIRMICUTES
COG4193	G	Beta- N-acetylglucosaminidase	FIRMICUTES
COG4129	S	Uncharacterized membrane protein YgaE, UPF0421/DUF939 family	FIRMICUTES
COG3864	R	Predicted metal-dependent peptidase	FIRMICUTES
COG1481	K	DNA-binding transcriptional regulator WhiA, involved in cell division	FIRMICUTES
COG3611	L	Replication initiation and membrane attachment protein DnaB	FIRMICUTES
COG2052	M	Regulator of extracellular matrix RemA, YlzA/DUF370 family	FIRMICUTES
COG3853	V	Uncharacterized conserved protein YaaN involved in tellurite resistance	FIRMICUTES
COG4905	S	Uncharacterized membrane protein	FIRMICUTES
COG4824	X	Phage-related holin (Lysis protein)	FIRMICUTES
COG1648	H	Siroheme synthase (precorrin-2 oxidase/ferrochelatase domain)	FIRMICUTES
COG5279	D	Cytokinesis protein 3, contains TGc (transglutaminase/protease-like) domain	FIRMICUTES
COG1281	O	Redox-regulated molecular chaperone, HSP33 family	FIRMICUTES
COG4443	S	Uncharacterized protein	FIRMICUTES
COG1799	D	FtsZ-interacting cell division protein YlmF	FIRMICUTES
COG3581	R	Predicted nucleotide-binding protein, sugar kinase/HSP70/actin superfamily	FIRMICUTES
COG2176	L	DNA polymerase III, alpha subunit (gram-positive type)	FIRMICUTES
COG4537	X	Competence protein ComGC	FIRMICUTES
COG4098	L	Superfamily II DNA/RNA helicase required for DNA uptake (late competence protein)	FIRMICUTES
COG2340	S	Uncharacterized conserved protein YkwD, contains CAP (CSP/antigen 5/PR1) domain	FIRMICUTES
COG4722	X	Phage-related protein	FIRMICUTES
COG5438	S	Uncharacterized membrane protein	FIRMICUTES
COG5578	S	Uncharacterized membrane protein YesL	FIRMICUTES
COG2501	J	Ribosome-associated protein YbcJ, S4-like RNA binding protein	FIRMICUTES
COG1744	M	Basic membrane lipoprotein Med, periplasmic binding protein (PBP1-ABC) superfamily	FIRMICUTES
COG4200	S	Uncharacterized protein	FIRMICUTES
COG1625	C	Fe-S oxidoreductase, related to NifB/MoaA family	FIRMICUTES
COG4956	R	Uncharacterized conserved protein YacL, contains PIN and TRAM domains	FIRMICUTES
COG5523	S	Uncharacterized membrane protein	FIRMICUTES
COG3546	P	Mn-containing catalase (includes spore coat protein CotJC)	FIRMICUTES
COG4836	S	Uncharacterized membrane protein YwzB	FIRMICUTES
COG5577	M	Spore coat protein CotF	FIRMICUTES
COG4209	G	ABC-type polysaccharide transport system, permease component	FIRMICUTES
COG3557	S	Uncharacterized domain/protein associated with RNAses G and E	FIRMICUTES
COG3835	KT	Sugar diacid utilization regulator	FIRMICUTES
COG4470	S	Uncharacterized protein YutD	FIRMICUTES
COG4471	S	Uncharacterized protein YlbG, UPF0298 family	FIRMICUTES
COG5011	S	Uncharacterized conserved protein, DUF2344 family	FIRMICUTES
COG3830	T	ACT domain, binds amino acids and other small ligands	FIRMICUTES
COG4990	S	Uncharacterized protein YvpB	FIRMICUTES
COG4392	E	Branched-chain amino acid transport protein	FIRMICUTES
COG4473	U	Predicted ABC-type exoprotein transport system, permease component	FIRMICUTES
COG1236	J	RNA processing exonuclease, beta-lactamase fold, Cft2 family	FIRMICUTES
COG4116	S	Uncharacterized protein YjbK	FIRMICUTES
COG4476	S	Uncharacterized protein YktA, UPF0223 family	FIRMICUTES
COG2357	FT	ppGpp synthetase catalytic domain (RelA/SpoT-type nucleotidyltranferase)	FIRMICUTES
COG5353	S	Uncharacterized protein YpmB	FIRMICUTES
COG3619	S	Uncharacterized membrane protein YoaK, UPF0700 family	FIRMICUTES
COG4636	R	Endonuclease, Uma2 family (restriction endonuclease fold)	FIRMICUTES
COG2848	D	Uncharacterized conserved protein, UPF0210 family	FIRMICUTES
COG1321	K	Mn-dependent transcriptional regulator, DtxR family	FIRMICUTES
COG4716	S	Myosin-crossreactive antigen (function unknown)	FIRMICUTES
COG3044	R	Predicted ATPase of the ABC class	FIRMICUTES
COG0418	F	Dihydroorotase	PROTEOBACTERIA
COG1049	C	Aconitase B	PROTEOBACTERIA
COG0158	G	Fructose-1,6-bisphosphatase	PROTEOBACTERIA
COG4239	Q	ABC-type microcin C transport system, permease component YejE	PROTEOBACTERIA
COG2862	S	Uncharacterized membrane protein YqhA	PROTEOBACTERIA
COG2841	S	Uncharacterized conserved protein YdcH, DUF465 family	PROTEOBACTERIA
COG0585	J	tRNA(Glu) U13 pseudouridine synthase TruD	PROTEOBACTERIA
COG2134	I	CDP-diacylglycerol pyrophosphatase	PROTEOBACTERIA
COG0837	G	Glucokinase	PROTEOBACTERIA
COG4174	Q	ABC-type microcin C transport system, permease component YejB	PROTEOBACTERIA
COG1706	N	Flagellar basal body P-ring protein FlgI	PROTEOBACTERIA
COG3034	M	Murein L,D-transpeptidase YafK	PROTEOBACTERIA
COG2063	N	Flagellar basal body L-ring protein FlgH	PROTEOBACTERIA
COG0797	M	Rare lipoprotein A, peptidoglycan hydrolase digesting "naked" glycans, contains C-terminal SPOR domain	PROTEOBACTERIA
COG1495	O	Disulfide bond formation protein DsbB	PROTEOBACTERIA
COG2921	T	Putative lipoic acid-binding regulatory protein	PROTEOBACTERIA
COG3028	J	Ribosomal 50S subunit-associated protein YjgA (function unknown), DUF615 family	PROTEOBACTERIA
COG0565	J	tRNA C32,U32 (ribose-2'-O)-methylase TrmJ or a related methyltransferase	PROTEOBACTERIA
COG2829	M	Outer membrane phospholipase A	PROTEOBACTERIA
COG2924	PO	Fe-S cluster biosynthesis and repair protein YggX	PROTEOBACTERIA
COG2823	S	Osmotically-inducible protein OsmY, contains BON domain	PROTEOBACTERIA
COG2975	O	Fe-S-cluster formation regulator IscX/YfhJ	PROTEOBACTERIA
COG2854	I	ABC-type transporter Mla maintaining outer membrane lipid asymmetry, periplasmic MlaC component	PROTEOBACTERIA
COG0293	J	23S rRNA U2552 (ribose-2'-O)-methylase RlmE/FtsJ	PROTEOBACTERIA
COG2969	R	Stringent starvation protein B	PROTEOBACTERIA
COG2914	V	Putative antitoxin component PasI (RatB) of the RatAB toxin-antitoxin module, ubiquitin-RnfH superfamily	PROTEOBACTERIA
COG1034	C	NADH dehydrogenase/NADH:ubiquinone oxidoreductase 75 kD subunit (chain G)	PROTEOBACTERIA
COG2917	D	Intracellular septation protein A	PROTEOBACTERIA
COG2821	M	Membrane-bound lytic murein transglycosylase	PROTEOBACTERIA
COG3017	M	Outer membrane lipoprotein LolB, involved in outer membrane biogenesis	PROTEOBACTERIA
COG3157	U	Type VI protein secretion system component Hcp (secreted cytotoxin)	PROTEOBACTERIA
COG0314	H	Molybdopterin synthase catalytic subunit	PROTEOBACTERIA
COG1076	O	DnaJ-domain-containing proteins 1	PROTEOBACTERIA
COG2518	O	Protein-L-isoaspartate O-methyltransferase	PROTEOBACTERIA
COG2009	C	Succinate dehydrogenase/fumarate reductase, cytochrome b subunit	PROTEOBACTERIA
COG0278	O	Glutaredoxin-related protein	PROTEOBACTERIA
COG0408	H	Coproporphyrinogen III oxidase	PROTEOBACTERIA
COG5007	T	Acid stress-induced BolA-like protein IbaG/YrbA, predicted regulator of iron metabolism	PROTEOBACTERIA
COG2965	L	Primosomal replication protein N	PROTEOBACTERIA
COG4582	D	Cell division protein ZapD, interacts with FtsZ	PROTEOBACTERIA
COG1977	H	Molybdopterin converting factor, small subunit	PROTEOBACTERIA
COG3516	U	Predicted component of the type VI protein secretion system	PROTEOBACTERIA
COG3518	U	Predicted component of the type VI protein secretion system	PROTEOBACTERIA
COG5393	S	Uncharacterized membrane protein YqjE	PROTEOBACTERIA
COG0271	T	Stress-induced morphogen (activity unknown)	PROTEOBACTERIA
COG0815	M	Apolipoprotein N-acyltransferase	PROTEOBACTERIA
COG2870	M	ADP-heptose synthase, bifunctional sugar kinase/adenylyltransferase	PROTEOBACTERIA
COG3045	T	Periplasmic catabolite regulation protein CreA (function unknown)	PROTEOBACTERIA
COG3009	S	Uncharacterized lipoprotein YmbA	PROTEOBACTERIA
COG1886	NU	Flagellar motor switch/type III secretory pathway protein FliN	PROTEOBACTERIA
COG3312	C	FoF1-type ATP synthase assembly protein I	PROTEOBACTERIA
COG3790	S	Predicted membrane protein, encoded in cydAB operon	PROTEOBACTERIA
COG0680	C	Ni,Fe-hydrogenase maturation factor	PROTEOBACTERIA
COG1965	P	Iron-binding protein CyaY, frataxin homolog	PROTEOBACTERIA
COG2967	P	Uncharacterized protein affecting Mg2+/Co2+ transport	PROTEOBACTERIA
COG4681	S	Uncharacterized conserved protein YaeQ, suppresses RfaH defect	PROTEOBACTERIA
COG3417	M	Outer membrane lipoprotein LpoB, binds and activates PBP1b	PROTEOBACTERIA
COG2974	L	DNA recombination-dependent growth factor C	PROTEOBACTERIA
COG0429	R	Predicted hydrolase of the alpha/beta-hydrolase fold	PROTEOBACTERIA
COG4890	S	Predicted outer membrane lipoprotein	PROTEOBACTERIA
COG3113	M	ABC-type transporter Mla maintaining outer membrane lipid asymmetry, MlaB component, contains STAS domain	PROTEOBACTERIA
COG2938	O	Succinate dehydrogenase flavin-adding protein, antitoxin component of the CptAB toxin-antitoxin module	PROTEOBACTERIA
COG3073	T	Negative regulator of sigma E activity	PROTEOBACTERIA
COG0754	E	Glutathionylspermidine synthase	PROTEOBACTERIA
COG1934	M	Lipopolysaccharide export system protein LptA	PROTEOBACTERIA
COG4735	S	Uncharacterized protein YaaW, UPF0174 family	PROTEOBACTERIA
COG2915	XT	Regulator of phage lambda lysogenization HflD, binds to CII and stimulates its degradation	PROTEOBACTERIA
COG3515	U	Predicted component of the type VI protein secretion system	PROTEOBACTERIA
COG3154	I	Predicted lipid carrier protein YhbT, SCP2 domain	PROTEOBACTERIA
COG3539	N	Pilin (type 1 fimbria component protein)	PROTEOBACTERIA
COG4535	P	Mg2+ and Co2+ transporter CorC, contains CBS pair and CorC-HlyC domains	PROTEOBACTERIA
COG3165	H	Ubiquinone biosynthesis protein UbiJ, contains SCP2 domain	PROTEOBACTERIA
COG2960	S	Uncharacterized conserved protein YqiC, BMFP domain	PROTEOBACTERIA
COG3100	S	Uncharacterized conserved protein YcgL, UPF0745 family	PROTEOBACTERIA
COG2904	J	NADPH-dependent 7-cyano-7-deazaguanine reductase QueF, N-terminal domain	PROTEOBACTERIA
COG2901	K	DNA-binding protein Fis (factor for inversion stimulation)	PROTEOBACTERIA
COG4137	R	ABC-type uncharacterized transport system, permease component	PROTEOBACTERIA
COG3161	H	4-hydroxybenzoate synthetase (chorismate-pyruvate lyase)	PROTEOBACTERIA
COG0807	H	GTP cyclohydrolase II	PROTEOBACTERIA
COG3139	S	Uncharacterized conserved protein YeaC, DUF1315 family	PROTEOBACTERIA
COG3529	R	Predicted nucleic-acid-binding protein, contains Zn-ribbon domain	PROTEOBACTERIA
COG5404	D	Cell division inhibitor SulA, prevents FtsZ ring assembly	PROTEOBACTERIA
COG3026	T	Negative regulator of sigma E activity	PROTEOBACTERIA
COG3781	P	Predicted membrane chloride channel, bestrophin family	PROTEOBACTERIA
COG3098	S	Uncharacterized conserved protein YqcC, DUF446 family	PROTEOBACTERIA
COG4579	T	Isocitrate dehydrogenase kinase/phosphatase	PROTEOBACTERIA
COG2864	C	Cytochrome b subunit of formate dehydrogenase	PROTEOBACTERIA
COG3522	U	Predicted component of the type VI protein secretion system	PROTEOBACTERIA
COG3519	U	Type VI protein secretion system component VasA	PROTEOBACTERIA
COG2925	L	Exonuclease I	PROTEOBACTERIA
COG3111	S	Predicted periplasmic protein YdeI with OB-fold, BOF family	PROTEOBACTERIA
COG3116	D	Cell division protein FtsL, interacts with FtsB, FtsL and FtsQ	PROTEOBACTERIA
COG3038	C	Cytochrome b561	PROTEOBACTERIA
COG2853	M	ABC-type transporter Mla maintaining outer membrane lipid asymmetry, lipoprotein component MlaA	PROTEOBACTERIA
COG3313	R	Predicted Fe-S protein YdhL, DUF1289 family	PROTEOBACTERIA
COG2142	C	Succinate dehydrogenase, hydrophobic anchor subunit	PROTEOBACTERIA
COG0633	C	Ferredoxin	PROTEOBACTERIA
COG3117	M	Lipopolysaccharide export system protein LptC	PROTEOBACTERIA
COG2923	P	Sulfur relay (sulfurtransferase) complex TusC component, DsrF/TusC family	PROTEOBACTERIA
COG3042	R	Putative hemolysin	PROTEOBACTERIA
COG3101	J	Elongation factor P hydroxylase (EF-P beta-lysylation pathway)	PROTEOBACTERIA
COG3242	S	Uncharacterized conserved protein YjeT, DUF2065 family	PROTEOBACTERIA
COG3776	S	Uncharacterized conserved protein YhhL, DUF1145 family	PROTEOBACTERIA
COG3164	S	Uncharacterized conserved protein YhdP, contains DUF3971 and AsmA2 domains	PROTEOBACTERIA
COG4651	P	Predicted Kef-type K+ transport protein, K+/H+ antiporter domain	PROTEOBACTERIA
COG3517	U	Predicted component of the type VI protein secretion system	PROTEOBACTERIA
COG4230	E	Delta 1-pyrroline-5-carboxylate dehydrogenase	PROTEOBACTERIA
COG2900	S	Uncharacterized coiled-coil protein SlyX (sensitive to lysis X)	PROTEOBACTERIA
COG2937	I	Glycerol-3-phosphate O-acyltransferase	PROTEOBACTERIA
COG3036	J	Stalled ribosome alternative rescue factor ArfA	PROTEOBACTERIA
COG3067	CP	Na+/H+ antiporter NhaB	PROTEOBACTERIA
COG3008	S	Paraquat-inducible protein B	PROTEOBACTERIA
COG2920	P	Sulfur relay (sulfurtransferase) protein, DsrC/TusE family	PROTEOBACTERIA
COG2867	J	Ribosome association toxin PasT (RatA) of the RatAB toxin-antitoxin module	PROTEOBACTERIA
COG3079	S	Uncharacterized conserved protein YgfB, UPF0149 family	PROTEOBACTERIA
COG3771	S	Uncharacterized membrane protein YciS, DUF1049 family	PROTEOBACTERIA
COG3785	O	Heat shock protein HspQ	PROTEOBACTERIA
COG4568	K	Transcriptional antiterminator Rof (Rho-off)	PROTEOBACTERIA
COG2353	R	Polyisoprenoid-binding periplasmic protein YceI	PROTEOBACTERIA
COG4796	U	Type II secretory pathway, component HofQ	PROTEOBACTERIA
COG2168	O	Sulfur transfer complex TusBCD TusB component, DsrH family	PROTEOBACTERIA
COG3089	S	Uncharacterized conserved protein YheU, UPF0270 family	PROTEOBACTERIA
COG3159	S	Uncharacterized conserved protein YigA, DUF484 family	PROTEOBACTERIA
COG2973	K	Trp operon repressor	PROTEOBACTERIA
COG3060	KE	Transcriptional regulator of met regulon	PROTEOBACTERIA
COG3082	S	Uncharacterized conserved protein YejL, UPF0352 family	PROTEOBACTERIA
COG3084	S	Uncharacterized protein YihD, DUF1040 family	PROTEOBACTERIA
COG3085	S	Uncharacterized conserved protein YifE, UPF0438 family	PROTEOBACTERIA
COG3095	D	Chromosome condensin MukBEF, MukE localization factor	PROTEOBACTERIA
COG3102	R	Uncharacterized conserved protein YecM, predicted metalloenzyme	PROTEOBACTERIA
COG3112	S	Uncharacterized protein YacL, UPF0231 family	PROTEOBACTERIA
COG3691	S	Uncharacterized conserved protein YfcZ, UPF0381/DUF406 family	PROTEOBACTERIA
COG3788	S	Uncharacterized membrane protein YecN, MAPEG domain	PROTEOBACTERIA
COG3978	C	Acetolactate synthase small subunit, contains ACT domain	PROTEOBACTERIA
COG4138	H	ABC-type cobalamin transport system, ATPase component	PROTEOBACTERIA
COG4168	V	ABC-type antimicrobial peptide transport system, permease component	PROTEOBACTERIA
COG5463	S	Uncharacterized conserved protein YgiB, involved in bioifilm formation, UPF0441/DUF1190 family	PROTEOBACTERIA
COG2850	J	Ribosomal protein L16 Arg81 hydroxylase, contains JmjC domain	PROTEOBACTERIA
COG1981	S	Uncharacterized membrane protein	PROTEOBACTERIA
COG3099	S	Uncharacterized conserved protein YciU, UPF0263 family	PROTEOBACTERIA
COG3120	L	Macrodomain Ter protein organizer, MatP/YcbG family	PROTEOBACTERIA
COG4139	H	ABC-type cobalamin transport system, permease component	PROTEOBACTERIA
COG4215	E	ABC-type arginine transport system, permease component	PROTEOBACTERIA
COG3029	C	Fumarate reductase subunit C	PROTEOBACTERIA
COG2980	M	Outer membrane lipoprotein LptE/RlpB (LPS assembly)	PROTEOBACTERIA
COG1553	P	Sulfur relay (sulfurtransferase) complex TusBCD TusD component, DsrE family	PROTEOBACTERIA
COG3080	C	Fumarate reductase subunit D	PROTEOBACTERIA
COG4256	H	Hemin uptake protein HemP	PROTEOBACTERIA
COG5569	P	Periplasmic Cu and Ag efflux protein CusF	PROTEOBACTERIA
COG1441	H	O-succinylbenzoate synthase	PROTEOBACTERIA
COG3006	D	Chromosome condensin MukBEF complex, kleisin-like MukF subunit	PROTEOBACTERIA
COG3050	L	DNA polymerase III, psi subunit	PROTEOBACTERIA
COG3057	L	Negative regulator of replication initiation	PROTEOBACTERIA
COG4161	E	ABC-type arginine transport system, ATPase component	PROTEOBACTERIA
COG0814	E	Amino acid permease	PROTEOBACTERIA
COG3604	KT	Transcriptional regulator containing GAF, AAA-type ATPase, and DNA-binding Fis domains	PROTEOBACTERIA
COG0625	O	Glutathione S-transferase	PROTEOBACTERIA
COG2863	C	Cytochrome c553	PROTEOBACTERIA
COG1485	R	Predicted ATPase	PROTEOBACTERIA
COG3092	S	Uncharacterized membrane protein YfbV, UPF0208 family	PROTEOBACTERIA
COG5455	P	Periplasmic regulator RcnB of Ni and Co efflux	PROTEOBACTERIA
COG2916	K	DNA-binding protein H-NS	PROTEOBACTERIA
COG3140	S	Uncharacterized conserved protein YoaH, UPF0181 family	PROTEOBACTERIA
COG3133	M	Outer membrane lipoprotein SlyB	PROTEOBACTERIA
COG3061	S	Cell envelope opacity-associated protein A (function unknown)	PROTEOBACTERIA
COG3106	R	Predicted ATPase, YcjX-like family	PROTEOBACTERIA
COG3923	L	Primosomal replication protein N''	PROTEOBACTERIA
COG3114	U	Heme exporter protein D	PROTEOBACTERIA
COG2927	L	DNA polymerase III, chi subunit	PROTEOBACTERIA
COG2922	S	Uncharacterized conserved protein Smg, DUF494 family	PROTEOBACTERIA
COG1330	L	Exonuclease V gamma subunit	PROTEOBACTERIA
COG3155	Q	Enhancing lycopene biosynthesis protein 2	PROTEOBACTERIA
COG2127	O	ATP-dependent Clp protease adapter protein ClpS	PROTEOBACTERIA
COG3977	E	Alanine-alpha-ketoisovalerate (or valine-pyruvate) aminotransferase	PROTEOBACTERIA
COG3455	U	Type VI protein secretion system component VasF	PROTEOBACTERIA
COG1858	O	Cytochrome c peroxidase	PROTEOBACTERIA
COG2912	T	Regulator of sirC expression, contains transglutaminase-like and TPR domains	PROTEOBACTERIA
COG3596	R	Predicted GTPase	PROTEOBACTERIA
COG4170	V	ABC-type antimicrobial peptide transport system, ATPase component	PROTEOBACTERIA
COG4171	V	ABC-type antimicrobial peptide transport system, permease component	PROTEOBACTERIA
COG3726	S	Uncharacterized membrane protein affecting hemolysin expression	PROTEOBACTERIA
COG3605	T	Signal transduction protein containing GAF and PtsI domains	PROTEOBACTERIA
COG2951	M	Membrane-bound lytic murein transglycosylase B	PROTEOBACTERIA
COG3530	S	Uncharacterized conserved protein, DUF3820 family	PROTEOBACTERIA
COG3150	R	Predicted esterase YcpF, UPF0227 family	PROTEOBACTERIA
COG3248	M	Nucleoside-specific outer membrane channel protein Tsx	PROTEOBACTERIA
COG4160	E	ABC-type arginine/histidine transport system, permease component	PROTEOBACTERIA
COG3445	H	Autonomous glycyl radical cofactor GrcA	PROTEOBACTERIA
COG3840	H	ABC-type thiamine transport system, ATPase component	PROTEOBACTERIA
COG3784	S	Uncharacterized conserved protein YdbL, DUF1318 family	PROTEOBACTERIA
COG3725	V	Membrane protein required for beta-lactamase induction	PROTEOBACTERIA
COG3700	PR	Acid phosphatase (class B)	PROTEOBACTERIA
COG3121	W	P pilus assembly protein, chaperone PapD	PROTEOBACTERIA
COG4811	S	Uncharacterized membrane protein YobD, UPF0266 family	PROTEOBACTERIA
COG3151	S	Uncharacterized protein YqiB, DUF1249 family	PROTEOBACTERIA
COG3136	S	Uncharacterized membrane protein, GlpM family	PROTEOBACTERIA
COG2857	C	Cytochrome c1	PROTEOBACTERIA
COG3148	S	Uncharacterized conserved protein YfiP, DTW domain	PROTEOBACTERIA
COG4150	P	ABC-type sulfate transport system, periplasmic component	PROTEOBACTERIA
COG2716	E	Glycine cleavage system regulatory protein	PROTEOBACTERIA
COG4950	S	N-terminal domain of uncharacterized protein YciW (function unknown)	PROTEOBACTERIA
COG3852	T	Signal transduction histidine kinase, nitrogen specific	PROTEOBACTERIA
COG2269	J	Elongation factor P--beta-lysine ligase (EF-P beta-lysylation pathway)	PROTEOBACTERIA
COG4787	N	Flagellar basal body rod protein FlgF	PROTEOBACTERIA
COG3068	S	Uncharacterized protein YjaG, DUF416 family	PROTEOBACTERIA
COG3895	M	Membrane-bound inhibitor of C-type lysozyme	PROTEOBACTERIA
COG3107	M	Outer membrane lipoprotein LpoA, binds and activates PBP1a	PROTEOBACTERIA
COG2983	S	Uncharacterized cysteine cluster protein YcgN, CxxCxxCC family	PROTEOBACTERIA
COG3217	R	Uncharacterized conserved protein YcbX, contains MOSC and Fe-S domains	PROTEOBACTERIA
COG3521	U	Predicted component of the type VI protein secretion system	PROTEOBACTERIA
COG3713	M	Outer membrane scaffolding protein for murein synthesis, MipA/OmpV family	PROTEOBACTERIA
COG1740	C	Ni,Fe-hydrogenase I small subunit	PROTEOBACTERIA
COG3094	S	Uncharacterized membrane protein SirB2	PROTEOBACTERIA
COG3141	L	dsDNA-binding SOS-regulon protein, induction by DNA damage requires cAMP	PROTEOBACTERIA
COG3719	J	Ribonuclease I	PROTEOBACTERIA
COG4574	O	Serine protease inhibitor ecotin	PROTEOBACTERIA
COG3097	S	Uncharacterized protein YqfB, UPF0267 family	PROTEOBACTERIA
COG0374	C	Ni,Fe-hydrogenase I large subunit	PROTEOBACTERIA
COG3768	S	Uncharacterized membrane protein YcjF, UPF0283 family	PROTEOBACTERIA
COG3145	L	Alkylated DNA repair dioxygenase AlkB	PROTEOBACTERIA
COG3056	S	Uncharacterized lipoprotein YajG	PROTEOBACTERIA
COG3770	M	Murein endopeptidase	PROTEOBACTERIA
COG3160	K	Regulator of sigma D	PROTEOBACTERIA
COG3197	P	Uncharacterized protein, possibly involved in nitrogen fixation	PROTEOBACTERIA
COG3850	T	Signal transduction histidine kinase, nitrate/nitrite-specific	PROTEOBACTERIA
COG3709	G	Ribose 1,5-bisphosphokinase PhnN	PROTEOBACTERIA
COG2933	J	23S rRNA C2498 (ribose-2'-O)-methylase RlmM	PROTEOBACTERIA
COG0354	O	Folate-binding Fe-S cluster repair protein YgfZ, possible role in tRNA modification	PROTEOBACTERIA
COG3054	R	Predicted transcriptional regulator	PROTEOBACTERIA
COG0405	E	Gamma-glutamyltranspeptidase	PROTEOBACTERIA
COG3024	L	Endogenous inhibitor of DNA gyrase, YacG/DUF329 family	PROTEOBACTERIA
COG4736	C	Cbb3-type cytochrome oxidase, subunit 3	PROTEOBACTERIA
COG5544	S	Uncharacterized conserved protein YfiM, DUF2279 family	PROTEOBACTERIA
COG3298	L	Predicted 3'-5' exonuclease related to the exonuclease domain of PolB	PROTEOBACTERIA
COG4181	Q	Predicted ABC-type transport system involved in lysophospholipase L1 biosynthesis, ATPase component	PROTEOBACTERIA
COG3122	S	Uncharacterized conserved protein YaiL, DUF2058 family	PROTEOBACTERIA
COG0241	E	Histidinol phosphatase or a related phosphatase	PROTEOBACTERIA
COG5487	S	Uncharacterized membrane protein YtjA, UPF0391 family	PROTEOBACTERIA
COG3126	S	Uncharacterized lipoprotein YbaY	PROTEOBACTERIA
COG4598	E	ABC-type histidine transport system, ATPase component	PROTEOBACTERIA
COG5571	R	Uncharacterized protein YhjY, contains autotransporter beta-barrel domain	PROTEOBACTERIA
COG3504	U	Type IV secretory pathway, VirB9 components	PROTEOBACTERIA
COG1749	N	Flagellar hook protein FlgE	PROTEOBACTERIA
COG3722	K	DNA-binding transcriptional regulator, MltR family	PROTEOBACTERIA
COG3138	E	Arginine/ornithine N-succinyltransferase beta subunit	PROTEOBACTERIA
COG4133	O	ABC-type transport system involved in cytochrome c biogenesis, ATPase component	PROTEOBACTERIA
COG0382	H	4-hydroxybenzoate polyprenyltransferase	PROTEOBACTERIA
COG3954	G	Phosphoribulokinase	PROTEOBACTERIA
COG4575	J	Membrane-anchored ribosome-binding protein, inhibits growth in stationary phase, ElaB/YqjD/DUF883 family	PROTEOBACTERIA
COG3520	U	Predicted component of the type VI protein secretion system	PROTEOBACTERIA
COG3399	S	Uncharacterized protein	PROTEOBACTERIA
COG4776	K	Exoribonuclease II	PROTEOBACTERIA
COG3615	S	Uncharacterized protein/domain, possibly involved in tellurite resistance	PROTEOBACTERIA
COG3787	S	Uncharacterized conserved protein YhbP, UPF0306 family	PROTEOBACTERIA
COG4135	R	ABC-type uncharacterized transport system YnjBCD, permease component	PROTEOBACTERIA
COG5645	S	Uncharacterized conserved protein YceK	PROTEOBACTERIA
COG3283	KE	Transcriptional regulator of aromatic amino acids metabolism	PROTEOBACTERIA
COG2835	S	Uncharacterized conserved protein YbaR, Trm112 family	PROTEOBACTERIA
COG1969	C	Ni,Fe-hydrogenase I cytochrome b subunit	PROTEOBACTERIA
COG2354	S	Uncharacterized membrane protein MutK, may be involved in DNA repair	PROTEOBACTERIA
COG1872	S	Uncharacterized conserved protein YggU, UPF0235/DUF167 family	PROTEOBACTERIA
COG3074	D	Cell division protein ZapB, interacts with FtsZ	PROTEOBACTERIA
COG1025	O	Secreted/periplasmic Zn-dependent peptidases, insulinase-like	PROTEOBACTERIA
COG3171	S	Uncharacterized conserved protein YggL, DUF469 family	PROTEOBACTERIA
COG3143	NT	Chemotaxis regulator CheZ, phosphatase of CheY~P	PROTEOBACTERIA
COG3058	CO	Formate dehydrogenase maturation protein FdhE	PROTEOBACTERIA
COG4136	R	ABC-type uncharacterized transport system YnjBCD, ATPase component	PROTEOBACTERIA
COG3072	F	Adenylate cyclase	PROTEOBACTERIA
COG3076	J	Regulator of RNase E activity RraB	PROTEOBACTERIA
COG2993	C	Cbb3-type cytochrome oxidase, cytochrome c subunit	PROTEOBACTERIA
COG1279	E	Arginine exporter protein ArgO	PROTEOBACTERIA
COG3736	U	Type IV secretory pathway, component VirB8	PROTEOBACTERIA
COG2981	E	Uncharacterized protein involved in cysteine biosynthesis	PROTEOBACTERIA
COG3013	S	Uncharacterized protein YfbU, UPF0304 family	PROTEOBACTERIA
COG2952	S	Uncharacterized protein	PROTEOBACTERIA
COG2979	S	Uncharacterized membrane protein YebE, DUF533 family	PROTEOBACTERIA
COG2356	L	Endonuclease I	PROTEOBACTERIA
COG2988	E	Succinylglutamate desuccinylase	PROTEOBACTERIA
COG3724	E	Succinylarginine dihydrolase	PROTEOBACTERIA
COG4172	Q	ABC-type microcin C transport system, duplicated ATPase component YejF	PROTEOBACTERIA
COG2906	P	Bacterioferritin-associated ferredoxin	PROTEOBACTERIA
COG4969	NW	Tfp pilus assembly protein, major pilin PilA	PROTEOBACTERIA
COG3783	C	Soluble cytochrome b562	PROTEOBACTERIA
COG4592	P	ABC-type Fe2+-enterobactin transport system, periplasmic component	PROTEOBACTERIA
COG3720	P	Putative heme degradation protein	PROTEOBACTERIA
COG3065	M	Starvation-inducible outer membrane lipoprotein	PROTEOBACTERIA
COG1515	L	Deoxyinosine 3'endonuclease (endonuclease V)	PROTEOBACTERIA
COG5475	S	Uncharacterized conserved protein YodC, DUF2158 family	PROTEOBACTERIA
COG3317	S	Uncharacterized lipoprotein	PROTEOBACTERIA
COG3128	R	Predicted 2-oxoglutarate- and Fe(II)-dependent dioxygenase YbiX	PROTEOBACTERIA
COG4625	S	Uncharacterized conserved protein, contains a C-terminal beta-barrel porin domain	PROTEOBACTERIA
COG3228	T	Mlc titration factor MtfA, regulates ptsG expression	PROTEOBACTERIA
COG2879	S	Uncharacterized short protein YbdD, DUF466 family	PROTEOBACTERIA
COG3132	S	Uncharacterized conserved protein YceH, UPF0502 family	PROTEOBACTERIA
COG3149	U	Type II secretory pathway, component PulM	PROTEOBACTERIA
COG2840	L	DNA-nicking endonuclease, Smr domain	PROTEOBACTERIA
COG4148	P	ABC-type molybdate transport system, ATPase component	PROTEOBACTERIA
COG3376	P	High-affinity nickel permease	PROTEOBACTERIA
COG3400	S	Uncharacterized protein	PROTEOBACTERIA
COG0276	H	Protoheme ferro-lyase (ferrochelatase)	PROTEOBACTERIA
COG2175	Q	Taurine dioxygenase, alpha-ketoglutarate-dependent	PROTEOBACTERIA
COG4615	P	ABC-type siderophore export system, fused ATPase and permease components	PROTEOBACTERIA
COG2386	O	ABC-type transport system involved in cytochrome c biogenesis, permease component	PROTEOBACTERIA
COG5383	R	Uncharacterized metalloenzyme YdcJ, glyoxalase superfamily	PROTEOBACTERIA
COG4723	X	Phage-related protein, tail component	PROTEOBACTERIA
COG1133	I	ABC-type long-chain fatty acid transport system, fused permease and ATPase components	PROTEOBACTERIA
COG3043	CP	Nitrate reductase cytochrome c-type subunit	PROTEOBACTERIA
COG3278	C	Cbb3-type cytochrome oxidase, subunit 1	PROTEOBACTERIA
COG3131	M	Periplasmic glucans biosynthesis protein	PROTEOBACTERIA
COG3018	S	Uncharacterized protein	PROTEOBACTERIA
COG1276	P	Putative copper export protein	PROTEOBACTERIA
COG3130	J	Ribosome modulation factor	PROTEOBACTERIA
COG4572	P	Cation transport regulator ChaB	PROTEOBACTERIA
COG4772	P	Outer membrane receptor for Fe3+-dicitrate	PROTEOBACTERIA
COG2861	G	Uncharacterized conserved protein YibQ, putative polysaccharide deacetylase 2 family	PROTEOBACTERIA
COG3703	P	Cation transport regulator ChaC	PROTEOBACTERIA
COG3381	O	Cytoplasmic chaperone TorD involved in molybdoenzyme TorA maturation	PROTEOBACTERIA
COG1261	N	Flagella basal body P-ring formation protein FlgA	PROTEOBACTERIA
COG2948	U	Type IV secretory pathway, VirB10 components	PROTEOBACTERIA
COG3025	P	Inorganic triphosphatase YgiF, contains CYTH and CHAD domains	PROTEOBACTERIA
COG3851	T	Signal transduction histidine kinase, glucose-6-phosphate specific	PROTEOBACTERIA
COG2609	C	Pyruvate dehydrogenase complex, dehydrogenase (E1) component	PROTEOBACTERIA
COG4774	P	Outer membrane receptor for monomeric catechols	PROTEOBACTERIA
COG2224	C	Isocitrate lyase	PROTEOBACTERIA
COG2225	C	Malate synthase	PROTEOBACTERIA
COG4167	V	ABC-type antimicrobial peptide transport system, ATPase component	PROTEOBACTERIA
COG0341	U	Preprotein translocase subunit SecF	PROTEOBACTERIA
COG3528	S	Uncharacterized protein	PROTEOBACTERIA
COG4672	X	Phage-related protein	PROTEOBACTERIA
COG3188	NW	Outer membrane usher protein FimD/PapC	PROTEOBACTERIA
COG4785	M	Lipoprotein NlpI, contains TPR repeats	PROTEOBACTERIA
COG1324	P	Uncharacterized protein involved in tolerance to divalent cations	PROTEOBACTERIA
COG2041	C	Periplasmic DMSO/TMAO reductase YedYZ, molybdopterin-dependent catalytic subunit	PROTEOBACTERIA
COG3078	J	Ribosome assembly protein YihI, activator of Der GTPase	PROTEOBACTERIA
COG3134	S	Uncharacterized conserved protein YcfJ, contains glycine zipper 2TM domain	PROTEOBACTERIA
COG4521	P	ABC-type taurine transport system, periplasmic component	PROTEOBACTERIA
COG3302	C	DMSO reductase anchor subunit	PROTEOBACTERIA
COG2961	J	23S rRNA A2030 N6-methylase RlmJ	PROTEOBACTERIA
COG3105	S	Uncharacterized membrane-anchored protein YhcB, DUF1043 family	PROTEOBACTERIA
COG4536	P	Mg2+ and Co2+ transporter CorB, contains DUF21, CBS pair, and CorC-HlyC domains	PROTEOBACTERIA
COG0699	L	Replication fork clamp-binding protein CrfC (dynamin-like GTPase family)	PROTEOBACTERIA
COG3811	S	Uncharacterized protein YjhX, UPF0386 family	PROTEOBACTERIA
COG5405	O	ATP-dependent protease HslVU (ClpYQ), peptidase subunit	PROTEOBACTERIA
COG3062	O	Cytoplasmic chaperone NapD for the signal peptide of periplasmic nitrate reductase NapAB	PROTEOBACTERIA
COG4580	G	Maltoporin (phage lambda and maltose receptor)	PROTEOBACTERIA
COG4718	X	Phage-related protein	PROTEOBACTERIA
COG3306	M	Glycosyltransferase involved in LPS biosynthesis, GR25 family	PROTEOBACTERIA
COG3203	M	Outer membrane protein (porin)	PROTEOBACTERIA
COG0243	C	Anaerobic selenocysteine-containing dehydrogenase	PROTEOBACTERIA
COG0258	L	5'-3' exonuclease	PROTEOBACTERIA
COG1220	O	ATP-dependent protease HslVU (ClpYQ), ATPase subunit	PROTEOBACTERIA
COG3297	U	Type II secretory pathway, component PulL	PROTEOBACTERIA
COG4559	P	ABC-type hemin transport system, ATPase component	PROTEOBACTERIA
COG2990	S	Uncharacterized protein VirK/YbjX	PROTEOBACTERIA
COG1926	R	Predicted phosphoribosyltransferase	PROTEOBACTERIA
COG1742	R	Uncharacterized inner membrane protein YnfA, drug/metabolite transporter superfamily	PROTEOBACTERIA
COG1952	U	Preprotein translocase subunit SecB	PROTEOBACTERIA
COG5510	S	Predicted small secreted protein	PROTEOBACTERIA
COG0260	E	Leucyl aminopeptidase	PROTEOBACTERIA
COG3031	U	Type II secretory pathway, component PulC	PROTEOBACTERIA
COG0854	H	Pyridoxine 5'-phosphate synthase PdxJ	PROTEOBACTERIA
COG4238	M	Outer membrane murein-binding lipoprotein Lpp	PROTEOBACTERIA
COG2926	S	Uncharacterized conserved protein YeeX, DUF496 family	PROTEOBACTERIA
COG1580	N	Flagellar basal body-associated protein FliL	PROTEOBACTERIA
COG0717	F	Deoxycytidine triphosphate deaminase	PROTEOBACTERIA
COG0279	G	Phosphoheptose isomerase	PROTEOBACTERIA
COG3678	O	Periplasmic protein refolding chaperone Spy/CpxP family	PROTEOBACTERIA
COG2999	O	Glutaredoxin 2	PROTEOBACTERIA
COG3083	M	Membrane-anchored periplasmic protein YejM, alkaline phosphatase superfamily	PROTEOBACTERIA
COG2375	P	NADPH-dependent ferric siderophore reductase, contains FAD-binding and SIP domains	PROTEOBACTERIA
COG0401	S	Uncharacterized membrane protein YqaE, homolog of Blt101, UPF0057 family	PROTEOBACTERIA
COG3423	K	Predicted transcriptional regulator, lambda repressor-like DNA-binding domain	PROTEOBACTERIA
COG1551	T	sRNA-binding carbon storage regulator CsrA	PROTEOBACTERIA
COG3685	P	Ferritin-like metal-binding protein YciE	PROTEOBACTERIA
COG2303	IR	Choline dehydrogenase or related flavoprotein	PROTEOBACTERIA
COG3088	CO	Cytochrome c-type biogenesis protein CcmH/NrfF	PROTEOBACTERIA
COG2010	C	Cytochrome c, mono- and diheme variants	PROTEOBACTERIA
COG1166	E	Arginine decarboxylase (spermidine biosynthesis)	PROTEOBACTERIA
COG0788	F	Formyltetrahydrofolate hydrolase	PROTEOBACTERIA
COG4773	P	Outer membrane receptor for ferric coprogen and ferric-rhodotorulic acid	PROTEOBACTERIA
COG0767	M	ABC-type transporter Mla maintaining outer membrane lipid asymmetry, permease component MlaE	PROTEOBACTERIA
COG4147	C	Na+(or H+)/acetate symporter ActP	PROTEOBACTERIA
COG3232	E	5-carboxymethyl-2-hydroxymuconate isomerase	PROTEOBACTERIA
COG1651	O	Protein-disulfide isomerase	PROTEOBACTERIA
COG1944	J	Ribosomal protein S12 methylthiotransferase accessory factor YcaO	PROTEOBACTERIA
COG4650	KT	Sigma54-dependent transcription regulator containing an AAA-type ATPase domain and a DNA-binding domain	PROTEOBACTERIA
COG3123	S	Uncharacterized conserved protein YaiE, UPF0345 family	PROTEOBACTERIA
COG4143	H	ABC-type thiamine transport system, periplasmic component	PROTEOBACTERIA
COG0417	L	DNA polymerase elongation subunit (family B)	PROTEOBACTERIA
COG4581	L	Superfamily II RNA helicase	ACTINOBACTERIA
COG5282	S	Uncharacterized conserved protein, DUF2342 family	ACTINOBACTERIA
COG4850	I	Phosphatidate phosphatase APP1	ACTINOBACTERIA
COG1507	S	Uncharacterized protein	ACTINOBACTERIA
COG3429	G	Glucose-6-phosphate dehydrogenase assembly protein OpcA, contains a peptidoglycan-binding domain	ACTINOBACTERIA
COG4243	S	Uncharacterized membrane protein	ACTINOBACTERIA
COG1637	L	Endonuclease NucS, RecB family	ACTINOBACTERIA
COG2331	R	Predicted nucleic acid-binding protein, contains Zn-ribbon domain	ACTINOBACTERIA
